# Supplementary material for: BMPER is a marker of adipose progenitors and adipocytes and a positive modulator of adipogenesis
Source: Commun Biol. 2023 Jun 13;6:638. doi: 10.1038/s42003-023-05011-w (PMC10264349; doi:10.1038/s42003-023-05011-w)
Supplement: Supplementary file 3 — Supplementary Data 1 [file 42003_2023_5011_MOESM3_ESM.xlsx]

## Sheet: Human Clusters
cell_type	gene	avg_log2FC	pct.1	pct.2	p_val	p_val_adj	description
Fibro	SERPINF1	2.3136	0.943	0.122	0	0	serpin family F member 1
Fibro	MFAP4	2.58979	0.946	0.132	0	0	microfibril associated protein 4
Fibro	FBLN5	1.76145	0.851	0.04	0	0	fibulin 5
Fibro	FBLN1	2.72365	0.961	0.151	0	0	fibulin 1
Fibro	COL6A3	1.9079	0.825	0.034	0	0	collagen type VI alpha 3 chain
Fibro	MMP2	1.86329	0.824	0.034	0	0	matrix metallopeptidase 2
Fibro	PCOLCE	1.58988	0.818	0.057	0	0	procollagen C-endopeptidase enhancer
Fibro	PLAC9	1.81638	0.852	0.103	0	0	placenta associated 9
Fibro	LUM	3.831	0.989	0.245	0	0	lumican
Fibro	DPT	2.86558	0.858	0.122	0	0	dermatopontin
Fibro	TFPI	1.28186	0.76	0.048	0	0	tissue factor pathway inhibitor
Fibro	CXCL12	2.05822	0.782	0.073	0	0	C-X-C motif chemokine ligand 12
Fibro	FBN1	2.39993	0.756	0.052	0	0	fibrillin 1
Fibro	FBLN2	1.54529	0.749	0.047	0	0	fibulin 2
Fibro	PDGFRA	1.41805	0.763	0.061	0	0	platelet derived growth factor receptor alpha
Fibro	GPX3	1.87571	0.881	0.182	0	0	glutathione peroxidase 3
Fibro	SRPX	1.81156	0.731	0.032	0	0	sushi repeat containing protein X-linked
Fibro	TNXB	1.89188	0.854	0.156	0	0	tenascin XB
Fibro	ABCA8	1.73566	0.766	0.075	0	0	ATP binding cassette subfamily A member 8
Fibro	FSTL1	1.98181	0.903	0.213	0	0	follistatin like 1
Fibro	NEGR1	1.3189	0.711	0.021	0	0	neuronal growth regulator 1
Fibro	SFRP2	2.65714	0.742	0.054	0	0	secreted frizzled related protein 2
Fibro	GPNMB	1.39931	0.784	0.099	0	0	glycoprotein nmb
Fibro	PDGFRL	1.43315	0.751	0.07	0	0	platelet derived growth factor receptor like
Fibro	C7	2.65512	0.736	0.058	0	0	complement C7
Fibro	PLPP3	1.71444	0.773	0.099	0	0	phospholipid phosphatase 3
Fibro	LHFPL6	1.58462	0.784	0.111	0	0	LHFPL tetraspan subfamily member 6
Fibro	COL6A1	2.03794	0.96	0.289	0	0	collagen type VI alpha 1 chain
Fibro	SOD3	1.35622	0.721	0.05	0	0	superoxide dismutase 3
Fibro	LRP1	1.41096	0.858	0.191	0	0	LDL receptor related protein 1
Fibro	S100A13	1.58704	0.892	0.226	0	0	S100 calcium binding protein A13
Fibro	SFRP1	1.73514	0.68	0.019	0	0	secreted frizzled related protein 1
Fibro	COL1A2	2.70517	0.974	0.321	0	0	collagen type I alpha 2 chain
Fibro	MGST1	1.7675	0.916	0.263	0	0	microsomal glutathione S-transferase 1
Fibro	PRELP	1.24872	0.705	0.055	0	0	proline and arginine rich end leucine rich repeat protein
Fibro	OLFML3	1.18076	0.69	0.044	0	0	olfactomedin like 3
Fibro	APOD	3.72593	0.864	0.222	0	0	apolipoprotein D
Fibro	LAMC1	1.29757	0.705	0.074	0	0	laminin subunit gamma 1
Fibro	FGF7	1.64043	0.673	0.046	0	0	fibroblast growth factor 7
Fibro	COL6A2	2.40506	0.988	0.362	0	0	collagen type VI alpha 2 chain
Fibro	COL3A1	2.1498	0.794	0.172	0	0	collagen type III alpha 1 chain
Fibro	MXRA8	1.06649	0.66	0.04	0	0	matrix remodeling associated 8
Fibro	SVEP1	1.69367	0.69	0.072	0	0	sushi, von Willebrand factor type A, EGF and pentraxin domain containing 1
Fibro	TSHZ2	1.19131	0.733	0.115	0	0	teashirt zinc finger homeobox 2
Fibro	HSPB6	1.21559	0.647	0.031	0	0	heat shock protein family B (small) member 6
Fibro	C1S	1.87089	0.969	0.355	0	0	complement C1s
Fibro	ABCA9	1.26805	0.631	0.026	0	0	ATP binding cassette subfamily A member 9
Fibro	SSPN	1.12965	0.691	0.087	0	0	sarcospan
Fibro	IGFBP3	2.34038	0.738	0.136	0	0	insulin like growth factor binding protein 3
Fibro	LTBP4	1.57178	0.824	0.222	0	0	latent transforming growth factor beta binding protein 4
Fibro	PTN	1.7805	0.631	0.034	0	0	pleiotrophin
Fibro	CXCL14	3.41183	0.69	0.098	0	0	C-X-C motif chemokine ligand 14
Fibro	NUPR1	1.29111	0.821	0.231	0	0	nuclear protein 1, transcriptional regulator
Fibro	COL1A1	1.99055	0.796	0.207	0	0	collagen type I alpha 1 chain
Fibro	PODN	1.14341	0.707	0.119	0	0	podocan
Fibro	ISLR	1.0326	0.625	0.041	0	0	immunoglobulin superfamily containing leucine rich repeat
Fibro	DDR2	1.17459	0.683	0.103	0	0	discoidin domain receptor tyrosine kinase 2
Fibro	RHOBTB3	1.11839	0.654	0.075	0	0	Rho related BTB domain containing 3
Fibro	LAMA2	1.10028	0.595	0.016	0	0	laminin subunit alpha 2
Fibro	LGALS3BP	1.07194	0.773	0.195	0	0	galectin 3 binding protein
Fibro	GPC3	1.63585	0.632	0.061	0	0	glypican 3
Fibro	NOVA1	1.24615	0.589	0.018	0	0	NOVA alternative splicing regulator 1
Fibro	CHRDL1	1.04171	0.654	0.087	0	0	chordin like 1
Fibro	CYBRD1	1.04567	0.75	0.183	0	0	cytochrome b reductase 1
Fibro	TIMP2	1.4573	0.926	0.36	0	0	TIMP metallopeptidase inhibitor 2
Fibro	ASPN	1.34184	0.592	0.026	0	0	asporin
Fibro	C1R	1.87796	0.976	0.416	0	0	complement C1r
Fibro	WISP2	1.82277	0.581	0.021	0	0
Fibro	PRRX1	1.01655	0.612	0.052	0	0	paired related homeobox 1
Fibro	CTSK	1.08233	0.608	0.05	0	0	cathepsin K
Fibro	ALDH1A1	1.29469	0.624	0.07	0	0	aldehyde dehydrogenase 1 family member A1
Fibro	PLTP	0.975979	0.678	0.124	0	0	phospholipid transfer protein
Fibro	RSPO3	1.23661	0.602	0.048	0	0	R-spondin 3
Fibro	FXYD1	1.07706	0.752	0.202	0	0	FXYD domain containing ion transport regulator 1
Fibro	PMP22	1.0996	0.823	0.273	0	0	peripheral myelin protein 22
Fibro	ABCA6	1.0767	0.613	0.064	0	0	ATP binding cassette subfamily A member 6
Fibro	SCARA5	1.15276	0.562	0.014	0	0	scavenger receptor class A member 5
Fibro	AEBP1	1.10708	0.675	0.127	0	0	AE binding protein 1
Fibro	F10	0.994	0.567	0.021	0	0	coagulation factor X
Fibro	THY1	1.27692	0.62	0.086	0	0	Thy-1 cell surface antigen
Fibro	IGFBP7	1.68079	0.954	0.421	0	0	insulin like growth factor binding protein 7
Fibro	SGCE	0.919601	0.615	0.083	0	0	sarcoglycan epsilon
Fibro	MRC2	0.909656	0.555	0.024	0	0	mannose receptor C type 2
Fibro	COL12A1	0.989113	0.558	0.031	0	0	collagen type XII alpha 1 chain
Fibro	EBF1	0.909663	0.583	0.057	0	0	EBF transcription factor 1
Fibro	IGFBP4	1.36238	0.904	0.379	0	0	insulin like growth factor binding protein 4
Fibro	TMEM176B	1.16331	0.705	0.183	0	0	transmembrane protein 176B
Fibro	TMEM176A	1.14093	0.654	0.133	0	0	transmembrane protein 176A
Fibro	IGFBP6	2.68681	0.915	0.396	0	0	insulin like growth factor binding protein 6
Fibro	MFGE8	0.891774	0.591	0.072	0	0	milk fat globule-EGF factor 8 protein
Fibro	EFEMP1	0.896056	0.804	0.289	0	0	EGF containing fibulin extracellular matrix protein 1
Fibro	EPHX1	0.919243	0.675	0.162	0	0	epoxide hydrolase 1
Fibro	SELENOM	1.01027	0.838	0.325	0	0	selenoprotein M
Fibro	HSPG2	0.81841	0.621	0.114	0	0	heparan sulfate proteoglycan 2
Fibro	CCDC80	2.02742	0.981	0.477	0	0	coiled-coil domain containing 80
Fibro	FMO2	1.39707	0.593	0.091	0	0	flavin containing dimethylaniline monoxygenase 2
Fibro	ITIH5	0.961898	0.544	0.042	0	0	inter-alpha-trypsin inhibitor heavy chain 5
Fibro	THBS2	1.02452	0.517	0.021	0	0	thrombospondin 2
Fibro	TIMP3	1.36635	0.976	0.482	0	0	TIMP metallopeptidase inhibitor 3
Fibro	F3	1.07549	0.563	0.07	0	0	coagulation factor III, tissue factor
Fibro	EMP2	0.774603	0.669	0.177	0	0	epithelial membrane protein 2
Fibro	HTRA1	1.07014	0.714	0.222	0	0	HtrA serine peptidase 1
Fibro	FGFR1	0.810996	0.664	0.173	0	0	fibroblast growth factor receptor 1
Fibro	ECM2	0.84058	0.582	0.093	0	0	extracellular matrix protein 2
Fibro	SERPING1	1.20776	0.966	0.479	0	0	serpin family G member 1
Fibro	NFIB	0.853805	0.778	0.292	0	0	nuclear factor I B
Fibro	NFIA	0.863984	0.756	0.272	0	0	nuclear factor I A
Fibro	TCF4	0.699664	0.735	0.251	0	0	transcription factor 4
Fibro	C3	1.11554	0.958	0.476	0	0	complement C3
Fibro	MEG3	1.15278	0.571	0.09	0	0	maternally expressed 3
Fibro	SH3D19	0.79375	0.536	0.061	0	0	SH3 domain containing 19
Fibro	ADH1B	1.31556	0.833	0.358	0	0	alcohol dehydrogenase 1B (class I), beta polypeptide
Fibro	IGFBP5	1.77199	0.83	0.358	0	0	insulin like growth factor binding protein 5
Fibro	TGFBR3	0.824108	0.57	0.099	0	0	transforming growth factor beta receptor 3
Fibro	SDC2	0.774583	0.559	0.09	0	0	syndecan 2
Fibro	SPARC	0.997014	0.846	0.378	0	0	secreted protein acidic and cysteine rich
Fibro	NID1	0.796038	0.503	0.036	0	0	nidogen 1
Fibro	PDGFRB	0.743644	0.514	0.048	0	0	platelet derived growth factor receptor beta
Fibro	SLIT3	0.899909	0.574	0.108	0	0	slit guidance ligand 3
Fibro	EPB41L2	0.751184	0.587	0.121	0	0	erythrocyte membrane protein band 4.1 like 2
Fibro	SPON2	0.808231	0.538	0.073	0	0	spondin 2
Fibro	LAMB2	0.762466	0.55	0.085	0	0	laminin subunit beta 2
Fibro	DCN	4.26349	1	0.535	0	0	decorin
Fibro	CALD1	0.879372	0.929	0.467	0	0	caldesmon 1
Fibro	CD34	0.728049	0.628	0.167	0	0	CD34 molecule
Fibro	MPZL1	0.741649	0.57	0.112	0	0	myelin protein zero like 1
Fibro	ABI3BP	0.829968	0.564	0.107	0	0	ABI family member 3 binding protein
Fibro	C1orf21	0.687176	0.551	0.101	0	0	chromosome 1 open reading frame 21
Fibro	ZBTB20	0.936677	0.812	0.363	0	0	zinc finger and BTB domain containing 20
Fibro	CAMK2N1	0.813326	0.515	0.066	0	0	calcium/calmodulin dependent protein kinase II inhibitor 1
Fibro	BOC	0.809985	0.504	0.057	0	0	BOC cell adhesion associated, oncogene regulated
Fibro	CYGB	0.761589	0.481	0.04	0	0	cytoglobin
Fibro	OAF	0.712979	0.483	0.042	0	0	out at first homolog
Fibro	MFAP5	2.41912	0.464	0.025	0	0	microfibril associated protein 5
Fibro	COL14A1	1.06564	0.463	0.025	0	0	collagen type XIV alpha 1 chain
Fibro	CPQ	0.712352	0.574	0.138	0	0	carboxypeptidase Q
Fibro	GSN	3.29254	0.999	0.567	0	0	gelsolin
Fibro	EGFR	0.728174	0.507	0.075	0	0	epidermal growth factor receptor
Fibro	FHL1	0.811806	0.624	0.193	0	0	four and a half LIM domains 1
Fibro	HTRA3	1.1292	0.444	0.014	0	0	HtrA serine peptidase 3
Fibro	LAMA4	0.780044	0.662	0.233	0	0	laminin subunit alpha 4
Fibro	DCLK1	0.726259	0.444	0.016	0	0	doublecortin like kinase 1
Fibro	SPARCL1	0.651732	0.881	0.453	0	0	SPARC like 1
Fibro	RASD1	1.70639	0.49	0.063	0	0	ras related dexamethasone induced 1
Fibro	CFH	0.853174	0.639	0.214	0	0	complement factor H
Fibro	PID1	0.663127	0.476	0.051	0	0	phosphotyrosine interaction domain containing 1
Fibro	CTSF	0.73114	0.558	0.135	0	0	cathepsin F
Fibro	IGF1	1.10671	0.471	0.051	0	0	insulin like growth factor 1
Fibro	RARRES2	0.664282	0.834	0.414	0	0	retinoic acid receptor responder 2
Fibro	PLPP1	0.593545	0.534	0.116	0	0	phospholipid phosphatase 1
Fibro	CD248	0.916736	0.438	0.02	0	0	CD248 molecule
Fibro	REXO2	0.755216	0.627	0.21	0	0	RNA exonuclease 2
Fibro	CFD	4.75058	0.98	0.564	0	0	complement factor D
Fibro	PTGDS	2.97048	0.626	0.21	0	0	prostaglandin D2 synthase
Fibro	H2AFJ	0.689207	0.678	0.263	0	0	H2A histone family member J
Fibro	PDLIM2	0.677387	0.557	0.144	0	0	PDZ and LIM domain 2
Fibro	GAS6	0.962552	0.639	0.227	0	0	growth arrest specific 6
Fibro	PCYOX1	0.693732	0.516	0.104	0	0	prenylcysteine oxidase 1
Fibro	LARP6	0.642626	0.447	0.036	0	0	La ribonucleoprotein domain family member 6
Fibro	PDLIM1	0.556162	0.655	0.247	0	0	PDZ and LIM domain 1
Fibro	SELENOP	0.799342	0.948	0.54	0	0	selenoprotein P
Fibro	ABCA10	0.789024	0.417	0.01	0	0	ATP binding cassette subfamily A member 10
Fibro	PLAT	0.828425	0.457	0.051	0	0	plasminogen activator, tissue type
Fibro	MARCKS	1.10764	0.756	0.351	0	0	myristoylated alanine rich protein kinase C substrate
Fibro	APP	0.623854	0.632	0.228	0	0	amyloid beta precursor protein
Fibro	METTL7A	0.680583	0.618	0.215	0	0	methyltransferase like 7A
Fibro	NR2F2	0.695589	0.494	0.092	0	0	nuclear receptor subfamily 2 group F member 2
Fibro	AKAP12	0.632777	0.542	0.142	0	0	A-kinase anchoring protein 12
Fibro	MXRA7	0.612353	0.55	0.15	0	0	matrix remodeling associated 7
Fibro	PAMR1	0.665441	0.43	0.032	0	0	peptidase domain containing associated with muscle regeneration 1
Fibro	ADD3	0.724727	0.61	0.216	0	0	adducin 3
Fibro	NDN	0.58296	0.5	0.106	0	0	necdin, MAGE family member
Fibro	CDKN1C	0.661978	0.587	0.193	0	0	cyclin dependent kinase inhibitor 1C
Fibro	VEGFB	0.692794	0.564	0.17	0	0	vascular endothelial growth factor B
Fibro	CYB5R3	0.568125	0.591	0.198	0	0	cytochrome b5 reductase 3
Fibro	DDAH2	0.66059	0.631	0.239	0	0	dimethylarginine dimethylaminohydrolase 2
Fibro	ANGPTL2	0.6648	0.481	0.091	0	0	angiopoietin like 2
Fibro	LEPROT	0.602279	0.676	0.287	0	0	leptin receptor overlapping transcript
Fibro	CILP	0.830571	0.399	0.01	0	0	cartilage intermediate layer protein
Fibro	LTBP3	0.611077	0.51	0.121	0	0	latent transforming growth factor beta binding protein 3
Fibro	SPTBN1	0.534043	0.764	0.375	0	0	spectrin beta, non-erythrocytic 1
Fibro	GLUL	1.57142	0.941	0.552	0	0	glutamate-ammonia ligase
Fibro	LIMA1	0.624942	0.61	0.223	0	0	LIM domain and actin binding 1
Fibro	RAMP2	0.560147	0.531	0.144	0	0	receptor activity modifying protein 2
Fibro	CAVIN3	0.613993	0.54	0.156	0	0	caveolae associated protein 3
Fibro	NFIC	0.605403	0.609	0.225	0	0	nuclear factor I C
Fibro	SCPEP1	0.61371	0.499	0.116	0	0	serine carboxypeptidase 1
Fibro	AKR1C1	0.747185	0.407	0.024	0	0	aldo-keto reductase family 1 member C1
Fibro	GAS1	0.632489	0.542	0.161	0	0	growth arrest specific 1
Fibro	CRISPLD2	0.866503	0.437	0.057	0	0	cysteine rich secretory protein LCCL domain containing 2
Fibro	EDNRB	0.797978	0.417	0.038	0	0	endothelin receptor type B
Fibro	CD302	0.643275	0.517	0.138	0	0	CD302 molecule
Fibro	PBX1	0.643191	0.499	0.12	0	0	PBX homeobox 1
Fibro	COL5A2	0.614886	0.431	0.052	0	0	collagen type V alpha 2 chain
Fibro	SEPT11	0.608402	0.514	0.135	0	0
Fibro	TSPAN4	0.56826	0.663	0.285	0	0	tetraspanin 4
Fibro	RBMS3	0.588219	0.49	0.112	0	0	RNA binding motif single stranded interacting protein 3
Fibro	COPZ2	0.578784	0.469	0.091	0	0	coatomer protein complex subunit zeta 2
Fibro	ASPH	0.574781	0.55	0.176	0	0	aspartate beta-hydroxylase
Fibro	CLEC3B	0.86127	0.411	0.037	0	0	C-type lectin domain family 3 member B
Fibro	MAP1B	0.755557	0.532	0.158	0	0	microtubule associated protein 1B
Fibro	TSC22D1	0.667079	0.588	0.214	0	0	TSC22 domain family member 1
Fibro	CTSL	0.637405	0.608	0.234	0	0	cathepsin L
Fibro	LMO3	0.693614	0.39	0.017	0	0	LIM domain only 3
Fibro	NBL1	0.633334	0.512	0.139	0	0	NBL1, DAN family BMP antagonist
Fibro	LRRN4CL	0.597006	0.408	0.036	0	0	LRRN4 C-terminal like
Fibro	DEPP1	1.49367	0.423	0.052	0	0	DEPP1 autophagy regulator
Fibro	COLEC12	0.584209	0.488	0.118	0	0	collectin subfamily member 12
Fibro	ECM1	0.645306	0.389	0.021	0	0	extracellular matrix protein 1
Fibro	PDK4	0.623741	0.766	0.4	0	0	pyruvate dehydrogenase kinase 4
Fibro	EFEMP2	0.543738	0.465	0.099	0	0	EGF containing fibulin extracellular matrix protein 2
Fibro	LEPR	0.92056	0.426	0.063	0	0	leptin receptor
Fibro	CHL1	0.63273	0.381	0.019	0	0	cell adhesion molecule L1 like
Fibro	VKORC1	0.570296	0.573	0.211	0	0	vitamin K epoxide reductase complex subunit 1
Fibro	SNAI2	0.645189	0.378	0.017	0	0	snail family transcriptional repressor 2
Fibro	CYR61	1.01214	0.538	0.178	0	0
Fibro	PRDX4	0.557666	0.533	0.173	0	0	peroxiredoxin 4
Fibro	COL4A1	0.580998	0.458	0.098	0	0	collagen type IV alpha 1 chain
Fibro	NFIX	0.549699	0.449	0.089	0	0	nuclear factor I X
Fibro	ESD	0.538219	0.62	0.26	0	0	esterase D
Fibro	FILIP1	0.651458	0.4	0.043	0	0	filamin A interacting protein 1
Fibro	NENF	0.546195	0.645	0.29	0	0	neudesin neurotrophic factor
Fibro	EBF2	0.614737	0.372	0.017	0	0	EBF transcription factor 2
Fibro	AXL	0.562054	0.421	0.067	0	0	AXL receptor tyrosine kinase
Fibro	C11orf96	1.74253	0.455	0.103	0	0	chromosome 11 open reading frame 96
Fibro	LAPTM4A	1.19198	0.952	0.6	0	0	lysosomal protein transmembrane 4 alpha
Fibro	PTEN	0.623185	0.576	0.225	0	0	phosphatase and tensin homolog
Fibro	CKB	0.600903	0.429	0.078	0	0	creatine kinase B
Fibro	ADAMTS1	0.998532	0.461	0.111	0	0	ADAM metallopeptidase with thrombospondin type 1 motif 1
Fibro	SRPX2	0.544164	0.37	0.02	0	0	sushi repeat containing protein X-linked 2
Fibro	IL33	0.538483	0.381	0.032	0	0	interleukin 33
Fibro	RCN3	0.535372	0.376	0.027	0	0	reticulocalbin 3
Fibro	BEX3	0.504601	0.573	0.225	0	0	brain expressed X-linked 3
Fibro	ADH5	0.528422	0.602	0.256	0	0	alcohol dehydrogenase 5 (class III), chi polypeptide
Fibro	SMOC2	0.682443	0.46	0.116	0	0	SPARC related modular calcium binding 2
Fibro	ITM2A	0.575435	0.61	0.268	0	0	integral membrane protein 2A
Fibro	PPIC	0.588279	0.457	0.116	0	0	peptidylprolyl isomerase C
Fibro	CPXM1	0.575068	0.386	0.045	0	0	carboxypeptidase X, M14 family member 1
Fibro	MAP1LC3A	0.558656	0.473	0.133	0	0	microtubule associated protein 1 light chain 3 alpha
Fibro	DST	0.602629	0.553	0.216	0	0	dystonin
Fibro	GSTM5	0.522669	0.383	0.046	0	0	glutathione S-transferase mu 5
Fibro	CRABP2	0.6297	0.349	0.013	0	0	cellular retinoic acid binding protein 2
Fibro	CALU	0.526383	0.502	0.166	0	0	calumenin
Fibro	ACKR3	1.21739	0.366	0.031	0	0	atypical chemokine receptor 3
Fibro	WNT11	0.553766	0.357	0.023	0	0	Wnt family member 11
Fibro	BICC1	0.524906	0.429	0.095	0	0	BicC family RNA binding protein 1
Fibro	FN1	0.638418	0.45	0.119	0	0	fibronectin 1
Fibro	ANTXR2	0.517108	0.404	0.074	0	0	ANTXR cell adhesion molecule 2
Fibro	AGTR1	0.523255	0.35	0.02	0	0	angiotensin II receptor type 1
Fibro	SMIM14	0.560599	0.459	0.131	0	0	small integral membrane protein 14
Fibro	COL5A1	0.548108	0.352	0.028	0	0	collagen type V alpha 1 chain
Fibro	MYC	1.12878	0.535	0.212	0	0	MYC proto-oncogene, bHLH transcription factor
Fibro	NNMT	0.81908	0.793	0.471	0	0	nicotinamide N-methyltransferase
Fibro	USP53	0.620333	0.484	0.163	0	0	ubiquitin specific peptidase 53
Fibro	SLC19A2	0.678372	0.378	0.058	0	0	solute carrier family 19 member 2
Fibro	PLAGL1	0.562332	0.385	0.065	0	0	PLAG1 like zinc finger 1
Fibro	ADAMTSL3	0.514391	0.339	0.022	0	0	ADAMTS like 3
Fibro	ANK2	0.536571	0.333	0.017	0	0	ankyrin 2
Fibro	COL15A1	0.764534	0.381	0.069	0	0	collagen type XV alpha 1 chain
Fibro	ELN	0.521038	0.343	0.034	0	0	elastin
Fibro	VGLL3	0.528709	0.392	0.083	0	0	vestigial like family member 3
Fibro	ADAMTS5	0.719805	0.338	0.032	0	0	ADAM metallopeptidase with thrombospondin type 1 motif 5
Fibro	FILIP1L	0.537783	0.443	0.137	0	0	filamin A interacting protein 1 like
Fibro	MGP	3.2739	0.999	0.694	0	0	matrix Gla protein
Fibro	PLXDC2	0.539111	0.465	0.16	0	0	plexin domain containing 2
Fibro	MEDAG	0.650854	0.498	0.194	0	0	mesenteric estrogen dependent adipogenesis
Fibro	SPOCK1	0.51585	0.309	0.007	0	0	SPARC (osteonectin), cwcv and kazal like domains proteoglycan 1
Fibro	S100A4	1.09218	0.985	0.685	0	0	S100 calcium binding protein A4
Fibro	RND3	0.703769	0.415	0.121	0	0	Rho family GTPase 3
Fibro	CYP1B1	0.666518	0.348	0.054	0	0	cytochrome P450 family 1 subfamily B member 1
Fibro	UAP1	0.911811	0.49	0.206	0	0	UDP-N-acetylglucosamine pyrophosphorylase 1
Fibro	EGR1	1.14644	0.734	0.452	0	0	early growth response 1
Fibro	PCDH9	0.501903	0.296	0.015	0	0	protocadherin 9
Fibro	CTGF	0.967023	0.387	0.107	0	0
Fibro	IFITM3	0.563084	0.99	0.712	0	0	interferon induced transmembrane protein 3
Fibro	RHOB	0.536964	0.671	0.393	0	0	ras homolog family member B
Fibro	CLU	1.23311	0.713	0.436	0	0	clusterin
Fibro	EID1	0.699571	0.903	0.627	0	0	EP300 interacting inhibitor of differentiation 1
Fibro	GPX4	0.876178	0.891	0.616	0	0	glutathione peroxidase 4
Fibro	LGALS3	0.67997	0.916	0.642	0	0	galectin 3
Fibro	NR2F1	0.514937	0.455	0.181	0	0	nuclear receptor subfamily 2 group F member 1
Fibro	MYOC	1.01508	0.278	0.008	0	0	myocilin
Fibro	PI16	1.32645	0.281	0.012	0	0	peptidase inhibitor 16
Fibro	FST	0.640704	0.285	0.019	0	0	follistatin
Fibro	MT1A	1.76993	0.512	0.247	0	0	metallothionein 1A
Fibro	C17orf58	0.715481	0.293	0.029	0	0	chromosome 17 open reading frame 58
Fibro	ADM	0.784046	0.424	0.163	0	0	adrenomedullin
Fibro	ARID5B	0.614141	0.801	0.542	0	0	AT-rich interaction domain 5B
Fibro	PEBP1	0.534878	0.834	0.576	0	0	phosphatidylethanolamine binding protein 1
Fibro	OSR2	0.560687	0.265	0.008	0	0	odd-skipped related transciption factor 2
Fibro	GFPT2	0.557872	0.389	0.132	0	0	glutamine-fructose-6-phosphate transaminase 2
Fibro	ZFAND5	0.543208	0.776	0.519	0	0	zinc finger AN1-type containing 5
Fibro	MT1M	1.29335	0.683	0.43	0	0	metallothionein 1M
Fibro	C1QTNF3	0.726235	0.266	0.013	0	0	C1q and TNF related 3
Fibro	TPPP3	0.508613	0.285	0.034	0	0	tubulin polymerization promoting protein family member 3
Fibro	KLF9	0.541297	0.738	0.493	0	0	Kruppel like factor 9
Fibro	STEAP4	0.592046	0.29	0.047	0	0	STEAP4 metalloreductase
Fibro	CD81	1.25257	0.988	0.747	0	0	CD81 molecule
Fibro	PCOLCE2	0.572162	0.376	0.142	0	0	procollagen C-endopeptidase enhancer 2
Fibro	ANXA2	0.743335	0.938	0.708	0	0	annexin A2
Fibro	TIPARP	0.593191	0.446	0.222	0	0	TCDD inducible poly(ADP-ribose) polymerase
Fibro	RTN4	0.511226	0.85	0.628	0	0	reticulon 4
Fibro	UGDH	0.506496	0.326	0.105	0	0	UDP-glucose 6-dehydrogenase
Fibro	S100A11	0.791325	0.959	0.738	0	0	S100 calcium binding protein A11
Fibro	PHLDA1	0.542672	0.42	0.2	0	0	pleckstrin homology like domain family A member 1
Fibro	TMEM59	0.531134	0.869	0.651	0	0	transmembrane protein 59
Fibro	PRSS23	0.655623	0.385	0.173	0	0	serine protease 23
Fibro	GREM1	0.565169	0.208	0.006	0	0	gremlin 1, DAN family BMP antagonist
Fibro	CD99	0.604457	0.889	0.688	0	0	CD99 molecule (Xg blood group)
Fibro	SFRP4	1.20837	0.21	0.01	0	0	secreted frizzled related protein 4
Fibro	PLAU	0.673354	0.23	0.032	0	0	plasminogen activator, urokinase
Fibro	CEBPD	1.32212	0.974	0.784	0	0	CCAAT enhancer binding protein delta
Fibro	CST3	1.39887	0.999	0.81	0	0	cystatin C
Fibro	CTHRC1	0.675299	0.206	0.018	0	0	collagen triple helix repeat containing 1
Fibro	APOE	0.552491	0.281	0.097	0	0	apolipoprotein E
Fibro	PPIB	0.512892	0.881	0.702	0	0	peptidylprolyl isomerase B
Fibro	ZFP36L1	0.912156	0.827	0.65	0	0	ZFP36 ring finger protein like 1
Fibro	PTX3	1.91117	0.215	0.044	0	0	pentraxin 3
Fibro	LGALS1	0.958588	0.984	0.815	0	0	galectin 1
Fibro	TNFAIP6	1.2268	0.187	0.028	0	0	TNF alpha induced protein 6
Fibro	SOCS3	1.06522	0.646	0.496	0	0	suppressor of cytokine signaling 3
Fibro	CD63	1.21513	0.997	0.852	0	0	CD63 molecule
Fibro	SERPINE1	0.803126	0.181	0.037	0	0	serpin family E member 1
Fibro	S100A6	0.769415	0.997	0.939	0	0	S100 calcium binding protein A6
Fibro	ITM2B	0.528253	0.995	0.961	0	0	integral membrane protein 2B
Fibro	VIM	1.39426	1	0.973	0	0	vimentin
Fibro	ALKAL2	0.587519	0.104	0.03	7.14283e-267	1.69849e-262	ALK and LTK ligand 2
Fibro	NR4A1	0.775319	0.466	0.357	5.61245e-261	1.33458e-256	nuclear receptor subfamily 4 group A member 1
Fibro	SEMA3C	0.824717	0.313	0.19	2.44701e-238	5.81874e-234	semaphorin 3C
Fibro	ADAMTS4	0.579803	0.149	0.062	1.40083e-234	3.33103e-230	ADAM metallopeptidase with thrombospondin type 1 motif 4
Fibro	FOS	0.65601	0.842	0.855	4.78001e-170	1.13664e-165	Fos proto-oncogene, AP-1 transcription factor subunit
Fibro	ZFP36	0.765642	0.842	0.883	9.20184e-109	2.18811e-104	ZFP36 ring finger protein
Fibro	JUNB	0.675272	0.838	0.897	2.60804e-95	6.20165e-91	JunB proto-oncogene, AP-1 transcription factor subunit
Fibro	MT1X	0.694291	0.616	0.58	3.00626e-81	7.14858e-77	metallothionein 1X
Fibro	GADD45B	0.543857	0.675	0.667	2.96346e-50	7.04682e-46	growth arrest and DNA damage inducible beta
Endothelial	CD36	3.57128	0.87	0.093	0	0	CD36 molecule
Endothelial	CLDN5	3.75908	0.799	0.024	0	0	claudin 5
Endothelial	FABP4	5.2541	0.973	0.216	0	0	fatty acid binding protein 4
Endothelial	RBP7	3.60804	0.749	0.064	0	0	retinol binding protein 7
Endothelial	A2M	2.21655	0.802	0.126	0	0	alpha-2-macroglobulin
Endothelial	VWF	2.38159	0.658	0.009	0	0	von Willebrand factor
Endothelial	FABP5	2.55668	0.801	0.166	0	0	fatty acid binding protein 5
Endothelial	EPAS1	1.9705	0.773	0.138	0	0	endothelial PAS domain protein 1
Endothelial	CAVIN2	2.56949	0.761	0.135	0	0	caveolae associated protein 2
Endothelial	BTNL9	2.35901	0.631	0.012	0	0	butyrophilin like 9
Endothelial	EGFL7	1.96074	0.667	0.05	0	0	EGF like domain multiple 7
Endothelial	APOLD1	1.84015	0.63	0.025	0	0	apolipoprotein L domain containing 1
Endothelial	ADGRL4	1.71799	0.604	0.007	0	0	adhesion G protein-coupled receptor L4
Endothelial	PECAM1	1.60744	0.596	0.057	0	0	platelet and endothelial cell adhesion molecule 1
Endothelial	ADGRF5	1.36754	0.547	0.012	0	0	adhesion G protein-coupled receptor F5
Endothelial	HYAL2	1.70158	0.592	0.058	0	0	hyaluronidase 2
Endothelial	CA4	2.09994	0.537	0.009	0	0	carbonic anhydrase 4
Endothelial	ESAM	1.14434	0.516	0.005	0	0	endothelial cell adhesion molecule
Endothelial	FLT1	1.41504	0.522	0.021	0	0	fms related tyrosine kinase 1
Endothelial	TINAGL1	1.27399	0.512	0.017	0	0	tubulointerstitial nephritis antigen like 1
Endothelial	EMCN	1.17824	0.488	0.005	0	0	endomucin
Endothelial	CAV1	1.39495	0.962	0.482	0	0	caveolin 1
Endothelial	FAM213A	1.34319	0.538	0.061	0	0
Endothelial	PALMD	1.30294	0.512	0.035	0	0	palmdelphin
Endothelial	RNASE1	0.60053	0.605	0.133	0	0	ribonuclease A family member 1, pancreatic
Endothelial	MGLL	1.3692	0.601	0.137	0	0	monoglyceride lipase
Endothelial	IFI27	2.21785	0.848	0.386	0	0	interferon alpha inducible protein 27
Endothelial	CD300LG	1.37331	0.468	0.008	0	0	CD300 molecule like family member g
Endothelial	GNG11	2.15431	0.907	0.456	0	0	G protein subunit gamma 11
Endothelial	SLC9A3R2	1.51071	0.538	0.088	0	0	SLC9A3 regulator 2
Endothelial	LPL	1.64329	0.469	0.023	0	0	lipoprotein lipase
Endothelial	CDH5	1.04279	0.447	0.005	0	0	cadherin 5
Endothelial	TSPAN13	1.11256	0.448	0.009	0	0	tetraspanin 13
Endothelial	PPP1R14A	1.31341	0.459	0.023	0	0	protein phosphatase 1 regulatory inhibitor subunit 14A
Endothelial	GPIHBP1	1.15589	0.439	0.005	0	0	glycosylphosphatidylinositol anchored high density lipoprotein binding protein 1
Endothelial	CRIP2	1.05655	0.539	0.108	0	0	cysteine rich protein 2
Endothelial	NOTCH4	1.08009	0.443	0.012	0	0	notch receptor 4
Endothelial	ITGA1	1.07358	0.477	0.046	0	0	integrin subunit alpha 1
Endothelial	SPARCL1	1.93773	0.974	0.549	0	0	SPARC like 1
Endothelial	ABLIM3	1.07545	0.453	0.029	0	0	actin binding LIM protein family member 3
Endothelial	CD93	1.11523	0.468	0.05	0	0	CD93 molecule
Endothelial	NEDD9	1.15423	0.518	0.102	0	0	neural precursor cell expressed, developmentally down-regulated 9
Endothelial	CLEC14A	1.12977	0.435	0.02	0	0	C-type lectin domain containing 14A
Endothelial	CD74	0.86149	0.768	0.354	0	0	CD74 molecule
Endothelial	ITGA6	1.13442	0.47	0.062	0	0	integrin subunit alpha 6
Endothelial	ICAM2	1.0984	0.491	0.09	0	0	intercellular adhesion molecule 2
Endothelial	RGCC	1.71056	0.619	0.226	0	0	regulator of cell cycle
Endothelial	SHANK3	0.927946	0.399	0.006	0	0	SH3 and multiple ankyrin repeat domains 3
Endothelial	PTPRB	0.947939	0.396	0.004	0	0	protein tyrosine phosphatase receptor type B
Endothelial	ADIRF	0.918472	0.876	0.485	0	0	adipogenesis regulatory factor
Endothelial	S1PR1	0.889909	0.408	0.019	0	0	sphingosine-1-phosphate receptor 1
Endothelial	SOX17	1.39478	0.391	0.006	0	0	SRY-box transcription factor 17
Endothelial	SEC14L1	1.25218	0.597	0.212	0	0	SEC14 like lipid binding 1
Endothelial	TIMP4	1.23432	0.414	0.032	0	0	TIMP metallopeptidase inhibitor 4
Endothelial	MMRN2	0.863701	0.388	0.009	0	0	multimerin 2
Endothelial	IGFBP7	1.22222	0.935	0.557	0	0	insulin like growth factor binding protein 7
Endothelial	PLVAP	1.12668	0.383	0.005	0	0	plasmalemma vesicle associated protein
Endothelial	CD59	1.39453	0.746	0.371	0	0	CD59 molecule (CD59 blood group)
Endothelial	AQP1	1.55594	0.446	0.073	0	0	aquaporin 1 (Colton blood group)
Endothelial	HLA-DRB1	0.876057	0.613	0.241	0	0	major histocompatibility complex, class II, DR beta 1
Endothelial	MEF2C	0.857673	0.478	0.108	0	0	myocyte enhancer factor 2C
Endothelial	PDK4	0.637181	0.848	0.482	0	0	pyruvate dehydrogenase kinase 4
Endothelial	TIMP3	1.21313	0.97	0.607	0	0	TIMP metallopeptidase inhibitor 3
Endothelial	TCF4	1.1994	0.736	0.373	0	0	transcription factor 4
Endothelial	KANK3	0.767873	0.367	0.005	0	0	KN motif and ankyrin repeat domains 3
Endothelial	NRN1	0.861747	0.364	0.005	0	0	neuritin 1
Endothelial	BST2	1.62593	0.9	0.544	0	0	bone marrow stromal cell antigen 2
Endothelial	NOSTRIN	0.837933	0.364	0.008	0	0	nitric oxide synthase trafficking
Endothelial	MGST2	0.843845	0.452	0.097	0	0	microsomal glutathione S-transferase 2
Endothelial	NRP1	0.978944	0.537	0.184	0	0	neuropilin 1
Endothelial	CYYR1	0.772279	0.356	0.004	0	0	cysteine and tyrosine rich 1
Endothelial	IGFBP4	0.609148	0.866	0.516	0	0	insulin like growth factor binding protein 4
Endothelial	FAM241A	0.875674	0.452	0.105	0	0	family with sequence similarity 241 member A
Endothelial	SELENOW	1.40954	0.905	0.561	0	0	selenoprotein W
Endothelial	TCF15	0.852455	0.346	0.003	0	0	transcription factor 15
Endothelial	TACC1	1.22679	0.755	0.413	0	0	transforming acidic coiled-coil containing protein 1
Endothelial	MT1M	0.514503	0.818	0.476	0	0	metallothionein 1M
Endothelial	ARHGAP29	0.902806	0.533	0.195	0	0	Rho GTPase activating protein 29
Endothelial	MCF2L	0.80932	0.345	0.007	0	0	MCF.2 cell line derived transforming sequence like
Endothelial	TSC22D1	1.13541	0.638	0.302	0	0	TSC22 domain family member 1
Endothelial	TPM1	1.04365	0.747	0.415	0	0	tropomyosin 1
Endothelial	RASIP1	0.715014	0.359	0.028	0	0	Ras interacting protein 1
Endothelial	CAV2	0.796411	0.514	0.184	0	0	caveolin 2
Endothelial	TMEM88	0.881505	0.361	0.032	0	0	transmembrane protein 88
Endothelial	COL4A1	0.960464	0.508	0.182	0	0	collagen type IV alpha 1 chain
Endothelial	PIK3R3	0.79613	0.339	0.014	0	0	phosphoinositide-3-kinase regulatory subunit 3
Endothelial	RAMP2	1.20438	0.562	0.238	0	0	receptor activity modifying protein 2
Endothelial	SPTBN1	1.03354	0.793	0.469	0	0	spectrin beta, non-erythrocytic 1
Endothelial	LDB2	0.79857	0.431	0.107	0	0	LIM domain binding 2
Endothelial	CXorf36	0.689259	0.327	0.003	0	0
Endothelial	F2RL3	0.922184	0.326	0.003	0	0	F2R like thrombin or trypsin receptor 3
Endothelial	MTUS1	0.906965	0.465	0.144	0	0	microtubule associated scaffold protein 1
Endothelial	SOX18	0.95078	0.323	0.003	0	0	SRY-box transcription factor 18
Endothelial	TMEM204	0.737617	0.38	0.065	0	0	transmembrane protein 204
Endothelial	CDC42EP3	0.796034	0.404	0.092	0	0	CDC42 effector protein 3
Endothelial	SPARC	0.739759	0.811	0.5	0	0	secreted protein acidic and cysteine rich
Endothelial	FAM107A	0.781311	0.321	0.01	0	0	family with sequence similarity 107 member A
Endothelial	ECSCR	0.744008	0.313	0.003	0	0	endothelial cell surface expressed chemotaxis and apoptosis regulator
Endothelial	INHBB	0.829117	0.326	0.02	0	0	inhibin subunit beta B
Endothelial	PDE2A	0.652287	0.328	0.023	0	0	phosphodiesterase 2A
Endothelial	MGST3	1.20595	0.894	0.593	0	0	microsomal glutathione S-transferase 3
Endothelial	ROBO4	0.675662	0.339	0.038	0	0	roundabout guidance receptor 4
Endothelial	RHOC	0.976987	0.604	0.304	0	0	ras homolog family member C
Endothelial	BCAM	0.734528	0.373	0.073	0	0	basal cell adhesion molecule (Lutheran blood group)
Endothelial	ID1	1.36872	0.513	0.214	0	0	inhibitor of DNA binding 1, HLH protein
Endothelial	ATOH8	0.72254	0.355	0.059	0	0	atonal bHLH transcription factor 8
Endothelial	TM4SF18	0.684997	0.297	0.002	0	0	transmembrane 4 L six family member 18
Endothelial	PPARG	0.684741	0.366	0.072	0	0	peroxisome proliferator activated receptor gamma
Endothelial	NEURL1B	0.613393	0.303	0.009	0	0	neuralized E3 ubiquitin protein ligase 1B
Endothelial	ENG	0.982214	0.451	0.164	0	0	endoglin
Endothelial	MCAM	0.78482	0.307	0.02	0	0	melanoma cell adhesion molecule
Endothelial	F8	0.681709	0.298	0.012	0	0	coagulation factor VIII
Endothelial	PDLIM1	1.00933	0.636	0.352	0	0	PDZ and LIM domain 1
Endothelial	CAVIN1	0.767513	0.728	0.444	0	0	caveolae associated protein 1
Endothelial	PCAT19	0.600512	0.287	0.003	0	0	prostate cancer associated transcript 19
Endothelial	KIAA0355	0.652892	0.361	0.078	0	0	KIAA0355
Endothelial	SYNE2	0.826422	0.531	0.25	0	0	spectrin repeat containing nuclear envelope protein 2
Endothelial	LIFR	1.02624	0.483	0.202	0	0	LIF receptor subunit alpha
Endothelial	STOM	0.904677	0.633	0.354	0	0	stomatin
Endothelial	ITGB1	0.820867	0.866	0.587	0	0	integrin subunit beta 1
Endothelial	HSPB1	0.62814	0.89	0.612	0	0	heat shock protein family B (small) member 1
Endothelial	ANKRD29	0.598299	0.325	0.048	0	0	ankyrin repeat domain 29
Endothelial	RHOB	0.668637	0.73	0.455	0	0	ras homolog family member B
Endothelial	TIE1	0.56592	0.277	0.003	0	0	tyrosine kinase with immunoglobulin like and EGF like domains 1
Endothelial	TCIM	0.78284	0.289	0.016	0	0	transcriptional and immune response regulator
Endothelial	ID3	1.21593	0.52	0.249	0	0	inhibitor of DNA binding 3, HLH protein
Endothelial	C2orf40	1.07971	0.375	0.108	0	0
Endothelial	ACTN4	0.764174	0.52	0.254	0	0	actinin alpha 4
Endothelial	RAMP3	0.763414	0.269	0.004	0	0	receptor activity modifying protein 3
Endothelial	MYCT1	0.532936	0.265	0.002	0	0	MYC target 1
Endothelial	FKBP1A	1.00429	0.76	0.498	0	0	FKBP prolyl isomerase 1A
Endothelial	MYH9	0.816564	0.582	0.32	0	0	myosin heavy chain 9
Endothelial	RAPGEF5	0.557911	0.283	0.021	0	0	Rap guanine nucleotide exchange factor 5
Endothelial	EHD2	0.61147	0.414	0.153	0	0	EH domain containing 2
Endothelial	VAMP5	1.01993	0.594	0.333	0	0	vesicle associated membrane protein 5
Endothelial	GNAI2	0.913498	0.751	0.492	0	0	G protein subunit alpha i2
Endothelial	FZD4	0.621051	0.334	0.075	0	0	frizzled class receptor 4
Endothelial	ECE1	0.555416	0.342	0.083	0	0	endothelin converting enzyme 1
Endothelial	PML	0.595421	0.339	0.081	0	0	promyelocytic leukemia
Endothelial	IGFBP2	0.536436	0.443	0.19	0	0	insulin like growth factor binding protein 2
Endothelial	COL4A2	0.654928	0.412	0.16	0	0	collagen type IV alpha 2 chain
Endothelial	PTPRM	0.524394	0.298	0.046	0	0	protein tyrosine phosphatase receptor type M
Endothelial	SOCS2	0.628198	0.378	0.127	0	0	suppressor of cytokine signaling 2
Endothelial	CDC37	0.796304	0.535	0.286	0	0	cell division cycle 37
Endothelial	PPFIBP1	0.728962	0.406	0.157	0	0	PPFIA binding protein 1
Endothelial	ARHGEF7	0.659493	0.342	0.093	0	0	Rho guanine nucleotide exchange factor 7
Endothelial	SEMA3G	0.632506	0.252	0.003	0	0	semaphorin 3G
Endothelial	PLS3	0.628911	0.408	0.16	0	0	plastin 3
Endothelial	AIF1L	0.552839	0.286	0.039	0	0	allograft inflammatory factor 1 like
Endothelial	HES1	0.817398	0.308	0.063	0	0	hes family bHLH transcription factor 1
Endothelial	KIAA1217	0.552459	0.288	0.043	0	0	KIAA1217
Endothelial	SH3BGRL2	0.520551	0.26	0.015	0	0	SH3 domain binding glutamate rich protein like 2
Endothelial	CD320	0.753293	0.367	0.123	0	0	CD320 molecule
Endothelial	KCTD12	0.971044	0.452	0.209	0	0	potassium channel tetramerization domain containing 12
Endothelial	CTNNBIP1	0.571377	0.306	0.063	0	0	catenin beta interacting protein 1
Endothelial	RAPGEF3	0.528009	0.26	0.017	0	0	Rap guanine nucleotide exchange factor 3
Endothelial	COX7A1	0.639223	0.439	0.2	0	0	cytochrome c oxidase subunit 7A1
Endothelial	NPDC1	0.776757	0.446	0.208	0	0	neural proliferation, differentiation and control 1
Endothelial	CX3CL1	0.535723	0.24	0.003	0	0	C-X3-C motif chemokine ligand 1
Endothelial	ACACB	0.597987	0.31	0.078	0	0	acetyl-CoA carboxylase beta
Endothelial	FNBP1L	0.511985	0.284	0.053	0	0	formin binding protein 1 like
Endothelial	TSPAN6	0.571306	0.296	0.066	0	0	tetraspanin 6
Endothelial	GRASP	0.633725	0.377	0.148	0	0	general receptor for phosphoinositides 1 associated scaffold protein
Endothelial	SNCG	0.753252	0.343	0.115	0	0	synuclein gamma
Endothelial	JAM2	0.583745	0.294	0.066	0	0	junctional adhesion molecule 2
Endothelial	XAF1	0.667381	0.332	0.105	0	0	XIAP associated factor 1
Endothelial	CPD	0.638982	0.349	0.122	0	0	carboxypeptidase D
Endothelial	CRIM1	0.570443	0.416	0.189	0	0	cysteine rich transmembrane BMP regulator 1
Endothelial	DSG2	0.533893	0.281	0.057	0	0	desmoglein 2
Endothelial	FADS3	0.524955	0.283	0.062	0	0	fatty acid desaturase 3
Endothelial	HSPG2	0.643936	0.479	0.259	0	0	heparan sulfate proteoglycan 2
Endothelial	ENPP2	0.777546	0.279	0.06	0	0	ectonucleotide pyrophosphatase/phosphodiesterase 2
Endothelial	TPD52L1	0.52629	0.316	0.099	0	0	TPD52 like 1
Endothelial	UACA	0.599592	0.386	0.171	0	0	uveal autoantigen with coiled-coil domains and ankyrin repeats
Endothelial	GIMAP7	0.525014	0.338	0.124	0	0	GTPase, IMAP family member 7
Endothelial	S100A16	0.605404	0.457	0.244	0	0	S100 calcium binding protein A16
Endothelial	SPTLC2	0.557407	0.317	0.104	0	0	serine palmitoyltransferase long chain base subunit 2
Endothelial	CTNND1	0.508782	0.335	0.122	0	0	catenin delta 1
Endothelial	TJP1	0.51468	0.377	0.164	0	0	tight junction protein 1
Endothelial	IFITM3	0.657406	0.994	0.781	0	0	interferon induced transmembrane protein 3
Endothelial	LGALS3	0.643171	0.921	0.71	0	0	galectin 3
Endothelial	CCL14	0.582826	0.215	0.004	0	0	C-C motif chemokine ligand 14
Endothelial	KIF25	0.579251	0.213	0.002	0	0	kinesin family member 25
Endothelial	SASH1	0.573106	0.403	0.193	0	0	SAM and SH3 domain containing 1
Endothelial	ANXA3	0.636412	0.348	0.139	0	0	annexin A3
Endothelial	ADAMTS9	0.68726	0.262	0.055	0	0	ADAM metallopeptidase with thrombospondin type 1 motif 9
Endothelial	DOCK9	0.509375	0.264	0.06	0	0	dedicator of cytokinesis 9
Endothelial	CYP4B1	0.614848	0.295	0.092	0	0	cytochrome P450 family 4 subfamily B member 1
Endothelial	RAC1	0.634552	0.892	0.691	0	0	Rac family small GTPase 1
Endothelial	RGS5	1.60831	0.234	0.036	0	0	regulator of G protein signaling 5
Endothelial	HIPK2	0.531994	0.304	0.11	0	0	homeodomain interacting protein kinase 2
Endothelial	ATP5PF	0.692138	0.741	0.547	0	0	ATP synthase peripheral stalk subunit F6
Endothelial	ATP2B4	0.585864	0.396	0.206	0	0	ATPase plasma membrane Ca2+ transporting 4
Endothelial	CRHBP	0.587407	0.186	0.003	0	0	corticotropin releasing hormone binding protein
Endothelial	MAST4	0.512341	0.299	0.119	0	0	microtubule associated serine/threonine kinase family member 4
Endothelial	TPM4	0.6602	0.569	0.391	0	0	tropomyosin 4
Endothelial	MYL12A	1.02744	0.966	0.792	0	0	myosin light chain 12A
Endothelial	HES4	0.613372	0.198	0.046	0	0	hes family bHLH transcription factor 4
Endothelial	NDUFA4L2	0.781842	0.16	0.014	0	0	NDUFA4 mitochondrial complex associated like 2
Endothelial	HLA-E	1.22095	0.949	0.827	0	0	major histocompatibility complex, class I, E
Endothelial	HLA-B	1.1509	0.953	0.836	0	0	major histocompatibility complex, class I, B
Endothelial	TXNIP	1.00157	0.975	0.862	0	0	thioredoxin interacting protein
Endothelial	CALM1	0.804448	0.981	0.878	0	0	calmodulin 1
Endothelial	HLA-C	0.628388	0.956	0.861	0	0	major histocompatibility complex, class I, C
Endothelial	SRP14	0.621293	0.98	0.915	0	0	signal recognition particle 14
Endothelial	HLA-A	0.67561	0.961	0.897	0	0	major histocompatibility complex, class I, A
Endothelial	MYL6	0.98644	0.997	0.96	0	0	myosin light chain 6
Endothelial	TMSB10	0.992498	0.995	0.992	0	0	thymosin beta 10
Endothelial	B2M	0.666051	1	0.998	0	0	beta-2-microglobulin
Endothelial	WNK1	0.642969	0.444	0.255	9.8649e-308	2.34578e-303	WNK lysine deficient protein kinase 1
Endothelial	UTRN	0.623747	0.482	0.289	2.07411e-303	4.93202e-299	utrophin
Endothelial	DBI	0.667953	0.648	0.477	1.8177e-299	4.32231e-295	diazepam binding inhibitor, acyl-CoA binding protein
Endothelial	PHACTR2	0.523331	0.361	0.18	3.86801e-288	9.19774e-284	phosphatase and actin regulator 2
Endothelial	POMP	0.586285	0.651	0.494	1.16675e-286	2.77442e-282	proteasome maturation protein
Endothelial	COX5B	0.547816	0.768	0.61	3.61658e-285	8.59986e-281	cytochrome c oxidase subunit 5B
Endothelial	PLPP1	0.560767	0.424	0.235	1.10451e-277	2.62641e-273	phospholipid phosphatase 1
Endothelial	ABLIM1	0.590164	0.397	0.215	3.13197e-277	7.44752e-273	actin binding LIM protein 1
Endothelial	TGFBR2	0.676105	0.514	0.36	4.34792e-267	1.03389e-262	transforming growth factor beta receptor 2
Endothelial	TUBA1B	0.500716	0.851	0.668	1.15038e-260	2.73549e-256	tubulin alpha 1b
Endothelial	IFNGR1	0.672212	0.504	0.342	3.55336e-259	8.44953e-255	interferon gamma receptor 1
Endothelial	C11orf96	0.79116	0.401	0.198	9.08178e-256	2.15956e-251	chromosome 11 open reading frame 96
Endothelial	APP	0.549829	0.521	0.344	1.93629e-253	4.60429e-249	amyloid beta precursor protein
Endothelial	DPYSL2	0.534232	0.493	0.353	4.55008e-198	1.08196e-193	dihydropyrimidinase like 2
Endothelial	CCDC85B	0.516508	0.541	0.432	1.17017e-151	2.78255e-147	coiled-coil domain containing 85B
Endothelial	SPRY1	0.637997	0.406	0.32	2.65294e-85	6.30843e-81	sprouty RTK signaling antagonist 1
Endothelial	DSTN	0.777039	0.747	0.614	1.45364e-84	3.45662e-80	destrin, actin depolymerizing factor
Endothelial	MYL9	1.08909	0.441	0.387	4.58973e-60	1.09139e-55	myosin light chain 9
Endothelial	TPM2	0.775868	0.262	0.386	5.39326e-49	1.28246e-44	tropomyosin 2
Endothelial	ACTA2	1.64773	0.156	0.11	8.95886e-39	2.13033e-34	actin alpha 2, smooth muscle
Endothelial	AKAP12	0.552187	0.296	0.273	6.67906e-14	1.58821e-09	A-kinase anchoring protein 12
Immune	PTPRC	2.28289	0.81	0.028	0	0	protein tyrosine phosphatase receptor type C
Immune	CXCR4	2.65122	0.728	0.036	0	0	C-X-C motif chemokine receptor 4
Immune	SRGN	2.97165	0.961	0.313	0	0	serglycin
Immune	HCST	1.53945	0.637	0.019	0	0	hematopoietic cell signal transducer
Immune	ARHGDIB	1.46138	0.716	0.105	0	0	Rho GDP dissociation inhibitor beta
Immune	SMAP2	1.34713	0.64	0.041	0	0	small ArfGAP2
Immune	LCP1	1.34908	0.611	0.02	0	0	lymphocyte cytosolic protein 1
Immune	LAPTM5	1.44247	0.628	0.051	0	0	lysosomal protein transmembrane 5
Immune	DUSP2	1.88302	0.601	0.037	0	0	dual specificity phosphatase 2
Immune	CD48	1.30139	0.558	0.015	0	0	CD48 molecule
Immune	CD37	1.12736	0.558	0.016	0	0	CD37 molecule
Immune	CD53	1.02593	0.548	0.013	0	0	CD53 molecule
Immune	CD52	1.55545	0.552	0.018	0	0	CD52 molecule
Immune	TNFAIP3	2.02961	0.685	0.159	0	0	TNF alpha induced protein 3
Immune	CCL5	3.04121	0.544	0.029	0	0	C-C motif chemokine ligand 5
Immune	CD69	1.72995	0.535	0.021	0	0	CD69 molecule
Immune	CYTIP	1.16765	0.526	0.014	0	0	cytohesin 1 interacting protein
Immune	CCL4	3.81684	0.576	0.067	0	0	C-C motif chemokine ligand 4
Immune	GMFG	0.938034	0.602	0.095	0	0	glia maturation factor gamma
Immune	SAMSN1	1.34989	0.52	0.016	0	0	SAM domain, SH3 domain and nuclear localization signals 1
Immune	ARL4C	1.34291	0.547	0.043	0	0	ADP ribosylation factor like GTPase 4C
Immune	STK4	1.24981	0.595	0.111	0	0	serine/threonine kinase 4
Immune	CREM	1.60311	0.626	0.162	0	0	cAMP responsive element modulator
Immune	ALOX5AP	1.13001	0.477	0.017	0	0	arachidonate 5-lipoxygenase activating protein
Immune	FYB1	0.978601	0.462	0.013	0	0	FYN binding protein 1
Immune	IL7R	2.62964	0.472	0.024	0	0	interleukin 7 receptor
Immune	ISG20	1.16909	0.515	0.068	0	0	interferon stimulated exonuclease gene 20
Immune	NR4A2	1.30468	0.521	0.08	0	0	nuclear receptor subfamily 4 group A member 2
Immune	ITGB2	0.998646	0.452	0.011	0	0	integrin subunit beta 2
Immune	IQGAP2	0.908862	0.448	0.015	0	0	IQ motif containing GTPase activating protein 2
Immune	SLA	0.908869	0.442	0.012	0	0	Src like adaptor
Immune	CST7	1.42947	0.442	0.016	0	0	cystatin F
Immune	CORO1A	0.900552	0.445	0.019	0	0	coronin 1A
Immune	LEPROTL1	1.20163	0.53	0.12	0	0	leptin receptor overlapping transcript like 1
Immune	CD3D	1.11737	0.425	0.015	0	0	CD3d molecule
Immune	CD2	1.11278	0.419	0.013	0	0	CD2 molecule
Immune	GPR183	1.47539	0.41	0.014	0	0	G protein-coupled receptor 183
Immune	STK17B	0.893869	0.56	0.165	0	0	serine/threonine kinase 17b
Immune	CD3E	0.957173	0.408	0.014	0	0	CD3e molecule
Immune	TYROBP	1.82231	0.414	0.022	0	0	TYRO protein tyrosine kinase binding protein
Immune	CNOT6L	1.14917	0.525	0.134	0	0	CCR4-NOT transcription complex subunit 6 like
Immune	IKZF1	0.805349	0.399	0.014	0	0	IKAROS family zinc finger 1
Immune	TRBC2	1.1092	0.398	0.014	0	0	T cell receptor beta constant 2
Immune	RGS1	1.25319	0.395	0.014	0	0	regulator of G protein signaling 1
Immune	RUNX3	0.909857	0.393	0.013	0	0	RUNX family transcription factor 3
Immune	CTSS	1.49487	0.437	0.058	0	0	cathepsin S
Immune	SYTL3	0.912854	0.392	0.015	0	0	synaptotagmin like 3
Immune	HCLS1	0.711317	0.398	0.021	0	0	hematopoietic cell-specific Lyn substrate 1
Immune	CRYBG1	0.878779	0.403	0.029	0	0	crystallin beta-gamma domain containing 1
Immune	GPSM3	0.67047	0.389	0.015	0	0	G protein signaling modulator 3
Immune	EVI2B	0.720922	0.379	0.008	0	0	ecotropic viral integration site 2B
Immune	CEMIP2	0.959001	0.475	0.105	0	0	cell migration inducing hyaluronidase 2
Immune	ETS1	1.11585	0.53	0.161	0	0	ETS proto-oncogene 1, transcription factor
Immune	PPP2R5C	0.926078	0.502	0.141	0	0	protein phosphatase 2 regulatory subunit B'gamma
Immune	GLIPR1	0.763394	0.443	0.086	0	0	GLI pathogenesis related 1
Immune	GZMA	1.2201	0.365	0.012	0	0	granzyme A
Immune	RAC2	0.694136	0.369	0.016	0	0	Rac family small GTPase 2
Immune	TNFRSF1B	0.730277	0.417	0.069	0	0	TNF receptor superfamily member 1B
Immune	PRDM1	0.847172	0.386	0.039	0	0	PR/SET domain 1
Immune	IL32	1.51098	0.518	0.171	0	0	interleukin 32
Immune	CDC42SE2	0.705608	0.423	0.076	0	0	CDC42 small effector 2
Immune	CD7	0.977506	0.367	0.024	0	0	CD7 molecule
Immune	REL	1.02908	0.525	0.184	0	0	REL proto-oncogene, NF-kB subunit
Immune	SARAF	1.34827	0.787	0.455	0	0	store-operated calcium entry associated regulatory factor
Immune	KLRB1	1.61284	0.345	0.015	0	0	killer cell lectin like receptor B1
Immune	FCER1G	1.39016	0.347	0.018	0	0	Fc fragment of IgE receptor Ig
Immune	TUBA4A	0.86706	0.375	0.051	0	0	tubulin alpha 4a
Immune	NKG7	1.92265	0.334	0.013	0	0	natural killer cell granule protein 7
Immune	ELF1	0.815064	0.602	0.283	0	0	E74 like ETS transcription factor 1
Immune	GZMM	0.767094	0.329	0.011	0	0	granzyme M
Immune	VAMP8	0.723735	0.469	0.151	0	0	vesicle associated membrane protein 8
Immune	SMCHD1	0.839453	0.524	0.208	0	0	structural maintenance of chromosomes flexible hinge domain containing 1
Immune	PDE4B	0.682175	0.361	0.046	0	0	phosphodiesterase 4B
Immune	HLA-F	0.653113	0.446	0.133	0	0	major histocompatibility complex, class I, F
Immune	FNBP1	0.647721	0.426	0.115	0	0	formin binding protein 1
Immune	BIRC3	0.905155	0.399	0.094	0	0	baculoviral IAP repeat containing 3
Immune	PARP8	0.696422	0.362	0.057	0	0	poly(ADP-ribose) polymerase family member 8
Immune	CYBA	1.34708	0.877	0.573	0	0	cytochrome b-245 alpha chain
Immune	BTG1	2.21635	0.944	0.642	0	0	BTG anti-proliferation factor 1
Immune	GZMK	1.38384	0.311	0.012	0	0	granzyme K
Immune	CTSW	0.816255	0.307	0.01	0	0	cathepsin W
Immune	CD3G	0.706606	0.306	0.009	0	0	CD3g molecule
Immune	TRBC1	0.960915	0.307	0.011	0	0	T cell receptor beta constant 1
Immune	AIF1	1.4387	0.311	0.017	0	0	allograft inflammatory factor 1
Immune	CCL3	2.26951	0.327	0.035	0	0	C-C motif chemokine ligand 3
Immune	STK17A	0.658321	0.395	0.103	0	0	serine/threonine kinase 17a
Immune	CD44	0.888953	0.643	0.354	0	0	CD44 molecule (Indian blood group)
Immune	TGFB1	0.571352	0.362	0.074	0	0	transforming growth factor beta 1
Immune	IL10RA	0.520214	0.294	0.008	0	0	interleukin 10 receptor subunit alpha
Immune	LTB	0.927547	0.295	0.012	0	0	lymphotoxin beta
Immune	SPOCK2	0.625534	0.322	0.04	0	0	SPARC (osteonectin), cwcv and kazal like domains proteoglycan 2
Immune	AREG	1.77624	0.385	0.105	0	0	amphiregulin
Immune	C1orf162	0.830947	0.292	0.012	0	0	chromosome 1 open reading frame 162
Immune	ADGRE5	0.560164	0.327	0.048	0	0	adhesion G protein-coupled receptor E5
Immune	SH3BGRL3	1.13822	0.89	0.618	0	0	SH3 domain binding glutamate rich protein like 3
Immune	KIAA1551	0.694138	0.434	0.163	0	0
Immune	ID2	1.0199	0.647	0.377	0	0	inhibitor of DNA binding 2
Immune	CD96	0.563872	0.279	0.009	0	0	CD96 molecule
Immune	UBALD2	0.513095	0.364	0.095	0	0	UBA like domain containing 2
Immune	PIK3IP1	0.604155	0.369	0.101	0	0	phosphoinositide-3-kinase interacting protein 1
Immune	LRRFIP1	0.612479	0.485	0.219	0	0	LRR binding FLII interacting protein 1
Immune	TRAC	0.666895	0.301	0.036	0	0	T cell receptor alpha constant
Immune	ZNF331	0.694341	0.406	0.142	0	0	zinc finger protein 331
Immune	RGS2	0.881808	0.384	0.121	0	0	regulator of G protein signaling 2
Immune	WIPF1	0.524162	0.381	0.118	0	0	WAS/WASL interacting protein family member 1
Immune	HLA-DPB1	1.74079	0.427	0.165	0	0	major histocompatibility complex, class II, DP beta 1
Immune	PTGER4	0.598987	0.34	0.079	0	0	prostaglandin E receptor 4
Immune	CCNH	0.616826	0.441	0.184	0	0	cyclin H
Immune	SYAP1	0.651047	0.435	0.181	0	0	synapse associated protein 1
Immune	AKNA	0.521494	0.296	0.042	0	0	AT-hook transcription factor
Immune	AKAP13	0.780227	0.651	0.398	0	0	A-kinase anchoring protein 13
Immune	EML4	0.603996	0.382	0.13	0	0	EMAP like 4
Immune	SEPT6	0.502034	0.32	0.068	0	0
Immune	METRNL	0.780654	0.51	0.26	0	0	meteorin like, glial cell differentiation regulator
Immune	CD74	1.5951	0.553	0.304	0	0	CD74 molecule
Immune	EFHD2	0.559443	0.346	0.098	0	0	EF-hand domain family member D2
Immune	MS4A6A	1.10419	0.256	0.011	0	0	membrane spanning 4-domains A6A
Immune	HLA-DQB1	1.08896	0.303	0.058	0	0	major histocompatibility complex, class II, DQ beta 1
Immune	LITAF	0.700169	0.532	0.289	0	0	lipopolysaccharide induced TNF factor
Immune	MS4A7	1.19887	0.253	0.011	0	0	membrane spanning 4-domains A7
Immune	HLA-DPA1	1.71395	0.418	0.18	0	0	major histocompatibility complex, class II, DP alpha 1
Immune	CD163	1.06174	0.248	0.01	0	0	CD163 molecule
Immune	CD247	0.532791	0.243	0.007	0	0	CD247 molecule
Immune	KLF6	1.14082	0.852	0.617	0	0	Kruppel like factor 6
Immune	BCL2A1	1.21037	0.242	0.01	0	0	BCL2 related protein A1
Immune	C5AR1	1.1769	0.241	0.011	0	0	complement C5a receptor 1
Immune	PLEK	0.736475	0.236	0.006	0	0	pleckstrin
Immune	YPEL5	0.663936	0.456	0.227	0	0	yippee like 5
Immune	PFKFB3	0.510482	0.282	0.053	0	0	6-phosphofructo-2-kinase/fructose-2,6-biphosphatase 3
Immune	CD83	0.902273	0.262	0.034	0	0	CD83 molecule
Immune	SLC38A1	0.521889	0.322	0.095	0	0	solute carrier family 38 member 1
Immune	GPR171	0.543656	0.232	0.008	0	0	G protein-coupled receptor 171
Immune	CHMP1B	0.661524	0.356	0.132	0	0	charged multivesicular body protein 1B
Immune	HLA-DRB1	1.46595	0.419	0.196	0	0	major histocompatibility complex, class II, DR beta 1
Immune	PPP1R15A	0.89154	0.694	0.471	0	0	protein phosphatase 1 regulatory subunit 15A
Immune	KLRD1	0.924504	0.235	0.013	0	0	killer cell lectin like receptor D1
Immune	PRF1	0.675417	0.228	0.007	0	0	perforin 1
Immune	UPP1	0.524564	0.292	0.071	0	0	uridine phosphorylase 1
Immune	PLAC8	0.50686	0.226	0.007	0	0	placenta associated 8
Immune	FOSB	0.561109	0.805	0.587	0	0	FosB proto-oncogene, AP-1 transcription factor subunit
Immune	FAM107B	0.514648	0.384	0.166	0	0	family with sequence similarity 107 member B
Immune	CCL4L2	1.68828	0.227	0.012	0	0	C-C motif chemokine ligand 4 like 2
Immune	C1QA	1.94944	0.249	0.035	0	0	complement C1q A chain
Immune	HLA-B	1.02592	0.98	0.766	0	0	major histocompatibility complex, class I, B
Immune	PPP1R2	0.539532	0.42	0.207	0	0	protein phosphatase 1 regulatory inhibitor subunit 2
Immune	TSC22D3	1.10135	0.887	0.674	0	0	TSC22 domain family member 3
Immune	HLA-DRA	2.38126	0.385	0.173	0	0	major histocompatibility complex, class II, DR alpha
Immune	LYZ	2.13449	0.224	0.014	0	0	lysozyme
Immune	CD8A	0.613684	0.218	0.008	0	0	CD8a molecule
Immune	PMAIP1	0.552905	0.235	0.025	0	0	phorbol-12-myristate-13-acetate-induced protein 1
Immune	ATP2B1-AS1	0.608978	0.257	0.048	0	0	ATP2B1 antisense RNA 1
Immune	ZC3HAV1	0.514737	0.387	0.178	0	0	zinc finger CCCH-type containing, antiviral 1
Immune	LST1	0.73153	0.216	0.007	0	0	leukocyte specific transcript 1
Immune	HOPX	0.53958	0.234	0.026	0	0	HOP homeobox
Immune	CXCL8	2.67212	0.261	0.055	0	0	C-X-C motif chemokine ligand 8
Immune	DDIT4	0.615516	0.563	0.359	0	0	DNA damage inducible transcript 4
Immune	COTL1	0.765129	0.403	0.2	0	0	coactosin like F-actin binding protein 1
Immune	IER5	0.71354	0.458	0.255	0	0	immediate early response 5
Immune	SLC2A3	0.553942	0.463	0.26	0	0	solute carrier family 2 member 3
Immune	DDX3X	0.796685	0.748	0.545	0	0	DEAD-box helicase 3 X-linked
Immune	C1QB	1.75719	0.229	0.028	0	0	complement C1q B chain
Immune	PDCD4	0.556326	0.425	0.224	0	0	programmed cell death 4
Immune	MCL1	0.899874	0.81	0.61	0	0	MCL1 apoptosis regulator, BCL2 family member
Immune	HLA-DQA1	1.03477	0.215	0.018	0	0	major histocompatibility complex, class II, DQ alpha 1
Immune	TPM3	0.612122	0.648	0.454	0	0	tropomyosin 3
Immune	CYBB	0.641707	0.197	0.005	0	0	cytochrome b-245 beta chain
Immune	TNF	0.549499	0.199	0.008	0	0	tumor necrosis factor
Immune	HMGB2	0.601792	0.425	0.236	0	0	high mobility group box 2
Immune	FCGR2A	0.611849	0.224	0.036	0	0	Fc fragment of IgG receptor IIa
Immune	NLRP3	0.848005	0.194	0.007	0	0	NLR family pyrin domain containing 3
Immune	GZMH	0.705939	0.193	0.006	0	0	granzyme H
Immune	RILPL2	0.502507	0.286	0.099	0	0	Rab interacting lysosomal protein like 2
Immune	C1QC	1.11211	0.197	0.013	0	0	complement C1q C chain
Immune	FAM177A1	0.723489	0.438	0.254	0	0	family with sequence similarity 177 member A1
Immune	HLA-DMA	0.60237	0.262	0.078	0	0	major histocompatibility complex, class II, DM alpha
Immune	MRC1	0.983903	0.193	0.012	0	0	mannose receptor C-type 1
Immune	MS4A4A	0.723566	0.191	0.01	0	0	membrane spanning 4-domains A4A
Immune	IER2	0.506713	0.772	0.592	0	0	immediate early response 2
Immune	HBB	5.53487	0.259	0.079	0	0	hemoglobin subunit beta
Immune	GZMB	1.04307	0.184	0.007	0	0	granzyme B
Immune	CLEC2B	0.523567	0.478	0.307	0	0	C-type lectin domain family 2 member B
Immune	DNAJB1	1.14317	0.73	0.561	0	0	DnaJ heat shock protein family (Hsp40) member B1
Immune	MSR1	0.505328	0.173	0.005	0	0	macrophage scavenger receptor 1
Immune	XCL2	0.830464	0.171	0.005	0	0	X-C motif chemokine ligand 2
Immune	FOLR2	0.703721	0.175	0.011	0	0	folate receptor beta
Immune	HERPUD1	0.676237	0.483	0.32	0	0	homocysteine inducible ER protein with ubiquitin like domain 1
Immune	LYVE1	1.08609	0.177	0.015	0	0	lymphatic vessel endothelial hyaluronan receptor 1
Immune	ZFP36L2	1.59828	0.896	0.735	0	0	ZFP36 ring finger protein like 2
Immune	FGL2	1.05344	0.3	0.139	0	0	fibrinogen like 2
Immune	ARPC2	0.641093	0.781	0.622	0	0	actin related protein 2/3 complex subunit 2
Immune	HLA-C	0.997688	0.968	0.81	0	0	major histocompatibility complex, class I, C
Immune	IL1B	2.48274	0.177	0.02	0	0	interleukin 1 beta
Immune	F13A1	0.642462	0.165	0.008	0	0	coagulation factor XIII A chain
Immune	PPP1CB	0.571545	0.602	0.445	0	0	protein phosphatase 1 catalytic subunit beta
Immune	PABPC1	0.85832	0.854	0.698	0	0	poly(A) binding protein cytoplasmic 1
Immune	XCL1	0.727725	0.162	0.007	0	0	X-C motif chemokine ligand 1
Immune	PHACTR1	0.545227	0.188	0.034	0	0	phosphatase and actin regulator 1
Immune	CD68	0.746259	0.261	0.109	0	0	CD68 molecule
Immune	FYN	0.55619	0.45	0.3	0	0	FYN proto-oncogene, Src family tyrosine kinase
Immune	HSPH1	1.00205	0.423	0.274	0	0	heat shock protein family H (Hsp110) member 1
Immune	HLA-DQA2	0.537436	0.155	0.007	0	0	major histocompatibility complex, class II, DQ alpha 2
Immune	YWHAZ	0.593189	0.747	0.6	0	0	tyrosine 3-monooxygenase/tryptophan 5-monooxygenase activation protein zeta
Immune	HMOX1	1.06145	0.18	0.034	0	0	heme oxygenase 1
Immune	ARPC3	0.700511	0.757	0.612	0	0	actin related protein 2/3 complex subunit 3
Immune	FCGR3A	0.566145	0.148	0.004	0	0	Fc fragment of IgG receptor IIIa
Immune	CXCL3	1.55525	0.183	0.04	0	0	C-X-C motif chemokine ligand 3
Immune	CD14	0.764981	0.211	0.068	0	0	CD14 molecule
Immune	HBA2	4.13816	0.184	0.047	0	0	hemoglobin subunit alpha 2
Immune	CCL3L1	0.791735	0.142	0.005	0	0	C-C motif chemokine ligand 3 like 1
Immune	RNF19A	0.511906	0.381	0.249	0	0	ring finger protein 19A, RBR E3 ubiquitin protein ligase
Immune	FCN1	0.803173	0.133	0.004	0	0	ficolin 1
Immune	S100A9	2.53776	0.145	0.017	0	0	S100 calcium binding protein A9
Immune	GNLY	1.82281	0.134	0.009	0	0	granulysin
Immune	HSPA6	1.10757	0.172	0.054	0	0	heat shock protein family A (Hsp70) member 6
Immune	HBA1	3.15801	0.133	0.021	0	0	hemoglobin subunit alpha 1
Immune	HLA-A	0.965981	0.973	0.861	0	0	major histocompatibility complex, class I, A
Immune	DNAJA1	0.59642	0.743	0.634	0	0	DnaJ heat shock protein family (Hsp40) member A1
Immune	SRSF7	0.659479	0.75	0.645	0	0	serine and arginine rich splicing factor 7
Immune	SELENOK	0.503054	0.566	0.462	0	0	selenoprotein K
Immune	EREG	1.60492	0.108	0.005	0	0	epiregulin
Immune	PFN1	0.647201	0.848	0.761	0	0	profilin 1
Immune	DDX5	0.57534	0.972	0.901	0	0	DEAD-box helicase 5
Immune	NFKBIA	0.774253	0.878	0.81	0	0	NFKB inhibitor alpha
Immune	CFL1	0.507141	0.895	0.828	0	0	cofilin 1
Immune	CALM1	0.660996	0.926	0.866	0	0	calmodulin 1
Immune	JUND	0.612255	0.979	0.923	0	0	JunD proto-oncogene, AP-1 transcription factor subunit
Immune	MT-ND5	0.538901	0.977	0.926	0	0	mitochondrially encoded NADH:ubiquinone oxidoreductase core subunit 5
Immune	ATP5F1E	0.556386	0.944	0.902	0	0	ATP synthase F1 subunit epsilon
Immune	OAZ1	0.599586	0.947	0.91	0	0	ornithine decarboxylase antizyme 1
Immune	HSP90AA1	1.59516	0.981	0.956	0	0	heat shock protein 90 alpha family class A member 1
Immune	RPS29	1.08948	0.992	0.987	0	0	ribosomal protein S29
Immune	MT-CO1	0.65076	0.999	0.994	0	0	mitochondrially encoded cytochrome c oxidase I
Immune	MALAT1	0.576033	0.995	0.991	0	0	metastasis associated lung adenocarcinoma transcript 1
Immune	RPL27A	0.590291	0.995	0.992	0	0	ribosomal protein L27a
Immune	B2M	1.29342	0.998	0.999	0	0	beta-2-microglobulin
Immune	RPS2	0.648424	0.997	0.998	0	0	ribosomal protein S2
Immune	RPS27	0.829197	0.997	0.999	0	0	ribosomal protein S27
Immune	RPL28	0.743662	0.997	0.999	0	0	ribosomal protein L28
Immune	RPS19	0.693414	0.995	0.997	0	0	ribosomal protein S19
Immune	RPLP2	0.61138	0.994	0.996	0	0	ribosomal protein lateral stalk subunit P2
Immune	RPL30	0.508555	0.997	0.999	0	0	ribosomal protein L30
Immune	RPS15A	0.525536	0.995	0.998	0	0	ribosomal protein S15a
Immune	RPS3	0.565699	0.994	0.998	0	0	ribosomal protein S3
Immune	ACSL1	0.535071	0.219	0.113	7.92198e-280	1.88377e-275	acyl-CoA synthetase long chain family member 1
Immune	FTH1	1.09842	0.996	0.999	2.07511e-252	4.93441e-248	ferritin heavy chain 1
Immune	PLAUR	0.888579	0.251	0.156	2.92994e-219	6.9671e-215	plasminogen activator, urokinase receptor
Immune	CTSB	0.906397	0.326	0.257	1.58951e-181	3.7797e-177	cathepsin B
Immune	SAT1	0.63744	0.847	0.792	2.53858e-179	6.0365e-175	spermidine/spermine N1-acetyltransferase 1
Immune	RNASE1	1.54141	0.236	0.153	1.96068e-162	4.66229e-158	ribonuclease A family member 1, pancreatic
Immune	CXCL2	0.798963	0.226	0.148	6.99118e-134	1.66243e-129	C-X-C motif chemokine ligand 2
Immune	NEAT1	0.700477	0.917	0.88	4.54214e-128	1.08008e-123	nuclear paraspeckle assembly transcript 1
Immune	IER3	0.629478	0.333	0.266	8.22018e-104	1.95468e-99	immediate early response 3
Immune	LGMN	0.594433	0.165	0.14	1.25013e-34	2.97268e-30	legumain
Immune	HSPA1B	0.695409	0.496	0.53	2.64322e-25	6.28532e-21	heat shock protein family A (Hsp70) member 1B
Immune	G0S2	0.93465	0.122	0.167	3.35132e-24	7.9691e-20	G0/G1 switch 2
Immune	NAMPT	0.675697	0.504	0.522	9.33709e-19	2.22027e-14	nicotinamide phosphoribosyltransferase
Immune	FTL	1.11569	0.997	0.995	5.40372e-08	0.00128495	ferritin light chain
Mesothelial	KRT8	3.11659	0.896	0.045	0	0	keratin 8
Mesothelial	MSLN	2.24731	0.874	0.024	0	0	mesothelin
Mesothelial	KRT18	4.00674	0.916	0.08	0	0	keratin 18
Mesothelial	TM4SF1	2.94171	0.956	0.136	0	0	transmembrane 4 L six family member 1
Mesothelial	KRT19	2.79732	0.854	0.038	0	0	keratin 19
Mesothelial	TFPI2	2.27414	0.859	0.078	0	0	tissue factor pathway inhibitor 2
Mesothelial	UPK3B	2.11178	0.793	0.017	0	0	uroplakin 3B
Mesothelial	CALB2	1.77017	0.795	0.019	0	0	calbindin 2
Mesothelial	CLDN1	1.81179	0.782	0.023	0	0	claudin 1
Mesothelial	COL8A1	1.66567	0.791	0.041	0	0	collagen type VIII alpha 1 chain
Mesothelial	SLPI	2.06598	0.846	0.098	0	0	secretory leukocyte peptidase inhibitor
Mesothelial	ITLN1	4.29886	0.76	0.069	0	0	intelectin 1
Mesothelial	KLK11	1.23535	0.696	0.014	0	0	kallikrein related peptidase 11
Mesothelial	RARRES1	1.89673	0.861	0.202	0	0	retinoic acid receptor responder 1
Mesothelial	C19orf33	1.42181	0.663	0.017	0	0	chromosome 19 open reading frame 33
Mesothelial	BCHE	1.29938	0.686	0.048	0	0	butyrylcholinesterase
Mesothelial	HP	2.88378	0.663	0.028	0	0	haptoglobin
Mesothelial	TPM2	1.34094	0.901	0.266	0	0	tropomyosin 2
Mesothelial	OGN	2.07461	0.949	0.322	0	0	osteoglycin
Mesothelial	CLDN15	1.19797	0.658	0.033	0	0	claudin 15
Mesothelial	CPE	1.22902	0.94	0.341	0	0	carboxypeptidase E
Mesothelial	SULF1	1.188	0.696	0.102	0	0	sulfatase 1
Mesothelial	EZR	1.28678	0.867	0.275	0	0	ezrin
Mesothelial	IL18	1.11745	0.661	0.076	0	0	interleukin 18
Mesothelial	ANXA3	0.92131	0.632	0.068	0	0	annexin A3
Mesothelial	ADIRF	2.12174	0.992	0.436	0	0	adipogenesis regulatory factor
Mesothelial	IGHG4	1.2414	0.569	0.014	0	0	immunoglobulin heavy constant gamma 4 (G4m marker)
Mesothelial	HEG1	1.13389	0.672	0.12	0	0	heart development protein with EGF like domains 1
Mesothelial	DMKN	0.86605	0.569	0.018	0	0	dermokine
Mesothelial	GJA1	1.03148	0.694	0.156	0	0	gap junction protein alpha 1
Mesothelial	CD9	0.77761	0.753	0.216	0	0	CD9 molecule
Mesothelial	GSTM3	1.17054	0.791	0.256	0	0	glutathione S-transferase mu 3
Mesothelial	ALOX15	0.908731	0.539	0.01	0	0	arachidonate 15-lipoxygenase
Mesothelial	COBLL1	0.959358	0.588	0.061	0	0	cordon-bleu WH2 repeat protein like 1
Mesothelial	INMT	1.1658	0.667	0.142	0	0	indolethylamine N-methyltransferase
Mesothelial	TMEM98	0.887085	0.69	0.166	0	0	transmembrane protein 98
Mesothelial	SEMA3C	0.665383	0.659	0.146	0	0	semaphorin 3C
Mesothelial	CAV1	1.34666	0.963	0.45	0	0	caveolin 1
Mesothelial	RARRES2	1.32905	0.975	0.47	0	0	retinoic acid receptor responder 2
Mesothelial	HAS1	1.63155	0.56	0.059	0	0	hyaluronan synthase 1
Mesothelial	AOX1	0.929691	0.641	0.145	0	0	aldehyde oxidase 1
Mesothelial	CLU	0.654509	0.939	0.446	0	0	clusterin
Mesothelial	LXN	0.999023	0.594	0.105	0	0	latexin
Mesothelial	ANXA8	0.773915	0.495	0.007	0	0	annexin A8
Mesothelial	PKHD1L1	0.847198	0.494	0.01	0	0	PKHD1 like 1
Mesothelial	CYSTM1	0.969012	0.792	0.31	0	0	cysteine rich transmembrane module containing 1
Mesothelial	PROCR	0.956048	0.64	0.16	0	0	protein C receptor
Mesothelial	TNFRSF12A	1.6724	0.554	0.084	0	0	TNF receptor superfamily member 12A
Mesothelial	SDC4	1.16356	0.545	0.076	0	0	syndecan 4
Mesothelial	CLTB	0.901638	0.763	0.301	0	0	clathrin light chain B
Mesothelial	LINC01133	0.809716	0.533	0.071	0	0	long intergenic non-protein coding RNA 1133
Mesothelial	CAV2	0.689608	0.603	0.144	0	0	caveolin 2
Mesothelial	MST1	0.700994	0.468	0.012	0	0	macrophage stimulating 1
Mesothelial	CRIM1	0.768789	0.594	0.138	0	0	cysteine rich transmembrane BMP regulator 1
Mesothelial	EFEMP1	0.680767	0.84	0.385	0	0	EGF containing fibulin extracellular matrix protein 1
Mesothelial	TCEAL4	1.13469	0.73	0.276	0	0	transcription elongation factor A like 4
Mesothelial	SGK1	1.50156	0.665	0.213	0	0	serum/glucocorticoid regulated kinase 1
Mesothelial	CD151	0.866693	0.785	0.334	0	0	CD151 molecule (Raph blood group)
Mesothelial	MEDAG	0.688951	0.667	0.221	0	0	mesenteric estrogen dependent adipogenesis
Mesothelial	CLIC3	0.852428	0.517	0.071	0	0	chloride intracellular channel 3
Mesothelial	SLC39A8	0.835522	0.498	0.054	0	0	solute carrier family 39 member 8
Mesothelial	PAWR	0.735914	0.527	0.083	0	0	pro-apoptotic WT1 regulator
Mesothelial	SLC16A1	0.718657	0.534	0.093	0	0	solute carrier family 16 member 1
Mesothelial	HCFC1R1	0.713204	0.62	0.18	0	0	host cell factor C1 regulator 1
Mesothelial	ID4	1.02592	0.52	0.082	0	0	inhibitor of DNA binding 4, HLH protein
Mesothelial	PODXL	0.725445	0.489	0.051	0	0	podocalyxin like
Mesothelial	PTGIS	0.800105	0.594	0.156	0	0	prostaglandin I2 synthase
Mesothelial	TPM1	0.77756	0.816	0.379	0	0	tropomyosin 1
Mesothelial	CXADR	0.676123	0.449	0.013	0	0	CXADR Ig-like cell adhesion molecule
Mesothelial	PLA2G2A	2.03837	0.533	0.099	0	0	phospholipase A2 group IIA
Mesothelial	PDZK1IP1	0.709794	0.441	0.01	0	0	PDZK1 interacting protein 1
Mesothelial	AC245041.2	0.688724	0.438	0.007	0	0	novel transcript
Mesothelial	C3	1.29033	0.989	0.566	0	0	complement C3
Mesothelial	NR2F1	0.768442	0.624	0.202	0	0	nuclear receptor subfamily 2 group F member 1
Mesothelial	SELENBP1	0.699771	0.614	0.193	0	0	selenium binding protein 1
Mesothelial	CD200	0.73098	0.452	0.032	0	0	CD200 molecule
Mesothelial	MT1E	2.06193	0.968	0.549	0	0	metallothionein 1E
Mesothelial	PDPN	0.619908	0.536	0.118	0	0	podoplanin
Mesothelial	SGO2	0.805288	0.443	0.026	0	0	shugoshin 2
Mesothelial	TSTD1	0.584252	0.543	0.13	0	0	thiosulfate sulfurtransferase like domain containing 1
Mesothelial	MGARP	0.683792	0.424	0.013	0	0	mitochondria localized glutamic acid rich protein
Mesothelial	CLIC5	0.668748	0.44	0.034	0	0	chloride intracellular channel 5
Mesothelial	CTNNAL1	0.63649	0.497	0.094	0	0	catenin alpha like 1
Mesothelial	CALD1	0.713419	0.954	0.555	0	0	caldesmon 1
Mesothelial	MUC16	0.711403	0.404	0.008	0	0	mucin 16, cell surface associated
Mesothelial	BNC1	0.629867	0.404	0.009	0	0	basonuclin 1
Mesothelial	OSR1	0.677992	0.448	0.059	0	0	odd-skipped related transcription factor 1
Mesothelial	ALDH1A2	0.569341	0.436	0.047	0	0	aldehyde dehydrogenase 1 family member A2
Mesothelial	CFH	0.580524	0.679	0.291	0	0	complement factor H
Mesothelial	NNMT	1.18759	0.901	0.514	0	0	nicotinamide N-methyltransferase
Mesothelial	PTPRF	0.589831	0.423	0.039	0	0	protein tyrosine phosphatase receptor type F
Mesothelial	FGF1	0.70884	0.39	0.011	0	0	fibroblast growth factor 1
Mesothelial	FAM110C	0.734621	0.387	0.01	0	0	family with sequence similarity 110 member C
Mesothelial	DSC3	0.60613	0.386	0.009	0	0	desmocollin 3
Mesothelial	ID1	0.943383	0.561	0.185	0	0	inhibitor of DNA binding 1, HLH protein
Mesothelial	PTGER3	0.653382	0.4	0.024	0	0	prostaglandin E receptor 3
Mesothelial	CFB	0.783467	0.409	0.034	0	0	complement factor B
Mesothelial	SERPING1	0.61105	0.954	0.579	0	0	serpin family G member 1
Mesothelial	ALDH1A3	1.37597	0.569	0.195	0	0	aldehyde dehydrogenase 1 family member A3
Mesothelial	TXNRD1	0.655521	0.502	0.135	0	0	thioredoxin reductase 1
Mesothelial	KRT7	1.03052	0.377	0.011	0	0	keratin 7
Mesothelial	TJP1	0.545072	0.491	0.127	0	0	tight junction protein 1
Mesothelial	LGALS2	0.584967	0.399	0.036	0	0	galectin 2
Mesothelial	TUBA1C	0.850811	0.516	0.153	0	0	tubulin alpha 1c
Mesothelial	LAMB1	0.60502	0.6	0.239	0	0	laminin subunit beta 1
Mesothelial	EIF3M	0.596511	0.72	0.359	0	0	eukaryotic translation initiation factor 3 subunit M
Mesothelial	SEMA5A	0.564391	0.383	0.024	0	0	semaphorin 5A
Mesothelial	CFI	0.557602	0.492	0.133	0	0	complement factor I
Mesothelial	PDLIM5	0.575032	0.515	0.157	0	0	PDZ and LIM domain 5
Mesothelial	PARD6B	0.549545	0.37	0.014	0	0	par-6 family cell polarity regulator beta
Mesothelial	CCL2	1.76467	0.511	0.157	0	0	C-C motif chemokine ligand 2
Mesothelial	AHR	0.636489	0.503	0.149	0	0	aryl hydrocarbon receptor
Mesothelial	ATP1B1	0.573913	0.494	0.14	0	0	ATPase Na+/K+ transporting subunit beta 1
Mesothelial	MET	0.564882	0.375	0.021	0	0	MET proto-oncogene, receptor tyrosine kinase
Mesothelial	LY6E	0.682609	0.818	0.464	0	0	lymphocyte antigen 6 family member E
Mesothelial	MEIS2	0.602447	0.458	0.106	0	0	Meis homeobox 2
Mesothelial	ASPHD1	0.522772	0.361	0.009	0	0	aspartate beta-hydroxylase domain containing 1
Mesothelial	UGP2	0.937695	0.694	0.342	0	0	UDP-glucose pyrophosphorylase 2
Mesothelial	FIS1	0.696616	0.811	0.461	0	0	fission, mitochondrial 1
Mesothelial	RARRES3	0.581701	0.65	0.3	0	0
Mesothelial	BSG	0.604234	0.769	0.42	0	0	basigin (Ok blood group)
Mesothelial	SUCO	0.579836	0.472	0.126	0	0	SUN domain containing ossification factor
Mesothelial	SEMA3B	0.534095	0.415	0.071	0	0	semaphorin 3B
Mesothelial	SH3GLB1	0.594422	0.687	0.344	0	0	SH3 domain containing GRB2 like, endophilin B1
Mesothelial	MIF	0.781114	0.778	0.436	0	0	macrophage migration inhibitory factor
Mesothelial	KLF5	0.585272	0.369	0.028	0	0	Kruppel like factor 5
Mesothelial	ADH1B	0.822526	0.8	0.46	0	0	alcohol dehydrogenase 1B (class I), beta polypeptide
Mesothelial	OBSL1	0.521189	0.413	0.073	0	0	obscurin like 1
Mesothelial	TCEAL3	0.576412	0.459	0.12	0	0	transcription elongation factor A like 3
Mesothelial	BEX3	0.519482	0.623	0.284	0	0	brain expressed X-linked 3
Mesothelial	TOR1AIP2	0.530644	0.505	0.168	0	0	torsin 1A interacting protein 2
Mesothelial	PRDX2	0.562763	0.766	0.43	0	0	peroxiredoxin 2
Mesothelial	CITED4	0.869449	0.436	0.1	0	0	Cbp/p300 interacting transactivator with Glu/Asp rich carboxy-terminal domain 4
Mesothelial	EPHB6	0.500677	0.384	0.049	0	0	EPH receptor B6
Mesothelial	GAS1	0.781208	0.566	0.233	0	0	growth arrest specific 1
Mesothelial	ITGB8	0.567474	0.361	0.028	0	0	integrin subunit beta 8
Mesothelial	LMCD1	0.978101	0.416	0.084	0	0	LIM and cysteine rich domains 1
Mesothelial	ITLN2	0.652059	0.336	0.005	0	0	intelectin 2
Mesothelial	SPATS2L	0.514919	0.539	0.21	0	0	spermatogenesis associated serine rich 2 like
Mesothelial	HSD17B6	0.534627	0.334	0.006	0	0	hydroxysteroid 17-beta dehydrogenase 6
Mesothelial	ACSL4	0.823204	0.487	0.16	0	0	acyl-CoA synthetase long chain family member 4
Mesothelial	MYH10	0.599455	0.411	0.084	0	0	myosin heavy chain 10
Mesothelial	FLRT3	0.605202	0.337	0.011	0	0	fibronectin leucine rich transmembrane protein 3
Mesothelial	PDLIM3	0.583693	0.393	0.068	0	0	PDZ and LIM domain 3
Mesothelial	MRPL33	0.509941	0.614	0.292	0	0	mitochondrial ribosomal protein L33
Mesothelial	VIPR2	0.551954	0.371	0.053	0	0	vasoactive intestinal peptide receptor 2
Mesothelial	CLIC4	0.568657	0.54	0.223	0	0	chloride intracellular channel 4
Mesothelial	TGM1	0.623894	0.323	0.007	0	0	transglutaminase 1
Mesothelial	AADAC	0.715555	0.328	0.013	0	0	arylacetamide deacetylase
Mesothelial	SLC8A1	0.527308	0.379	0.067	0	0	solute carrier family 8 member A1
Mesothelial	ODC1	0.510089	0.426	0.116	0	0	ornithine decarboxylase 1
Mesothelial	LINC00842	0.509212	0.315	0.006	0	0	long intergenic non-protein coding RNA 842
Mesothelial	SGMS2	0.580299	0.377	0.069	0	0	sphingomyelin synthase 2
Mesothelial	KIF21A	0.50242	0.367	0.061	0	0	kinesin family member 21A
Mesothelial	CCNYL1	0.564824	0.344	0.041	0	0	cyclin Y like 1
Mesothelial	PRDX6	0.591122	0.904	0.608	0	0	peroxiredoxin 6
Mesothelial	TCEAL2	0.537178	0.304	0.008	0	0	transcription elongation factor A like 2
Mesothelial	IL6ST	0.575253	0.806	0.513	0	0	interleukin 6 signal transducer
Mesothelial	PRG4	1.26142	0.341	0.05	0	0	proteoglycan 4
Mesothelial	DSE	0.512854	0.494	0.205	0	0	dermatan sulfate epimerase
Mesothelial	PHLDB2	0.650284	0.367	0.082	0	0	pleckstrin homology like domain family B member 2
Mesothelial	SNHG8	0.532384	0.765	0.481	0	0	small nucleolar RNA host gene 8
Mesothelial	STEAP1	0.563245	0.371	0.089	0	0	STEAP family member 1
Mesothelial	IL1R1	0.586847	0.53	0.25	0	0	interleukin 1 receptor type 1
Mesothelial	PRDX5	0.508595	0.799	0.52	0	0	peroxiredoxin 5
Mesothelial	RDH10	0.652384	0.422	0.146	0	0	retinol dehydrogenase 10
Mesothelial	UAP1	0.517636	0.524	0.256	0	0	UDP-N-acetylglucosamine pyrophosphorylase 1
Mesothelial	GADD45A	0.890971	0.56	0.295	0	0	growth arrest and DNA damage inducible alpha
Mesothelial	PHLDA2	0.553923	0.334	0.069	0	0	pleckstrin homology like domain family A member 2
Mesothelial	ANGPTL7	0.78454	0.273	0.011	0	0	angiopoietin like 7
Mesothelial	ENO1	0.561603	0.709	0.451	0	0	enolase 1
Mesothelial	TNFSF14	0.691428	0.316	0.065	0	0	TNF superfamily member 14
Mesothelial	CRIP1	0.625716	0.569	0.321	0	0	cysteine rich protein 1
Mesothelial	ERRFI1	0.666201	0.485	0.248	0	0	ERBB receptor feedback inhibitor 1
Mesothelial	VCAM1	1.31372	0.299	0.068	0	0	vascular cell adhesion molecule 1
Mesothelial	RPS4Y1	1.03881	0.551	0.322	0	0	ribosomal protein S4 Y-linked 1
Mesothelial	RGS4	0.563056	0.238	0.009	0	0	regulator of G protein signaling 4
Mesothelial	IFITM3	0.903817	0.995	0.767	0	0	interferon induced transmembrane protein 3
Mesothelial	MT1X	0.573995	0.78	0.555	0	0	metallothionein 1X
Mesothelial	TIMP1	2.8005	0.998	0.774	0	0	TIMP metallopeptidase inhibitor 1
Mesothelial	IGHG3	0.690566	0.221	0.005	0	0	immunoglobulin heavy constant gamma 3 (G3m marker)
Mesothelial	ZFAS1	0.551814	0.889	0.675	0	0	ZNFX1 antisense RNA 1
Mesothelial	ANXA2	0.546274	0.963	0.749	0	0	annexin A2
Mesothelial	NDUFA4	0.606118	0.916	0.715	0	0	NDUFA4 mitochondrial complex associated
Mesothelial	SAT1	0.912126	0.98	0.78	0	0	spermidine/spermine N1-acetyltransferase 1
Mesothelial	RGS16	0.578899	0.285	0.097	0	0	regulator of G protein signaling 16
Mesothelial	HINT1	0.589318	0.95	0.764	0	0	histidine triad nucleotide binding protein 1
Mesothelial	CXCL1	1.05659	0.214	0.029	0	0	C-X-C motif chemokine ligand 1
Mesothelial	SERPINB2	1.26874	0.203	0.026	0	0	serpin family B member 2
Mesothelial	IGHG1	0.617432	0.174	0.004	0	0	immunoglobulin heavy constant gamma 1 (G1m marker)
Mesothelial	IFITM2	0.599134	0.975	0.818	0	0	interferon induced transmembrane protein 2
Mesothelial	NPM1	0.806041	0.986	0.873	0	0	nucleophosmin 1
Mesothelial	S100A10	1.35203	0.998	0.936	0	0	S100 calcium binding protein A10
Mesothelial	MT2A	0.712501	0.964	0.907	0	0	metallothionein 2A
Mesothelial	S100A6	0.889714	0.998	0.95	0	0	S100 calcium binding protein A6
Mesothelial	RPL7	0.761762	0.998	0.977	0	0	ribosomal protein L7
Mesothelial	ACTG1	0.660344	0.998	0.977	0	0	actin gamma 1
Mesothelial	PTMA	0.65396	0.999	0.982	0	0	prothymosin alpha
Mesothelial	RPS5	0.663328	0.998	0.986	0	0	ribosomal protein S5
Mesothelial	RPL10A	0.603245	0.998	0.987	0	0	ribosomal protein L10a
Mesothelial	RPL5	0.74958	0.999	0.994	0	0	ribosomal protein L5
Mesothelial	MT-CO3	0.606721	0.997	0.994	0	0	mitochondrially encoded cytochrome c oxidase III
Mesothelial	RPL3	0.500456	1	0.997	0	0	ribosomal protein L3
Mesothelial	RPS6	0.51518	1	0.998	0	0	ribosomal protein S6
Mesothelial	RPS8	0.619871	1	0.999	0	0	ribosomal protein S8
Mesothelial	RPS12	0.604653	1	0.999	0	0	ribosomal protein S12
Mesothelial	EEF1A1	0.585197	1	0.999	0	0	eukaryotic translation elongation factor 1 alpha 1
Mesothelial	MT-ND4	0.544162	0.997	0.996	0	0	mitochondrially encoded NADH:ubiquinone oxidoreductase core subunit 4
Mesothelial	TPT1	0.790738	1	1	0	0	tumor protein, translationally-controlled 1
Mesothelial	CCDC71L	0.687538	0.345	0.181	3.20209e-298	7.61425e-294	coiled-coil domain containing 71 like
Mesothelial	SOD2	0.805231	0.729	0.609	1.7236e-241	4.09856e-237	superoxide dismutase 2
Mesothelial	SOD2	0.805231	0.729	0.609	1.7236e-241	4.09856e-237	superoxide dismutase 2
