# Supplementary material for: BMPER is a marker of adipose progenitors and adipocytes and a positive modulator of adipogenesis
Source: Commun Biol. 2023 Jun 13;6:638. doi: 10.1038/s42003-023-05011-w (PMC10264349; doi:10.1038/s42003-023-05011-w)
Supplement: Supplementary file 4 — Supplementary Data 2 [file 42003_2023_5011_MOESM4_ESM.xlsx]

## Sheet: Mouse Clusters
cell_type	gene	avg_log2FC	pct.1	pct.2	p_val	p_val_adj	description
Fibro	Dpt	4.0495	0.978	0.075	0	0	dermatopontin
Fibro	Htra3	3.16171	0.96	0.057	0	0	HtrA serine peptidase 3
Fibro	Dpep1	3.07528	0.928	0.028	0	0	dipeptidase 1
Fibro	Pdgfra	2.38333	0.918	0.019	0	0	platelet derived growth factor receptor, alpha polypeptide
Fibro	Mmp2	2.57298	0.926	0.028	0	0	matrix metallopeptidase 2
Fibro	Clec3b	4.18492	0.98	0.083	0	0	C-type lectin domain family 3, member b
Fibro	Ogn	3.12686	0.964	0.07	0	0	osteoglycin
Fibro	Lum	3.93487	0.974	0.082	0	0	lumican
Fibro	Islr	2.53365	0.912	0.024	0	0	immunoglobulin superfamily containing leucine-rich repeat
Fibro	Tnxb	3.23129	0.956	0.068	0	0	tenascin XB
Fibro	Entpd2	2.16118	0.91	0.035	0	0	ectonucleoside triphosphate diphosphohydrolase 2
Fibro	Loxl1	2.33764	0.913	0.044	0	0	lysyl oxidase-like 1
Fibro	Col5a1	2.1807	0.928	0.06	0	0	collagen, type V, alpha 1
Fibro	Col1a1	3.36579	0.974	0.108	0	0	collagen, type I, alpha 1
Fibro	Efemp1	2.63971	0.942	0.079	0	0	epidermal growth factor-containing fibulin-like extracellular matrix protein 1
Fibro	Scara5	2.37335	0.885	0.024	0	0	scavenger receptor class A, member 5
Fibro	Ddr2	2.39974	0.922	0.064	0	0	discoidin domain receptor family, member 2
Fibro	Mfap5	3.85015	0.951	0.093	0	0	microfibrillar associated protein 5
Fibro	C1s1	2.6094	0.967	0.111	0	0	complement component 1, s subcomponent 1
Fibro	Col6a3	2.57594	0.94	0.084	0	0	collagen, type VI, alpha 3
Fibro	Serping1	3.29583	0.982	0.127	0	0	serine (or cysteine) peptidase inhibitor, clade G, member 1
Fibro	C1ra	2.05702	0.935	0.081	0	0	complement component 1, r subcomponent A
Fibro	Lama2	1.94621	0.882	0.028	0	0	laminin, alpha 2
Fibro	Col5a2	2.21715	0.926	0.074	0	0	collagen, type V, alpha 2
Fibro	Bicc1	1.85986	0.898	0.046	0	0	BicC family RNA binding protein 1
Fibro	Col6a2	2.82045	0.962	0.111	0	0	collagen, type VI, alpha 2
Fibro	Igfbp6	2.4884	0.954	0.108	0	0	insulin-like growth factor binding protein 6
Fibro	Sdc2	1.8717	0.898	0.052	0	0	syndecan 2
Fibro	Col6a1	2.92089	0.971	0.13	0	0	collagen, type VI, alpha 1
Fibro	Aebp1	2.02934	0.919	0.079	0	0	AE binding protein 1
Fibro	Medag	1.95336	0.897	0.058	0	0	mesenteric estrogen dependent adipogenesis
Fibro	Serpinf1	3.16946	0.965	0.129	0	0	serine (or cysteine) peptidase inhibitor, clade F, member 1
Fibro	Itih5	2.37574	0.938	0.102	0	0	inter-alpha (globulin) inhibitor H5
Fibro	Col1a2	3.95633	0.987	0.153	0	0	collagen, type I, alpha 2
Fibro	Mmp23	1.77226	0.874	0.041	0	0	matrix metallopeptidase 23
Fibro	Fbn1	3.41039	0.928	0.097	0	0	fibrillin 1
Fibro	Cd248	2.97679	0.884	0.053	0	0	CD248 antigen, endosialin
Fibro	Fxyd1	1.6209	0.935	0.105	0	0	FXYD domain-containing ion transport regulator 1
Fibro	Prrx1	1.72407	0.882	0.053	0	0	paired related homeobox 1
Fibro	Adamts2	1.87225	0.872	0.045	0	0	a disintegrin-like and metallopeptidase (reprolysin type) with thrombospondin type 1 motif, 2
Fibro	Ms4a4d	1.73486	0.846	0.019	0	0	membrane-spanning 4-domains, subfamily A, member 4D
Fibro	Mxra8	1.83081	0.917	0.091	0	0	matrix-remodelling associated 8
Fibro	Pcolce2	2.76643	0.85	0.024	0	0	procollagen C-endopeptidase enhancer 2
Fibro	Col5a3	2.24467	0.886	0.061	0	0	collagen, type V, alpha 3
Fibro	Cpxm1	2.22338	0.861	0.036	0	0	carboxypeptidase X 1 (M14 family)
Fibro	Ar	1.74609	0.906	0.088	0	0	androgen receptor
Fibro	Ccdc80	2.04476	0.932	0.115	0	0	coiled-coil domain containing 80
Fibro	Nbl1	1.82773	0.89	0.077	0	0	NBL1, DAN family BMP antagonist
Fibro	Lamb1	2.13145	0.904	0.096	0	0	laminin B1
Fibro	Rbp1	1.96966	0.861	0.055	0	0	retinol binding protein 1, cellular
Fibro	Adamts5	2.9175	0.919	0.116	0	0	a disintegrin-like and metallopeptidase (reprolysin type) with thrombospondin type 1 motif, 5 (aggrecanase-2)
Fibro	Sod3	1.57028	0.852	0.05	0	0	superoxide dismutase 3, extracellular
Fibro	Ltbp1	1.5316	0.834	0.034	0	0	latent transforming growth factor beta binding protein 1
Fibro	Rarres2	1.79554	0.968	0.171	0	0	retinoic acid receptor responder (tazarotene induced) 2
Fibro	Fbln2	2.31469	0.947	0.151	0	0	fibulin 2
Fibro	C3	2.9276	0.963	0.168	0	0	complement component 3
Fibro	Ebf2	1.82064	0.826	0.033	0	0	early B cell factor 2
Fibro	Scn7a	1.67403	0.81	0.02	0	0	sodium channel, voltage-gated, type VII, alpha
Fibro	Gpm6b	1.83287	0.807	0.018	0	0	glycoprotein m6b
Fibro	Slit3	1.58283	0.862	0.073	0	0	slit guidance ligand 3
Fibro	Fstl1	3.27103	0.974	0.186	0	0	follistatin-like 1
Fibro	Rbms3	1.45093	0.835	0.048	0	0	RNA binding motif, single stranded interacting protein
Fibro	Svep1	1.95996	0.801	0.015	0	0	sushi, von Willebrand factor type A, EGF and pentraxin domain containing 1
Fibro	Plxdc2	2.1626	0.927	0.143	0	0	plexin domain containing 2
Fibro	Gas1	1.96516	0.886	0.103	0	0	growth arrest specific 1
Fibro	Bgn	2.67973	0.933	0.153	0	0	biglycan
Fibro	Pla1a	2.58234	0.811	0.032	0	0	phospholipase A1 member A
Fibro	Abi3bp	1.65223	0.817	0.038	0	0	ABI gene family, member 3 (NESH) binding protein
Fibro	Ifi205	1.76098	0.833	0.056	0	0	interferon activated gene 205
Fibro	Lpar1	1.48108	0.834	0.058	0	0	lysophosphatidic acid receptor 1
Fibro	Steap3	1.78922	0.858	0.084	0	0	STEAP family member 3
Fibro	Htra1	1.5843	0.859	0.086	0	0	HtrA serine peptidase 1
Fibro	Penk	2.34041	0.792	0.02	0	0	preproenkephalin
Fibro	Antxr1	1.4962	0.808	0.037	0	0	anthrax toxin receptor 1
Fibro	Loxl2	1.43256	0.819	0.055	0	0	lysyl oxidase-like 2
Fibro	Plat	1.6286	0.848	0.087	0	0	plasminogen activator, tissue
Fibro	Gpx8	1.2408	0.843	0.082	0	0	glutathione peroxidase 8 (putative)
Fibro	Mmp14	1.6159	0.831	0.07	0	0	matrix metallopeptidase 14 (membrane-inserted)
Fibro	Ptgfrn	1.34927	0.819	0.06	0	0	prostaglandin F2 receptor negative regulator
Fibro	Abca8a	2.11743	0.78	0.022	0	0	ATP-binding cassette, sub-family A (ABC1), member 8a
Fibro	Prss23	2.18002	0.853	0.096	0	0	protease, serine 23
Fibro	Meg3	2.73332	0.804	0.051	0	0	maternally expressed 3
Fibro	Gpx3	3.44328	0.89	0.139	0	0	glutathione peroxidase 3
Fibro	Ptgis	1.35039	0.791	0.04	0	0	prostaglandin I2 (prostacyclin) synthase
Fibro	Bmp1	1.43017	0.826	0.077	0	0	bone morphogenetic protein 1
Fibro	Cygb	2.04099	0.84	0.092	0	0	cytoglobin
Fibro	Ctsk	1.48316	0.81	0.062	0	0	cathepsin K
Fibro	Oaf	1.48419	0.831	0.084	0	0	out at first homolog
Fibro	Dclk1	1.41952	0.761	0.014	0	0	doublecortin-like kinase 1
Fibro	Fn1	3.46487	0.918	0.173	0	0	fibronectin 1
Fibro	Gpc3	1.63818	0.779	0.04	0	0	glypican 3
Fibro	Ccl11	2.71162	0.821	0.083	0	0	chemokine (C-C motif) ligand 11
Fibro	Dpysl3	1.41079	0.826	0.091	0	0	dihydropyrimidinase-like 3
Fibro	Nupr1	1.66172	0.902	0.169	0	0	nuclear protein transcription regulator 1
Fibro	Frmd6	1.57384	0.869	0.138	0	0	FERM domain containing 6
Fibro	Fbln1	2.35546	0.777	0.048	0	0	fibulin 1
Fibro	Efemp2	1.2101	0.799	0.072	0	0	epidermal growth factor-containing fibulin-like extracellular matrix protein 2
Fibro	Ecm1	2.24674	0.933	0.207	0	0	extracellular matrix protein 1
Fibro	Smoc2	2.61393	0.768	0.044	0	0	SPARC related modular calcium binding 2
Fibro	Cd55	2.66137	0.828	0.111	0	0	CD55 molecule, decay accelerating factor for complement
Fibro	Col3a1	3.98085	0.987	0.271	0	0	collagen, type III, alpha 1
Fibro	Lamc1	1.86283	0.923	0.211	0	0	laminin, gamma 1
Fibro	Csf1	1.22458	0.777	0.068	0	0	colony stimulating factor 1 (macrophage)
Fibro	Rnase4	2.27702	0.979	0.272	0	0	ribonuclease, RNase A family 4
Fibro	Lhfp	1.10813	0.764	0.058	0	0	lipoma HMGIC fusion partner
Fibro	Fndc1	1.89239	0.733	0.028	0	0	fibronectin type III domain containing 1
Fibro	Snhg18	1.07872	0.773	0.07	0	0	small nucleolar RNA host gene 18
Fibro	Nid1	2.75215	0.963	0.262	0	0	nidogen 1
Fibro	Atf5	1.39722	0.808	0.11	0	0	activating transcription factor 5
Fibro	Egfr	1.38151	0.756	0.06	0	0	epidermal growth factor receptor
Fibro	Ndn	1.18385	0.728	0.034	0	0	necdin
Fibro	Mrc2	1.20332	0.713	0.022	0	0	mannose receptor, C type 2
Fibro	Tcf21	1.36132	0.706	0.017	0	0	transcription factor 21
Fibro	Pdpn	1.1393	0.727	0.038	0	0	podoplanin
Fibro	Prelp	1.3535	0.82	0.134	0	0	proline arginine-rich end leucine-rich repeat
Fibro	Pamr1	1.37203	0.698	0.013	0	0	peptidase domain containing associated with muscle regeneration 1
Fibro	Camk2n1	1.28314	0.829	0.144	0	0	calcium/calmodulin-dependent protein kinase II inhibitor 1
Fibro	Cpq	1.20114	0.841	0.158	0	0	carboxypeptidase Q
Fibro	Vcan	1.50053	0.702	0.02	0	0	versican
Fibro	Axl	1.88943	0.897	0.216	0	0	AXL receptor tyrosine kinase
Fibro	Cd34	1.78208	0.943	0.262	0	0	CD34 antigen
Fibro	Lrp1	2.20358	0.956	0.276	0	0	low density lipoprotein receptor-related protein 1
Fibro	Ahnak2	1.27746	0.747	0.067	0	0	AHNAK nucleoprotein 2
Fibro	Ddah2	1.33071	0.887	0.208	0	0	dimethylarginine dimethylaminohydrolase 2
Fibro	Fbln5	0.959172	0.801	0.122	0	0	fibulin 5
Fibro	Twist1	1.02072	0.732	0.054	0	0	twist basic helix-loop-helix transcription factor 1
Fibro	Fkbp9	1.14298	0.865	0.188	0	0	FK506 binding protein 9
Fibro	Lgi2	1.30956	0.684	0.008	0	0	leucine-rich repeat LGI family, member 2
Fibro	Nfix	1.97651	0.956	0.28	0	0	nuclear factor I/X
Fibro	Slc43a3	1.55064	0.912	0.24	0	0	solute carrier family 43, member 3
Fibro	Rcn1	0.985908	0.797	0.125	0	0	reticulocalbin 1
Fibro	Flrt2	1.15984	0.731	0.06	0	0	fibronectin leucine rich transmembrane protein 2
Fibro	Lrrn4cl	1.37172	0.696	0.025	0	0	LRRN4 C-terminal like
Fibro	Pbx1	1.267	0.863	0.193	0	0	pre B cell leukemia homeobox 1
Fibro	Lrrc17	1.20296	0.677	0.008	0	0	leucine rich repeat containing 17
Fibro	Colec12	1.13986	0.763	0.094	0	0	collectin sub-family member 12
Fibro	Lama4	1.39928	0.848	0.18	0	0	laminin, alpha 4
Fibro	Fgfr1	1.13615	0.88	0.213	0	0	fibroblast growth factor receptor 1
Fibro	Gstm2	1.09501	0.844	0.177	0	0	glutathione S-transferase, mu 2
Fibro	Dact1	1.54725	0.687	0.021	0	0	dishevelled-binding antagonist of beta-catenin 1
Fibro	Txndc5	1.20499	0.866	0.201	0	0	thioredoxin domain containing 5
Fibro	Gstt1	1.17738	0.825	0.162	0	0	glutathione S-transferase, theta 1
Fibro	Pam	1.14663	0.832	0.172	0	0	peptidylglycine alpha-amidating monooxygenase
Fibro	Angptl2	1.06651	0.719	0.059	0	0	angiopoietin-like 2
Fibro	Vegfd	1.29573	0.69	0.031	0	0	vascular endothelial growth factor D
Fibro	Pcolce	2.11872	0.799	0.141	0	0	procollagen C-endopeptidase enhancer protein
Fibro	Akap12	1.45894	0.876	0.218	0	0	A kinase (PRKA) anchor protein (gravin) 12
Fibro	Dcn	4.2663	0.998	0.341	0	0	decorin
Fibro	Scara3	1.46964	0.666	0.009	0	0	scavenger receptor class A, member 3
Fibro	Mfap2	1.39657	0.679	0.023	0	0	microfibrillar-associated protein 2
Fibro	Ltbp4	1.95401	0.96	0.306	0	0	latent transforming growth factor beta binding protein 4
Fibro	Tppp3	1.99237	0.866	0.214	0	0	tubulin polymerization-promoting protein family member 3
Fibro	Naalad2	1.02057	0.69	0.038	0	0	N-acetylated alpha-linked acidic dipeptidase 2
Fibro	Spon2	1.50158	0.686	0.036	0	0	spondin 2, extracellular matrix protein
Fibro	Col14a1	2.53938	0.688	0.038	0	0	collagen, type XIV, alpha 1
Fibro	Antxr2	1.20305	0.832	0.182	0	0	anthrax toxin receptor 2
Fibro	Adgrd1	1.4618	0.681	0.032	0	0	adhesion G protein-coupled receptor D1
Fibro	Cald1	0.873321	0.934	0.285	0	0	caldesmon 1
Fibro	Osr1	1.31071	0.684	0.036	0	0	odd-skipped related transcription factor 1
Fibro	Rcn3	1.09655	0.853	0.206	0	0	reticulocalbin 3, EF-hand calcium binding domain
Fibro	Gxylt2	1.16552	0.66	0.015	0	0	glucoside xylosyltransferase 2
Fibro	Fkbp7	1.00677	0.768	0.125	0	0	FK506 binding protein 7
Fibro	Sgce	0.89097	0.77	0.127	0	0	sarcoglycan, epsilon
Fibro	Ifi204	1.28311	0.873	0.231	0	0	interferon activated gene 204
Fibro	Nfia	1.32508	0.927	0.286	0	0	nuclear factor I/A
Fibro	Qpct	1.26406	0.723	0.082	0	0	glutaminyl-peptide cyclotransferase (glutaminyl cyclase)
Fibro	Vgll3	1.24051	0.665	0.024	0	0	vestigial like family member 3
Fibro	Pdlim2	1.20747	0.797	0.157	0	0	PDZ and LIM domain 2
Fibro	Meis2	0.995584	0.689	0.05	0	0	Meis homeobox 2
Fibro	Tmeff2	1.17728	0.665	0.027	0	0	transmembrane protein with EGF-like and two follistatin-like domains 2
Fibro	Dbn1	1.3081	0.688	0.05	0	0	drebrin 1
Fibro	Thbs3	1.03799	0.659	0.022	0	0	thrombospondin 3
Fibro	Ggt5	1.38341	0.72	0.085	0	0	gamma-glutamyltransferase 5
Fibro	Plpp3	1.98242	0.96	0.327	0	0	phospholipid phosphatase 3
Fibro	Emilin2	1.37423	0.766	0.133	0	0	elastin microfibril interfacer 2
Fibro	Maged2	1.20886	0.736	0.104	0	0	melanoma antigen, family D, 2
Fibro	Twsg1	0.855548	0.734	0.102	0	0	twisted gastrulation BMP signaling modulator 1
Fibro	Serpinh1	2.07044	0.975	0.344	0	0	serine (or cysteine) peptidase inhibitor, clade H, member 1
Fibro	Sntb2	1.09008	0.868	0.237	0	0	syntrophin, basic 2
Fibro	Sh3d19	0.929484	0.703	0.072	0	0	SH3 domain protein D19
Fibro	Gfpt2	1.65828	0.65	0.02	0	0	glutamine fructose-6-phosphate transaminase 2
Fibro	Dnm1	1.05993	0.671	0.041	0	0	dynamin 1
Fibro	S100a16	1.10552	0.938	0.308	0	0	S100 calcium binding protein A16
Fibro	Eln	1.56497	0.715	0.087	0	0	elastin
Fibro	Lbp	1.22197	0.66	0.033	0	0	lipopolysaccharide binding protein
Fibro	Tshz2	0.881007	0.91	0.284	0	0	teashirt zinc finger family member 2
Fibro	Ebf1	0.928309	0.916	0.292	0	0	early B cell factor 1
Fibro	Rhoj	1.03231	0.855	0.232	0	0	ras homolog family member J
Fibro	Nfib	0.97112	0.952	0.332	0	0	nuclear factor I/B
Fibro	Il11ra1	1.17556	0.829	0.21	0	0	interleukin 11 receptor, alpha chain 1
Fibro	Clmp	1.07049	0.692	0.073	0	0	CXADR-like membrane protein
Fibro	Phldb1	0.863168	0.72	0.101	0	0	pleckstrin homology like domain, family B, member 1
Fibro	Col15a1	2.00055	0.676	0.059	0	0	collagen, type XV, alpha 1
Fibro	Hspg2	1.07489	0.916	0.299	0	0	perlecan (heparan sulfate proteoglycan 2)
Fibro	Fndc3b	1.00279	0.821	0.204	0	0	fibronectin type III domain containing 3B
Fibro	Ackr3	1.96009	0.75	0.134	0	0	atypical chemokine receptor 3
Fibro	Gstm5	0.809763	0.7	0.085	0	0	glutathione S-transferase, mu 5
Fibro	Igsf10	1.03175	0.632	0.02	0	0	immunoglobulin superfamily, member 10
Fibro	Arhgap20	1.10288	0.63	0.02	0	0	Rho GTPase activating protein 20
Fibro	Slc1a5	0.89274	0.777	0.167	0	0	solute carrier family 1 (neutral amino acid transporter), member 5
Fibro	Vldlr	1.06135	0.624	0.017	0	0	very low density lipoprotein receptor
Fibro	Ces2g	0.959176	0.625	0.018	0	0	carboxylesterase 2G
Fibro	Pmp22	0.956257	0.913	0.307	0	0	peripheral myelin protein 22
Fibro	Vwa1	1.20475	0.691	0.085	0	0	von Willebrand factor A domain containing 1
Fibro	Cped1	0.911271	0.718	0.113	0	0	cadherin-like and PC-esterase domain containing 1
Fibro	P3h3	0.905772	0.649	0.044	0	0	prolyl 3-hydroxylase 3
Fibro	Cd302	1.43604	0.922	0.318	0	0	CD302 antigen
Fibro	Vkorc1	1.12158	0.871	0.267	0	0	vitamin K epoxide reductase complex, subunit 1
Fibro	Olfml2b	1.04011	0.633	0.029	0	0	olfactomedin-like 2B
Fibro	Vcam1	1.36566	0.676	0.073	0	0	vascular cell adhesion molecule 1
Fibro	Ugdh	1.69315	0.716	0.113	0	0	UDP-glucose dehydrogenase
Fibro	Tnfaip6	1.80569	0.623	0.022	0	0	tumor necrosis factor alpha induced protein 6
Fibro	Zcchc24	0.948263	0.832	0.232	0	0	zinc finger, CCHC domain containing 24
Fibro	Fam102b	1.05721	0.865	0.266	0	0	family with sequence similarity 102, member B
Fibro	Amotl1	0.781044	0.768	0.17	0	0	angiomotin-like 1
Fibro	Pi16	3.37666	0.636	0.041	0	0	peptidase inhibitor 16
Fibro	Pmepa1	1.09944	0.737	0.142	0	0	prostate transmembrane protein, androgen induced 1
Fibro	Golim4	0.876773	0.753	0.158	0	0	golgi integral membrane protein 4
Fibro	Mxra7	0.860223	0.751	0.156	0	0	matrix-remodelling associated 7
Fibro	Tgfbr3	0.775919	0.852	0.257	0	0	transforming growth factor, beta receptor III
Fibro	Dapk1	0.891297	0.722	0.129	0	0	death associated protein kinase 1
Fibro	Ifi211	0.894988	0.703	0.111	0	0	interferon activated gene 211
Fibro	Calu	1.16575	0.909	0.318	0	0	calumenin
Fibro	Maged1	0.818335	0.776	0.185	0	0	melanoma antigen, family D, 1
Fibro	Ecm2	0.929324	0.677	0.088	0	0	extracellular matrix protein 2, female organ and adipocyte specific
Fibro	Ace	1.25793	0.64	0.051	0	0	angiotensin I converting enzyme (peptidyl-dipeptidase A) 1
Fibro	Ssc5d	0.845751	0.596	0.008	0	0	scavenger receptor cysteine rich family, 5 domains
Fibro	Emp1	1.15005	0.866	0.279	0	0	epithelial membrane protein 1
Fibro	Creb3l1	0.953973	0.639	0.053	0	0	cAMP responsive element binding protein 3-like 1
Fibro	Cdon	0.979626	0.632	0.047	0	0	cell adhesion molecule-related/down-regulated by oncogenes
Fibro	Postn	1.56268	0.667	0.083	0	0	periostin, osteoblast specific factor
Fibro	Pdgfrb	0.641045	0.639	0.055	0	0	platelet derived growth factor receptor, beta polypeptide
Fibro	Podn	1.10942	0.614	0.031	0	0	podocan
Fibro	Crtap	0.822097	0.742	0.16	0	0	cartilage associated protein
Fibro	Cfh	0.553271	0.809	0.228	0	0	complement component factor h
Fibro	Ckap4	0.878511	0.741	0.16	0	0	cytoskeleton-associated protein 4
Fibro	Bmpr1a	0.745732	0.631	0.05	0	0	bone morphogenetic protein receptor, type 1A
Fibro	Wipi1	0.768208	0.688	0.108	0	0	WD repeat domain, phosphoinositide interacting 1
Fibro	Ltbp3	0.764658	0.65	0.071	0	0	latent transforming growth factor beta binding protein 3
Fibro	Igfbp4	1.64217	0.944	0.365	0	0	insulin-like growth factor binding protein 4
Fibro	Timp2	2.4882	0.99	0.416	0	0	tissue inhibitor of metalloproteinase 2
Fibro	Prnp	0.584478	0.85	0.276	0	0	prion protein
Fibro	Itgb5	0.782928	0.79	0.217	0	0	integrin beta 5
Fibro	Phlda1	1.32972	0.794	0.222	0	0	pleckstrin homology like domain, family A, member 1
Fibro	Thbd	1.16805	0.784	0.212	0	0	thrombomodulin
Fibro	Cavin3	0.757095	0.921	0.349	0	0	caveolae associated 3
Fibro	Lysmd2	0.818722	0.688	0.116	0	0	LysM, putative peptidoglycan-binding, domain containing 2
Fibro	Fam114a1	0.788031	0.661	0.09	0	0	family with sequence similarity 114, member A1
Fibro	Ppic	0.720332	0.818	0.247	0	0	peptidylprolyl isomerase C
Fibro	Errfi1	1.34242	0.718	0.148	0	0	ERBB receptor feedback inhibitor 1
Fibro	Tmod2	0.874919	0.585	0.015	0	0	tropomodulin 2
Fibro	Ptges	0.832072	0.586	0.017	0	0	prostaglandin E synthase
Fibro	Cryab	0.797747	0.664	0.096	0	0	crystallin, alpha B
Fibro	Nenf	1.46659	0.961	0.393	0	0	neuron derived neurotrophic factor
Fibro	Selenom	1.31086	0.941	0.373	0	0	selenoprotein M
Fibro	Nova1	0.866428	0.58	0.013	0	0	neuro-oncological ventral antigen 1
Fibro	Add3	1.1989	0.91	0.344	0	0	adducin 3 (gamma)
Fibro	Zfp503	0.933233	0.649	0.083	0	0	zinc finger protein 503
Fibro	Kdelc2	0.818446	0.678	0.113	0	0
Fibro	Pcsk5	0.927444	0.585	0.02	0	0	proprotein convertase subtilisin/kexin type 5
Fibro	Slc44a1	0.778351	0.734	0.169	0	0	solute carrier family 44, member 1
Fibro	Rora	0.62771	0.741	0.176	0	0	RAR-related orphan receptor alpha
Fibro	Adh1	1.27381	0.711	0.15	0	0	alcohol dehydrogenase 1 (class I)
Fibro	Rhou	0.882756	0.591	0.03	0	0	ras homolog family member U
Fibro	Plau	1.16787	0.646	0.086	0	0	plasminogen activator, urokinase
Fibro	G0s2	1.12105	0.644	0.084	0	0	G0/G1 switch gene 2
Fibro	Scn1b	0.743599	0.685	0.125	0	0	sodium channel, voltage-gated, type I, beta
Fibro	Col4a1	1.23287	0.936	0.377	0	0	collagen, type IV, alpha 1
Fibro	Tmem100	1.53324	0.58	0.021	0	0	transmembrane protein 100
Fibro	Heg1	1.07008	0.842	0.283	0	0	heart development protein with EGF-like domains 1
Fibro	Fst	1.42122	0.576	0.019	0	0	follistatin
Fibro	Sfxn1	0.681075	0.742	0.185	0	0	sideroflexin 1
Fibro	Mgst1	0.782821	0.915	0.362	0	0	microsomal glutathione S-transferase 1
Fibro	Sulf1	0.825336	0.591	0.038	0	0	sulfatase 1
Fibro	Lima1	1.16694	0.899	0.347	0	0	LIM domain and actin binding 1
Fibro	Anxa1	1.33675	0.952	0.4	0	0	annexin A1
Fibro	Cbx6	0.723017	0.713	0.161	0	0	chromobox 6
Fibro	Epb41l2	0.89598	0.851	0.3	0	0	erythrocyte membrane protein band 4.1 like 2
Fibro	Inmt	2.44646	0.577	0.027	0	0	indolethylamine N-methyltransferase
Fibro	Nedd4	1.317	0.97	0.421	0	0	neural precursor cell expressed, developmentally down-regulated 4
Fibro	Npdc1	0.61381	0.743	0.194	0	0	neural proliferation, differentiation and control 1
Fibro	Ryk	0.583474	0.732	0.183	0	0	receptor-like tyrosine kinase
Fibro	Lamb2	0.756311	0.782	0.235	0	0	laminin, beta 2
Fibro	Gstm1	2.10114	0.973	0.427	0	0	glutathione S-transferase, mu 1
Fibro	Gpc6	0.866405	0.558	0.013	0	0	glypican 6
Fibro	Pcsk6	1.2503	0.569	0.024	0	0	proprotein convertase subtilisin/kexin type 6
Fibro	Lpp	0.751964	0.831	0.287	0	0	LIM domain containing preferred translocation partner in lipoma
Fibro	Selenbp1	0.787289	0.711	0.169	0	0	selenium binding protein 1
Fibro	Creb5	1.53164	0.663	0.122	0	0	cAMP responsive element binding protein 5
Fibro	Hic1	0.759947	0.621	0.081	0	0	hypermethylated in cancer 1
Fibro	Gpx7	0.710062	0.628	0.089	0	0	glutathione peroxidase 7
Fibro	Dag1	0.612461	0.798	0.26	0	0	dystroglycan 1
Fibro	Grb10	0.775357	0.649	0.113	0	0	growth factor receptor bound protein 10
Fibro	Il1r1	0.802882	0.579	0.043	0	0	interleukin 1 receptor, type I
Fibro	Trip10	0.670264	0.697	0.161	0	0	thyroid hormone receptor interactor 10
Fibro	Nav1	1.45228	0.928	0.393	0	0	neuron navigator 1
Fibro	Tmed3	1.0924	0.915	0.38	0	0	transmembrane p24 trafficking protein 3
Fibro	Phlda3	0.698434	0.625	0.09	0	0	pleckstrin homology like domain, family A, member 3
Fibro	Adamts12	0.851179	0.561	0.027	0	0	a disintegrin-like and metallopeptidase (reprolysin type) with thrombospondin type 1 motif, 12
Fibro	Anpep	0.748402	0.655	0.121	0	0	alanyl (membrane) aminopeptidase
Fibro	Ntrk2	0.998558	0.562	0.029	0	0	neurotrophic tyrosine kinase, receptor, type 2
Fibro	Klf9	1.04234	0.854	0.321	0	0	Kruppel-like factor 9
Fibro	Fhl1	0.67215	0.7	0.167	0	0	four and a half LIM domains 1
Fibro	Man1a	1.05275	0.884	0.352	0	0	mannosidase 1, alpha
Fibro	Snx18	0.758733	0.755	0.223	0	0	sorting nexin 18
Fibro	Cebpd	1.79517	0.853	0.322	0	0	CCAAT/enhancer binding protein (C/EBP), delta
Fibro	Spry2	0.743899	0.635	0.106	0	0	sprouty RTK signaling antagonist 2
Fibro	Sept8	0.676393	0.743	0.214	0	0	septin 8
Fibro	Ctsh	0.553536	0.904	0.375	0	0	cathepsin H
Fibro	F3	1.24877	0.556	0.028	0	0	coagulation factor III
Fibro	Slc4a4	0.907421	0.554	0.027	0	0	solute carrier family 4 (anion exchanger), member 4
Fibro	Crispld2	1.54853	0.56	0.035	0	0	cysteine-rich secretory protein LCCL domain containing 2
Fibro	Ikbip	0.664021	0.65	0.125	0	0	IKBKB interacting protein
Fibro	Wt1	0.862653	0.556	0.032	0	0	Wilms tumor 1 homolog
Fibro	Vat1	0.764465	0.853	0.329	0	0	vesicle amine transport 1
Fibro	Lsp1	1.17323	0.838	0.316	0	0	lymphocyte specific 1
Fibro	Oat	0.727487	0.862	0.34	0	0	ornithine aminotransferase
Fibro	Klhl13	0.686838	0.559	0.038	0	0	kelch-like 13
Fibro	Cd63	1.31148	0.975	0.454	0	0	CD63 antigen
Fibro	Fam129a	0.807158	0.82	0.299	0	0	family with sequence similarity 129, member A
Fibro	Aldh1a3	1.32624	0.534	0.014	0	0	aldehyde dehydrogenase family 1, subfamily A3
Fibro	Hspb8	0.805814	0.562	0.042	0	0	heat shock protein 8
Fibro	Kirrel	0.686166	0.544	0.025	0	0	kirre like nephrin family adhesion molecule 1
Fibro	Sh3pxd2b	0.777365	0.637	0.119	0	0	SH3 and PX domains 2B
Fibro	Selenon	0.64885	0.657	0.139	0	0	selenoprotein N
Fibro	Wls	0.621955	0.752	0.234	0	0	wntless WNT ligand secretion mediator
Fibro	Rhoq	0.68928	0.66	0.143	0	0	ras homolog family member Q
Fibro	Nnmt	0.614192	0.595	0.078	0	0	nicotinamide N-methyltransferase
Fibro	Plod2	0.741957	0.578	0.061	0	0	procollagen lysine, 2-oxoglutarate 5-dioxygenase 2
Fibro	P4ha1	0.69776	0.703	0.186	0	0	procollagen-proline, 2-oxoglutarate 4-dioxygenase (proline 4-hydroxylase), alpha 1 polypeptide
Fibro	Celf2	1.01355	0.92	0.404	0	0	CUGBP, Elav-like family member 2
Fibro	Gja1	0.653955	0.741	0.226	0	0	gap junction protein, alpha 1
Fibro	Sema3c	1.88959	0.554	0.04	0	0	sema domain, immunoglobulin domain (Ig), short basic domain, secreted, (semaphorin) 3C
Fibro	Col4a2	0.714024	0.839	0.325	0	0	collagen, type IV, alpha 2
Fibro	Man2a1	0.951334	0.801	0.288	0	0	mannosidase 2, alpha 1
Fibro	Gem	0.995626	0.612	0.1	0	0	GTP binding protein (gene overexpressed in skeletal muscle)
Fibro	St3gal2	0.663642	0.619	0.109	0	0	ST3 beta-galactoside alpha-2,3-sialyltransferase 2
Fibro	Sparcl1	0.56547	0.905	0.395	0	0	SPARC-like 1
Fibro	Palm	0.555115	0.644	0.134	0	0	paralemmin
Fibro	Thra	0.508637	0.803	0.293	0	0	thyroid hormone receptor alpha
Fibro	Fyn	0.776606	0.784	0.276	0	0	Fyn proto-oncogene
Fibro	Gata6	0.685088	0.548	0.04	0	0	GATA binding protein 6
Fibro	Ptov1	0.650578	0.792	0.284	0	0	prostate tumor over expressed gene 1
Fibro	Matn2	1.15356	0.529	0.023	0	0	matrilin 2
Fibro	Steap4	1.13436	0.59	0.084	0	0	STEAP family member 4
Fibro	Ly6a	1.12926	0.943	0.437	0	0	lymphocyte antigen 6 complex, locus A
Fibro	Cyp1b1	1.1006	0.512	0.006	0	0	cytochrome P450, family 1, subfamily b, polypeptide 1
Fibro	Zfpm2	0.699174	0.537	0.032	0	0	zinc finger protein, multitype 2
Fibro	Srpx2	0.815066	0.513	0.009	0	0	sushi-repeat-containing protein, X-linked 2
Fibro	Sash1	0.755956	0.819	0.315	0	0	SAM and SH3 domain containing 1
Fibro	Scrn1	0.667101	0.524	0.02	0	0	secernin 1
Fibro	Plin3	0.591823	0.743	0.24	0	0	perilipin 3
Fibro	Tspan3	0.53945	0.771	0.268	0	0	tetraspanin 3
Fibro	Dsel	0.683639	0.563	0.06	0	0	dermatan sulfate epimerase-like
Fibro	Emilin1	0.773061	0.602	0.101	0	0	elastin microfibril interfacer 1
Fibro	Adk	0.652223	0.625	0.124	0	0	adenosine kinase
Fibro	Ttc28	0.527824	0.727	0.226	0	0	tetratricopeptide repeat domain 28
Fibro	Sulf2	0.782648	0.707	0.207	0	0	sulfatase 2
Fibro	B4galt1	0.66244	0.739	0.239	0	0	UDP-Gal:betaGlcNAc beta 1,4- galactosyltransferase, polypeptide 1
Fibro	Sspn	0.652866	0.564	0.064	0	0	sarcospan
Fibro	Pcdh7	0.753084	0.538	0.039	0	0	protocadherin 7
Fibro	Lix1l	0.528111	0.632	0.133	0	0	Lix1-like
Fibro	Hsd11b1	1.71237	0.569	0.07	0	0	hydroxysteroid 11-beta dehydrogenase 1
Fibro	Enpp2	0.808072	0.557	0.06	0	0	ectonucleotide pyrophosphatase/phosphodiesterase 2
Fibro	Ext1	0.8574	0.746	0.25	0	0	exostoses (multiple) 1
Fibro	Vasn	0.798775	0.535	0.04	0	0	vasorin
Fibro	Uap1	0.932524	0.675	0.181	0	0	UDP-N-acetylglucosamine pyrophosphorylase 1
Fibro	Ugp2	0.671451	0.732	0.238	0	0	UDP-glucose pyrophosphorylase 2
Fibro	Sec31a	0.635935	0.783	0.29	0	0	Sec31 homolog A (S. cerevisiae)
Fibro	Ybx3	0.739929	0.883	0.391	0	0	Y box protein 3
Fibro	Plac8	0.759511	0.564	0.072	0	0	placenta-specific 8
Fibro	Atxn10	0.534895	0.737	0.247	0	0	ataxin 10
Fibro	Nfic	0.796077	0.901	0.412	0	0	nuclear factor I/C
Fibro	Cnpy2	0.695959	0.872	0.383	0	0	canopy FGF signaling regulator 2
Fibro	Svil	0.681204	0.724	0.235	0	0	supervillin
Fibro	Zfp385a	0.871811	0.601	0.113	0	0	zinc finger protein 385A
Fibro	Adamtsl1	0.689303	0.518	0.03	0	0	ADAMTS-like 1
Fibro	Fkbp10	0.66864	0.536	0.049	0	0	FK506 binding protein 10
Fibro	Rab34	0.597126	0.556	0.069	0	0	RAB34, member RAS oncogene family
Fibro	Pcdh18	0.70745	0.51	0.023	0	0	protocadherin 18
Fibro	Pros1	0.514168	0.776	0.29	0	0	protein S (alpha)
Fibro	Tcf7l1	0.510972	0.604	0.118	0	0	transcription factor 7 like 1 (T cell specific, HMG box)
Fibro	Rbfox2	0.528581	0.605	0.12	0	0	RNA binding protein, fox-1 homolog (C. elegans) 2
Fibro	9530068E07Rik	0.595075	0.772	0.288	0	0	RIKEN cDNA 9530068E07 gene
Fibro	Aldh1a1	0.501518	0.547	0.063	0	0	aldehyde dehydrogenase family 1, subfamily A1
Fibro	Fzd2	0.679184	0.509	0.025	0	0	frizzled class receptor 2
Fibro	Smim1	0.569531	0.538	0.055	0	0	small integral membrane protein 1
Fibro	Pkd2	0.522803	0.654	0.171	0	0	polycystin 2, transient receptor potential cation channel
Fibro	Slc16a2	0.715014	0.53	0.048	0	0	solute carrier family 16 (monocarboxylic acid transporters), member 2
Fibro	Mmp19	0.651746	0.532	0.05	0	0	matrix metallopeptidase 19
Fibro	Vit	1.04424	0.501	0.019	0	0	vitrin
Fibro	Gli3	0.670671	0.497	0.015	0	0	GLI-Kruppel family member GLI3
Fibro	Kdelr2	0.668133	0.815	0.333	0	0	KDEL (Lys-Asp-Glu-Leu) endoplasmic reticulum protein retention receptor 2
Fibro	Srpx	0.837829	0.492	0.011	0	0	sushi-repeat-containing protein
Fibro	Nucb1	0.814404	0.891	0.411	0	0	nucleobindin 1
Fibro	Mpdz	0.554097	0.588	0.108	0	0	multiple PDZ domain protein
Fibro	Sned1	0.98001	0.517	0.038	0	0	sushi, nidogen and EGF-like domains 1
Fibro	Srgap1	0.684812	0.519	0.04	0	0	SLIT-ROBO Rho GTPase activating protein 1
Fibro	Dap	0.590946	0.778	0.299	0	0	death-associated protein
Fibro	Copz2	0.511461	0.663	0.184	0	0	coatomer protein complex, subunit zeta 2
Fibro	Reck	0.654895	0.504	0.025	0	0	reversion-inducing-cysteine-rich protein with kazal motifs
Fibro	Zeb1	0.633052	0.706	0.227	0	0	zinc finger E-box binding homeobox 1
Fibro	Adamts1	0.766633	0.685	0.207	0	0	a disintegrin-like and metallopeptidase (reprolysin type) with thrombospondin type 1 motif, 1
Fibro	Mlec	0.547281	0.723	0.245	0	0	malectin
Fibro	Dtnbp1	0.528573	0.721	0.243	0	0	dystrobrevin binding protein 1
Fibro	Gaa	0.625259	0.629	0.152	0	0	glucosidase, alpha, acid
Fibro	Sult5a1	0.854278	0.494	0.018	0	0	sulfotransferase family 5A, member 1
Fibro	Col16a1	0.668195	0.504	0.028	0	0	collagen, type XVI, alpha 1
Fibro	Ift27	0.513657	0.621	0.145	0	0	intraflagellar transport 27
Fibro	Arhgef25	0.582934	0.518	0.043	0	0	Rho guanine nucleotide exchange factor (GEF) 25
Fibro	Mt2	1.30999	0.613	0.139	0	0	metallothionein 2
Fibro	Thsd7a	0.864758	0.508	0.034	0	0	thrombospondin, type I, domain containing 7A
Fibro	Slc29a1	0.645067	0.731	0.257	0	0	solute carrier family 29 (nucleoside transporters), member 1
Fibro	Fzd1	0.712755	0.527	0.054	0	0	frizzled class receptor 1
Fibro	Cyth3	0.656638	0.673	0.2	0	0	cytohesin 3
Fibro	Meis1	0.634633	0.51	0.037	0	0	Meis homeobox 1
Fibro	Igsf8	0.640394	0.621	0.149	0	0	immunoglobulin superfamily, member 8
Fibro	Amotl2	0.561666	0.69	0.219	0	0	angiomotin-like 2
Fibro	Csrp2	0.52315	0.639	0.169	0	0	cysteine and glycine-rich protein 2
Fibro	Clip3	0.584241	0.491	0.022	0	0	CAP-GLY domain containing linker protein 3
Fibro	Tmem119	0.702191	0.499	0.031	0	0	transmembrane protein 119
Fibro	Arhgap21	0.591833	0.588	0.12	0	0	Rho GTPase activating protein 21
Fibro	Morf4l2	0.563391	0.829	0.362	0	0	mortality factor 4 like 2
Fibro	Asph	0.534165	0.637	0.17	0	0	aspartate-beta-hydroxylase
Fibro	Mt1	1.27371	0.895	0.429	0	0	metallothionein 1
Fibro	Wnt5a	0.741146	0.485	0.019	0	0	wingless-type MMTV integration site family, member 5A
Fibro	Sec24d	0.558721	0.559	0.095	0	0	Sec24 related gene family, member D (S. cerevisiae)
Fibro	Dcbld2	0.629959	0.517	0.053	0	0	discoidin, CUB and LCCL domain containing 2
Fibro	Fap	0.725777	0.484	0.02	0	0	fibroblast activation protein
Fibro	Gpr153	0.636956	0.479	0.015	0	0	G protein-coupled receptor 153
Fibro	Lrpap1	0.520518	0.788	0.325	0	0	low density lipoprotein receptor-related protein associated protein 1
Fibro	Apod	1.45756	0.479	0.016	0	0	apolipoprotein D
Fibro	Tril	0.73493	0.564	0.101	0	0	TLR4 interactor with leucine-rich repeats
Fibro	Tceal8	0.535271	0.669	0.207	0	0	transcription elongation factor A (SII)-like 8
Fibro	Spon1	1.16844	0.499	0.037	0	0	spondin 1, (f-spondin) extracellular matrix protein
Fibro	2510009E07Rik	0.542044	0.545	0.084	0	0	RIKEN cDNA 2510009E07 gene
Fibro	Prrx2	0.669369	0.466	0.006	0	0	paired related homeobox 2
Fibro	Numbl	0.558882	0.502	0.042	0	0	numb-like
Fibro	Pcdh19	0.507314	0.594	0.134	0	0	protocadherin 19
Fibro	Aoc3	0.65547	0.523	0.064	0	0	amine oxidase, copper containing 3
Fibro	Kdelr3	0.695899	0.478	0.019	0	0	KDEL (Lys-Asp-Glu-Leu) endoplasmic reticulum protein retention receptor 3
Fibro	Dock7	0.562229	0.58	0.122	0	0	dedicator of cytokinesis 7
Fibro	Sar1a	0.527566	0.83	0.372	0	0	secretion associated Ras related GTPase 1A
Fibro	Aldh7a1	0.507195	0.602	0.145	0	0	aldehyde dehydrogenase family 7, member A1
Fibro	Bcl7c	0.510118	0.784	0.328	0	0	B cell CLL/lymphoma 7C
Fibro	Atp1a2	0.819599	0.484	0.028	0	0	ATPase, Na+/K+ transporting, alpha 2 polypeptide
Fibro	Ctdsp2	0.582139	0.87	0.415	0	0	CTD (carboxy-terminal domain, RNA polymerase II, polypeptide A) small phosphatase 2
Fibro	C1qtnf6	0.614182	0.503	0.049	0	0	C1q and tumor necrosis factor related protein 6
Fibro	Igfbp7	0.852288	0.956	0.502	0	0	insulin-like growth factor binding protein 7
Fibro	Plekha6	0.946312	0.462	0.009	0	0	pleckstrin homology domain containing, family A member 6
Fibro	Cbr3	0.548107	0.534	0.081	0	0	carbonyl reductase 3
Fibro	Hmgn1	0.51083	0.89	0.437	0	0	high mobility group nucleosomal binding domain 1
Fibro	Selenos	0.51002	0.78	0.327	0	0	selenoprotein S
Fibro	Fndc3a	0.641504	0.768	0.316	0	0	fibronectin type III domain containing 3A
Fibro	Tgfbr2	1.24802	0.917	0.466	0	0	transforming growth factor, beta receptor II
Fibro	Ski	0.559723	0.806	0.356	0	0	ski sarcoma viral oncogene homolog (avian)
Fibro	P4hb	0.78221	0.915	0.465	0	0	prolyl 4-hydroxylase, beta polypeptide
Fibro	C1qtnf7	0.665333	0.463	0.013	0	0	C1q and tumor necrosis factor related protein 7
Fibro	Ergic1	0.511968	0.599	0.149	0	0	endoplasmic reticulum-golgi intermediate compartment (ERGIC) 1
Fibro	Fam198b	0.585135	0.636	0.187	0	0
Fibro	Cdc42ep5	0.500538	0.534	0.085	0	0	CDC42 effector protein (Rho GTPase binding) 5
Fibro	Ostc	0.642513	0.861	0.414	0	0	oligosaccharyltransferase complex subunit (non-catalytic)
Fibro	Pde3a	0.554952	0.488	0.041	0	0	phosphodiesterase 3A, cGMP inhibited
Fibro	Pygl	0.504239	0.512	0.065	0	0	liver glycogen phosphorylase
Fibro	Plce1	0.647214	0.476	0.029	0	0	phospholipase C, epsilon 1
Fibro	Tuba1a	1.25438	0.958	0.512	0	0	tubulin, alpha 1A
Fibro	Cp	1.07858	0.555	0.11	0	0	ceruloplasmin
Fibro	Thbs1	1.67598	0.548	0.104	0	0	thrombospondin 1
Fibro	Thy1	0.509597	0.562	0.12	0	0	thymus cell antigen 1, theta
Fibro	Hmgcs2	0.655111	0.469	0.027	0	0	3-hydroxy-3-methylglutaryl-Coenzyme A synthase 2
Fibro	Mtch1	0.64324	0.913	0.472	0	0	mitochondrial carrier 1
Fibro	Basp1	0.76157	0.62	0.179	0	0	brain abundant, membrane attached signal protein 1
Fibro	Mia3	0.502193	0.724	0.283	0	0	melanoma inhibitory activity 3
Fibro	Mgp	3.71559	0.653	0.213	0	0	matrix Gla protein
Fibro	Sept11	0.502704	0.797	0.357	0	0	septin 11
Fibro	Lox	0.82881	0.469	0.029	0	0	lysyl oxidase
Fibro	Nsg1	0.548086	0.467	0.028	0	0	neuron specific gene family member 1
Fibro	Ddost	0.58306	0.84	0.402	0	0	dolichyl-di-phosphooligosaccharide-protein glycotransferase
Fibro	Scarf2	0.688691	0.482	0.045	0	0	scavenger receptor class F, member 2
Fibro	Mturn	0.559853	0.5	0.063	0	0	maturin, neural progenitor differentiation regulator homolog (Xenopus)
Fibro	Zbtb20	1.68055	0.967	0.53	0	0	zinc finger and BTB domain containing 20
Fibro	Ergic3	0.536373	0.822	0.386	0	0	ERGIC and golgi 3
Fibro	Flnc	0.647402	0.459	0.024	0	0	filamin C, gamma
Fibro	Chpf	0.577307	0.481	0.046	0	0	chondroitin polymerizing factor
Fibro	Gdf10	1.25923	0.44	0.006	0	0	growth differentiation factor 10
Fibro	Cyr61	0.960562	0.725	0.295	0	0
Fibro	Il17d	0.638694	0.438	0.012	0	0	interleukin 17D
Fibro	Cadm3	0.638561	0.441	0.016	0	0	cell adhesion molecule 3
Fibro	Hdlbp	0.533707	0.853	0.429	0	0	high density lipoprotein (HDL) binding protein
Fibro	Dpysl2	0.502858	0.86	0.436	0	0	dihydropyrimidinase-like 2
Fibro	Sfrp2	1.4392	0.456	0.033	0	0	secreted frizzled-related protein 2
Fibro	Abca6	0.594576	0.442	0.019	0	0	ATP-binding cassette, sub-family A (ABC1), member 6
Fibro	Itm2c	0.513083	0.875	0.453	0	0	integral membrane protein 2C
Fibro	Rpn2	0.559311	0.874	0.453	0	0	ribophorin II
Fibro	Gsn	5.34087	0.996	0.576	0	0	gelsolin
Fibro	Pla2r1	0.569982	0.456	0.036	0	0	phospholipase A2 receptor 1
Fibro	Col6a6	0.825937	0.435	0.015	0	0	collagen, type VI, alpha 6
Fibro	Tnfaip2	0.615587	0.513	0.094	0	0	tumor necrosis factor, alpha-induced protein 2
Fibro	Itga11	0.576655	0.424	0.005	0	0	integrin alpha 11
Fibro	Slco3a1	0.634811	0.515	0.098	0	0	solute carrier organic anion transporter family, member 3a1
Fibro	Pnp	0.698767	0.835	0.418	0	0	purine-nucleoside phosphorylase
Fibro	C1qtnf2	0.560931	0.441	0.024	0	0	C1q and tumor necrosis factor related protein 2
Fibro	Slc25a4	0.783196	0.945	0.529	0	0	solute carrier family 25 (mitochondrial carrier, adenine nucleotide translocator), member 4
Fibro	Adm	1.02709	0.505	0.09	0	0	adrenomedullin
Fibro	Dpp4	1.09627	0.484	0.072	0	0	dipeptidylpeptidase 4
Fibro	Rassf8	0.521558	0.502	0.091	0	0	Ras association (RalGDS/AF-6) domain family (N-terminal) member 8
Fibro	Tmem45a	0.541711	0.417	0.006	0	0	transmembrane protein 45a
Fibro	Kcnq1ot1	0.845651	0.629	0.222	0	0	KCNQ1 overlapping transcript 1
Fibro	Fkbp14	0.513988	0.443	0.036	0	0	FK506 binding protein 14
Fibro	Socs3	1.46949	0.73	0.324	0	0	suppressor of cytokine signaling 3
Fibro	Lamp2	0.683704	0.947	0.541	0	0	lysosomal-associated membrane protein 2
Fibro	Fat1	0.533107	0.429	0.024	0	0	FAT atypical cadherin 1
Fibro	Ank2	0.567804	0.427	0.023	0	0	ankyrin 2, brain
Fibro	Cxcl1	1.5664	0.523	0.12	0	0	chemokine (C-X-C motif) ligand 1
Fibro	Boc	0.640718	0.434	0.032	0	0	biregional cell adhesion molecule-related/down-regulated by oncogenes (Cdon) binding protein
Fibro	Aldh2	0.605941	0.934	0.532	0	0	aldehyde dehydrogenase 2, mitochondrial
Fibro	Serpinb6a	0.803714	0.954	0.552	0	0	serine (or cysteine) peptidase inhibitor, clade B, member 6a
Fibro	Cd9	0.619056	0.728	0.327	0	0	CD9 antigen
Fibro	Hoxc8	0.608534	0.439	0.04	0	0	homeobox C8
Fibro	Gabra3	0.630768	0.419	0.02	0	0	gamma-aminobutyric acid (GABA) A receptor, subunit alpha 3
Fibro	Bag3	0.552689	0.667	0.269	0	0	BCL2-associated athanogene 3
Fibro	Thbs2	0.748455	0.414	0.016	0	0	thrombospondin 2
Fibro	Rhobtb3	0.514751	0.415	0.017	0	0	Rho-related BTB domain containing 3
Fibro	Sbsn	1.30529	0.453	0.056	0	0	suprabasin
Fibro	Fam171b	0.563203	0.404	0.007	0	0	family with sequence similarity 171, member B
Fibro	Lpl	0.886531	0.932	0.54	0	0	lipoprotein lipase
Fibro	Olfml3	0.868	0.418	0.026	0	0	olfactomedin-like 3
Fibro	Ppp1r14b	0.892996	0.816	0.425	0	0	protein phosphatase 1, regulatory inhibitor subunit 14B
Fibro	H6pd	0.561931	0.473	0.082	0	0	hexose-6-phosphate dehydrogenase (glucose 1-dehydrogenase)
Fibro	Pi15	0.644774	0.398	0.008	0	0	peptidase inhibitor 15
Fibro	Sfrp4	1.72237	0.397	0.013	0	0	secreted frizzled-related protein 4
Fibro	Serpine2	0.945821	0.429	0.045	0	0	serine (or cysteine) peptidase inhibitor, clade E, member 2
Fibro	Bmper	0.734614	0.39	0.006	0	0	BMP-binding endothelial regulator
Fibro	Fgf2	0.548307	0.401	0.021	0	0	fibroblast growth factor 2
Fibro	Arhgap24	0.616802	0.393	0.015	0	0	Rho GTPase activating protein 24
Fibro	Sparc	1.30855	0.995	0.618	0	0	secreted acidic cysteine rich glycoprotein
Fibro	Ctsl	0.911283	0.978	0.601	0	0	cathepsin L
Fibro	Efhd1	0.978546	0.406	0.03	0	0	EF hand domain containing 1
Fibro	Osr2	0.683968	0.381	0.005	0	0	odd-skipped related 2
Fibro	Epdr1	0.553848	0.388	0.013	0	0	ependymin related protein 1 (zebrafish)
Fibro	Ntn4	0.56678	0.401	0.028	0	0	netrin 4
Fibro	Gas7	0.880937	0.629	0.259	0	0	growth arrest specific 7
Fibro	Pdia6	0.594621	0.919	0.549	0	0	protein disulfide isomerase associated 6
Fibro	Irs2	0.646433	0.491	0.122	0	0	insulin receptor substrate 2
Fibro	Tgfb2	0.632127	0.391	0.026	0	0	transforming growth factor, beta 2
Fibro	Adam23	0.571	0.384	0.019	0	0	a disintegrin and metallopeptidase domain 23
Fibro	Spsb1	0.541371	0.386	0.023	0	0	splA/ryanodine receptor domain and SOCS box containing 1
Fibro	Galnt16	0.5096	0.376	0.013	0	0	polypeptide N-acetylgalactosaminyltransferase 16
Fibro	Uchl1	0.734497	0.412	0.051	0	0	ubiquitin carboxy-terminal hydrolase L1
Fibro	Sox4	0.540281	0.532	0.171	0	0	SRY (sex determining region Y)-box 4
Fibro	Opcml	0.717541	0.364	0.009	0	0	opioid binding protein/cell adhesion molecule-like
Fibro	Ildr2	0.637917	0.393	0.039	0	0	immunoglobulin-like domain containing receptor 2
Fibro	Lrrn2	0.507893	0.36	0.006	0	0	leucine rich repeat protein 2, neuronal
Fibro	Arf4	0.506731	0.92	0.57	0	0	ADP-ribosylation factor 4
Fibro	Cyb5a	0.942146	0.962	0.614	0	0	cytochrome b5 type A (microsomal)
Fibro	Col4a5	0.600249	0.372	0.024	0	0	collagen, type IV, alpha 5
Fibro	Smpd3	1.08008	0.406	0.062	0	0	sphingomyelin phosphodiesterase 3, neutral
Fibro	Adamtsl3	0.512147	0.352	0.011	0	0	ADAMTS-like 3
Fibro	Slc16a9	0.554152	0.356	0.016	0	0	solute carrier family 16 (monocarboxylic acid transporters), member 9
Fibro	Adamtsl4	0.542234	0.361	0.021	0	0	ADAMTS-like 4
Fibro	1700019D03Rik	0.548696	0.343	0.004	0	0	RIKEN cDNA 1700019D03 gene
Fibro	Nhsl1	0.547352	0.364	0.028	0	0	NHS-like 1
Fibro	Nov	1.15243	0.343	0.01	0	0
Fibro	Jak1	0.658426	0.931	0.6	0	0	Janus kinase 1
Fibro	Adcyap1r1	0.618941	0.347	0.016	0	0	adenylate cyclase activating polypeptide 1 receptor 1
Fibro	Klf4	1.34967	0.933	0.606	0	0	Kruppel-like factor 4 (gut)
Fibro	Rrbp1	0.560318	0.938	0.619	0	0	ribosome binding protein 1
Fibro	Slit2	0.548607	0.327	0.009	0	0	slit guidance ligand 2
Fibro	Sox9	0.748182	0.32	0.005	0	0	SRY (sex determining region Y)-box 9
Fibro	Laptm4a	0.716727	0.967	0.653	0	0	lysosomal-associated protein transmembrane 4A
Fibro	Pdia3	0.622224	0.94	0.627	0	0	protein disulfide isomerase associated 3
Fibro	Gm12840	1.16165	0.403	0.091	0	0	predicted gene 12840
Fibro	Gan	0.615447	0.384	0.073	0	0	giant axonal neuropathy
Fibro	Marcks	0.980391	0.955	0.645	0	0	myristoylated alanine rich protein kinase C substrate
Fibro	Mmp11	0.678004	0.365	0.06	0	0	matrix metallopeptidase 11
Fibro	Sfrp1	1.04399	0.312	0.008	0	0	secreted frizzled-related protein 1
Fibro	Sema3d	0.531497	0.313	0.011	0	0	sema domain, immunoglobulin domain (Ig), short basic domain, secreted, (semaphorin) 3D
Fibro	Itm2a	0.510889	0.342	0.042	0	0	integral membrane protein 2A
Fibro	Tmem158	0.737807	0.349	0.053	0	0	transmembrane protein 158
Fibro	S100a6	1.84174	0.996	0.701	0	0	S100 calcium binding protein A6 (calcyclin)
Fibro	Myc	0.604024	0.378	0.092	0	0	myelocytomatosis oncogene
Fibro	Cilp	1.57885	0.294	0.008	0	0	cartilage intermediate layer protein, nucleotide pyrophosphohydrolase
Fibro	Xist	0.724999	0.667	0.387	0	0	inactive X specific transcripts
Fibro	Igfbp5	1.59929	0.364	0.084	0	0	insulin-like growth factor binding protein 5
Fibro	Has1	1.15892	0.287	0.009	0	0	hyaluronan synthase 1
Fibro	Col6a5	1.28591	0.296	0.019	0	0	collagen, type VI, alpha 5
Fibro	Serpina3n	0.629284	0.29	0.013	0	0	serine (or cysteine) peptidase inhibitor, clade A, member 3N
Fibro	S100a11	1.18728	0.981	0.708	0	0	S100 calcium binding protein A11
Fibro	Alkal2	0.531556	0.274	0.005	0	0	ALK and LTK ligand 2
Fibro	Timp1	0.795058	0.295	0.028	0	0	tissue inhibitor of metalloproteinase 1
Fibro	Aif1l	0.52521	0.271	0.01	0	0	allograft inflammatory factor 1-like
Fibro	Rpl22l1	0.570955	0.958	0.699	0	0	ribosomal protein L22 like 1
Fibro	Txn1	0.546956	0.956	0.699	0	0	thioredoxin 1
Fibro	Calr	0.706394	0.961	0.705	0	0	calreticulin
Fibro	Cd47	0.512146	0.954	0.705	0	0	CD47 antigen (Rh-related antigen, integrin-associated signal transducer)
Fibro	Egr1	0.986729	0.924	0.676	0	0	early growth response 1
Fibro	Ppib	0.893076	0.966	0.718	0	0	peptidylprolyl isomerase B
Fibro	Hsp90b1	0.72303	0.968	0.72	0	0	heat shock protein 90, beta (Grp94), member 1
Fibro	Mdk	0.676113	0.271	0.027	0	0	midkine
Fibro	Ifitm2	0.507326	0.976	0.734	0	0	interferon induced transmembrane protein 2
Fibro	Vtn	0.520849	0.273	0.04	0	0	vitronectin
Fibro	Hk2	0.58114	0.319	0.088	0	0	hexokinase 2
Fibro	Hspa5	0.555555	0.962	0.734	0	0	heat shock protein 5
Fibro	Fosb	1.18549	0.873	0.649	0	0	FBJ osteosarcoma oncogene B
Fibro	S100a10	1.3474	0.984	0.764	0	0	S100 calcium binding protein A10 (calpactin)
Fibro	Nmb	0.57396	0.259	0.046	0	0	neuromedin B
Fibro	Hmcn2	0.832563	0.215	0.005	0	0	hemicentin 2
Fibro	Ptgs2	0.716456	0.248	0.04	0	0	prostaglandin-endoperoxide synthase 2
Fibro	Serpine1	0.537545	0.238	0.038	0	0	serine (or cysteine) peptidase inhibitor, clade E, member 1
Fibro	Jun	0.851606	0.957	0.768	0	0	jun proto-oncogene
Fibro	Ahnak	0.579149	0.977	0.792	0	0	AHNAK nucleoprotein (desmoyokin)
Fibro	Sult1e1	1.88361	0.195	0.012	0	0	sulfotransferase family 1E, member 1
Fibro	Ptx3	0.757844	0.187	0.004	0	0	pentraxin related gene
Fibro	Myoc	1.02068	0.178	0.003	0	0	myocilin
Fibro	Mfap4	0.849824	0.164	0.004	0	0	microfibrillar-associated protein 4
Fibro	Mmp3	0.975442	0.165	0.008	0	0	matrix metallopeptidase 3
Fibro	Il6	0.531797	0.16	0.014	0	0	interleukin 6
Fibro	Fos	1.0974	0.91	0.773	0	0	FBJ osteosarcoma oncogene
Fibro	C7	0.550323	0.133	0.005	0	0	complement component 7
Fibro	Vim	0.836757	0.992	0.874	0	0	vimentin
Fibro	Rps2	0.662596	0.991	0.913	0	0	ribosomal protein S2
Fibro	Rps4x	0.511686	0.993	0.933	0	0	ribosomal protein S4, X-linked
Fibro	Dnajb1	1.00759	0.7	0.446	1.11772e-268	3.47084e-264	DnaJ heat shock protein family (Hsp40) member B1
Fibro	Cxcl14	0.720677	0.135	0.018	4.80109e-240	1.49088e-235	chemokine (C-X-C motif) ligand 14
Fibro	Fmo2	0.627715	0.393	0.17	1.21364e-236	3.76872e-232	flavin containing monooxygenase 2
Fibro	Anxa3	0.859857	0.619	0.4	4.16953e-211	1.29477e-206	annexin A3
Fibro	Gadd45g	0.700426	0.437	0.228	2.53671e-200	7.87726e-196	growth arrest and DNA-damage-inducible 45 gamma
Endothelial	Gpihbp1	4.39763	0.76	0.087	0	0	GPI-anchored HDL-binding protein 1
Endothelial	Cldn5	4.37751	0.75	0.084	0	0	claudin 5
Endothelial	Egfl7	3.13283	0.682	0.056	0	0	EGF-like domain 7
Endothelial	Cdh5	3.40832	0.678	0.054	0	0	cadherin 5
Endothelial	Esam	2.7833	0.658	0.057	0	0	endothelial cell-specific adhesion molecule
Endothelial	Pecam1	3.0842	0.676	0.076	0	0	platelet/endothelial cell adhesion molecule 1
Endothelial	Ptprb	3.13154	0.622	0.033	0	0	protein tyrosine phosphatase, receptor type, B
Endothelial	Cav1	3.3248	0.798	0.229	0	0	caveolin 1, caveolae protein
Endothelial	Kdr	3.02534	0.62	0.055	0	0	kinase insert domain protein receptor
Endothelial	Adgrf5	2.99981	0.654	0.09	0	0	adhesion G protein-coupled receptor F5
Endothelial	Cd300lg	3.00833	0.672	0.111	0	0	CD300 molecule like family member G
Endothelial	Timp4	2.83458	0.587	0.029	0	0	tissue inhibitor of metalloproteinase 4
Endothelial	Flt1	2.99744	0.595	0.039	0	0	FMS-like tyrosine kinase 1
Endothelial	C1qtnf9	2.55925	0.585	0.03	0	0	C1q and tumor necrosis factor related protein 9
Endothelial	Tcf15	2.48309	0.584	0.031	0	0	transcription factor 15
Endothelial	Tinagl1	2.24996	0.579	0.034	0	0	tubulointerstitial nephritis antigen-like 1
Endothelial	Adgrl4	2.33469	0.57	0.026	0	0	adhesion G protein-coupled receptor L4
Endothelial	Sox18	2.35054	0.564	0.026	0	0	SRY (sex determining region Y)-box 18
Endothelial	Aqp7	2.29563	0.558	0.021	0	0	aquaporin 7
Endothelial	Rgcc	2.87495	0.677	0.143	0	0	regulator of cell cycle
Endothelial	Emcn	2.19069	0.558	0.025	0	0	endomucin
Endothelial	Rflnb	2.96142	0.619	0.088	0	0	refilin B
Endothelial	Rasip1	2.04015	0.549	0.025	0	0	Ras interacting protein 1
Endothelial	Cav2	2.3462	0.644	0.126	0	0	caveolin 2
Endothelial	Palmd	2.18044	0.557	0.039	0	0	palmdelphin
Endothelial	Btnl9	2.64599	0.542	0.025	0	0	butyrophilin-like 9
Endothelial	Mgll	3.63088	0.765	0.249	0	0	monoglyceride lipase
Endothelial	Ushbp1	1.98561	0.54	0.024	0	0	USH1 protein network component harmonin binding protein 1
Endothelial	Cyyr1	2.0786	0.529	0.021	0	0	cysteine and tyrosine-rich protein 1
Endothelial	Car4	2.61881	0.541	0.037	0	0	carbonic anhydrase 4
Endothelial	Rbp7	3.23332	0.547	0.045	0	0	retinol binding protein 7, cellular
Endothelial	Myct1	1.90519	0.519	0.018	0	0	myc target 1
Endothelial	Tspan13	2.61748	0.663	0.163	0	0	tetraspanin 13
Endothelial	Cyp4b1	2.14593	0.555	0.056	0	0	cytochrome P450, family 4, subfamily b, polypeptide 1
Endothelial	Itga1	2.57368	0.619	0.121	0	0	integrin alpha 1
Endothelial	Cd36	3.13751	0.873	0.377	0	0	CD36 molecule
Endothelial	Ctla2a	2.15233	0.637	0.144	0	0	cytotoxic T lymphocyte-associated protein 2 alpha
Endothelial	Itga6	2.04771	0.544	0.053	0	0	integrin alpha 6
Endothelial	Mmrn2	1.8708	0.506	0.02	0	0	multimerin 2
Endothelial	Ablim3	1.915	0.517	0.038	0	0	actin binding LIM protein family, member 3
Endothelial	F11r	1.79963	0.53	0.052	0	0	F11 receptor
Endothelial	Ecscr	1.84912	0.513	0.043	0	0	endothelial cell surface expressed chemotaxis and apoptosis regulator
Endothelial	Meox2	1.81225	0.516	0.046	0	0	mesenchyme homeobox 2
Endothelial	Icam2	1.83077	0.521	0.053	0	0	intercellular adhesion molecule 2
Endothelial	Fabp5	3.10141	0.737	0.277	0	0	fatty acid binding protein 5, epidermal
Endothelial	Tcim	1.86217	0.494	0.036	0	0	transcriptional and immune response regulator
Endothelial	Tie1	1.57279	0.469	0.015	0	0	tyrosine kinase with immunoglobulin-like and EGF-like domains 1
Endothelial	Cd93	2.24286	0.607	0.156	0	0	CD93 antigen
Endothelial	Robo4	1.59372	0.463	0.014	0	0	roundabout guidance receptor 4
Endothelial	Kank3	1.80243	0.528	0.08	0	0	KN motif and ankyrin repeat domains 3
Endothelial	S1pr1	2.08273	0.593	0.146	0	0	sphingosine-1-phosphate receptor 1
Endothelial	Adgrg1	1.56078	0.479	0.038	0	0	adhesion G protein-coupled receptor G1
Endothelial	Sept4	2.24262	0.608	0.177	0	0	septin 4
Endothelial	Aqp1	3.5416	0.492	0.062	0	0	aquaporin 1
Endothelial	Scarb1	1.81351	0.509	0.082	0	0	scavenger receptor class B, member 1
Endothelial	Clic5	1.62162	0.452	0.029	0	0	chloride intracellular channel 5
Endothelial	Etl4	1.53767	0.462	0.04	0	0	enhancer trap locus 4
Endothelial	Tspan7	1.99768	0.546	0.127	0	0	tetraspanin 7
Endothelial	Cd200	1.96315	0.549	0.131	0	0	CD200 antigen
Endothelial	Epas1	2.5246	0.683	0.268	0	0	endothelial PAS domain protein 1
Endothelial	Sox17	1.65611	0.427	0.016	0	0	SRY (sex determining region Y)-box 17
Endothelial	Id1	2.79477	0.648	0.238	0	0	inhibitor of DNA binding 1, HLH protein
Endothelial	Cdh13	1.68017	0.48	0.072	0	0	cadherin 13
Endothelial	Myo10	1.75362	0.492	0.085	0	0	myosin X
Endothelial	Thrsp	1.8938	0.421	0.018	0	0	thyroid hormone responsive
Endothelial	Sorbs1	1.52336	0.472	0.069	0	0	sorbin and SH3 domain containing 1
Endothelial	Cavin2	2.99675	0.745	0.343	0	0	caveolae associated 2
Endothelial	C130074G19Rik	1.48365	0.427	0.027	0	0	RIKEN cDNA C130074G19 gene
Endothelial	8430408G22Rik	1.86854	0.413	0.018	0	0
Endothelial	Cxcl9	1.79514	0.424	0.038	0	0	chemokine (C-X-C motif) ligand 9
Endothelial	Podxl	1.38587	0.421	0.035	0	0	podocalyxin-like
Endothelial	Tspan15	1.24631	0.404	0.019	0	0	tetraspanin 15
Endothelial	Arhgef15	1.25908	0.397	0.013	0	0	Rho guanine nucleotide exchange factor (GEF) 15
Endothelial	Hrct1	1.46105	0.442	0.061	0	0	histidine rich carboxyl terminus 1
Endothelial	Unc45b	1.53374	0.476	0.097	0	0	unc-45 myosin chaperone B
Endothelial	Dll4	1.31632	0.385	0.013	0	0	delta like canonical Notch ligand 4
Endothelial	Trp53i11	1.53654	0.424	0.054	0	0	transformation related protein 53 inducible protein 11
Endothelial	Sncg	2.13993	0.397	0.032	0	0	synuclein, gamma
Endothelial	Afdn	2.10161	0.586	0.222	0	0	afadin, adherens junction formation factor
Endothelial	Pdgfb	1.31997	0.456	0.093	0	0	platelet derived growth factor, B polypeptide
Endothelial	Prex2	1.56202	0.481	0.12	0	0	phosphatidylinositol-3,4,5-trisphosphate-dependent Rac exchange factor 2
Endothelial	Pkp4	1.61935	0.473	0.113	0	0	plakophilin 4
Endothelial	Lmo7	1.17299	0.379	0.02	0	0	LIM domain only 7
Endothelial	Nrarp	1.28391	0.381	0.023	0	0	Notch-regulated ankyrin repeat protein
Endothelial	Dock9	1.45568	0.477	0.121	0	0	dedicator of cytokinesis 9
Endothelial	Tmem182	1.20488	0.365	0.01	0	0	transmembrane protein 182
Endothelial	Gng11	3.00034	0.788	0.434	0	0	guanine nucleotide binding protein (G protein), gamma 11
Endothelial	Gimap6	1.02055	0.527	0.173	0	0	GTPase, IMAP family member 6
Endothelial	Afap1l1	1.17028	0.391	0.038	0	0	actin filament associated protein 1-like 1
Endothelial	Bcam	1.2105	0.414	0.062	0	0	basal cell adhesion molecule
Endothelial	Lpar6	1.5011	0.455	0.109	0	0	lysophosphatidic acid receptor 6
Endothelial	Efna1	1.16301	0.382	0.036	0	0	ephrin A1
Endothelial	Fgd5	1.10721	0.381	0.036	0	0	FYVE, RhoGEF and PH domain containing 5
Endothelial	Arap3	1.06682	0.372	0.032	0	0	ArfGAP with RhoGAP domain, ankyrin repeat and PH domain 3
Endothelial	Nes	1.15267	0.365	0.027	0	0	nestin
Endothelial	Rapgef5	1.08947	0.375	0.038	0	0	Rap guanine nucleotide exchange factor (GEF) 5
Endothelial	Myo1b	1.32049	0.411	0.076	0	0	myosin IB
Endothelial	Shank3	1.00356	0.355	0.021	0	0	SH3 and multiple ankyrin repeat domains 3
Endothelial	Npr3	1.36607	0.36	0.032	0	0	natriuretic peptide receptor 3
Endothelial	Sema6a	1.41014	0.457	0.131	0	0	sema domain, transmembrane domain (TM), and cytoplasmic domain, (semaphorin) 6A
Endothelial	Apold1	1.4805	0.345	0.019	0	0	apolipoprotein L domain containing 1
Endothelial	Tnfsf10	1.05985	0.358	0.035	0	0	tumor necrosis factor (ligand) superfamily, member 10
Endothelial	Rsad2	1.40702	0.377	0.055	0	0	radical S-adenosyl methionine domain containing 2
Endothelial	Abcg2	1.38644	0.463	0.142	0	0	ATP binding cassette subfamily G member 2 (Junior blood group)
Endothelial	Ets2	1.57886	0.53	0.213	0	0	E26 avian leukemia oncogene 2, 3' domain
Endothelial	Hspa12b	1.17822	0.402	0.088	0	0	heat shock protein 12B
Endothelial	Ctnnbip1	1.75805	0.553	0.24	0	0	catenin beta interacting protein 1
Endothelial	Tm4sf1	2.53648	0.7	0.387	0	0	transmembrane 4 superfamily member 1
Endothelial	Hspb1	2.1272	0.744	0.433	0	0	heat shock protein 1
Endothelial	Clec1a	1.06444	0.341	0.031	0	0	C-type lectin domain family 1, member a
Endothelial	Ggta1	1.06503	0.385	0.076	0	0	glycoprotein galactosyltransferase alpha 1, 3
Endothelial	Ednrb	0.791729	0.424	0.115	0	0	endothelin receptor type B
Endothelial	Sox7	0.982581	0.318	0.011	0	0	SRY (sex determining region Y)-box 7
Endothelial	Dach1	0.951095	0.315	0.009	0	0	dachshund family transcription factor 1
Endothelial	She	0.924322	0.32	0.014	0	0	src homology 2 domain-containing transforming protein E
Endothelial	Tjp1	1.67657	0.535	0.231	0	0	tight junction protein 1
Endothelial	Mecom	1.07731	0.316	0.012	0	0	MDS1 and EVI1 complex locus
Endothelial	Pcdh1	1.01844	0.379	0.075	0	0	protocadherin 1
Endothelial	Pparg	1.32263	0.45	0.147	0	0	peroxisome proliferator activated receptor gamma
Endothelial	Ly6c1	2.51802	0.749	0.446	0	0	lymphocyte antigen 6 complex, locus C1
Endothelial	Tmem88	1.19016	0.427	0.124	0	0	transmembrane protein 88
Endothelial	Mcf2l	1.08859	0.357	0.054	0	0	mcf.2 transforming sequence-like
Endothelial	Cracr2b	1.08027	0.4	0.099	0	0	calcium release activated channel regulator 2B
Endothelial	Pdzd2	1.51483	0.473	0.172	0	0	PDZ domain containing 2
Endothelial	Pcdh17	1.03325	0.313	0.012	0	0	protocadherin 17
Endothelial	Uaca	1.5775	0.503	0.204	0	0	uveal autoantigen with coiled-coil domains and ankyrin repeats
Endothelial	Jup	1.54277	0.542	0.245	0	0	junction plakoglobin
Endothelial	Fry	0.998155	0.366	0.069	0	0	FRY microtubule binding protein
Endothelial	Lmcd1	0.915887	0.318	0.021	0	0	LIM and cysteine-rich domains 1
Endothelial	Ccdc85a	0.918434	0.319	0.024	0	0	coiled-coil domain containing 85A
Endothelial	Lmo1	1.28681	0.448	0.156	0	0	LIM domain only 1
Endothelial	Notch4	0.890209	0.316	0.024	0	0	notch 4
Endothelial	Bcl6b	0.982779	0.303	0.014	0	0	B cell CLL/lymphoma 6, member B
Endothelial	Abcb1a	0.965195	0.314	0.026	0	0	ATP-binding cassette, sub-family B (MDR/TAP), member 1A
Endothelial	Tspan12	0.958886	0.327	0.04	0	0	tetraspanin 12
Endothelial	Kcna5	0.850514	0.29	0.006	0	0	potassium voltage-gated channel, shaker-related subfamily, member 5
Endothelial	Nova2	0.796376	0.291	0.008	0	0	neuro-oncological ventral antigen 2
Endothelial	Adgrl2	0.979358	0.345	0.063	0	0	adhesion G protein-coupled receptor L2
Endothelial	Prag1	0.852785	0.316	0.035	0	0	PEAK1 related kinase activating pseudokinase 1
Endothelial	Art3	1.15628	0.302	0.021	0	0	ADP-ribosyltransferase 3
Endothelial	Aplnr	1.19762	0.294	0.014	0	0	apelin receptor
Endothelial	Eng	1.77072	0.589	0.31	0	0	endoglin
Endothelial	N4bp3	0.943154	0.31	0.032	0	0	NEDD4 binding protein 3
Endothelial	Fnbp1l	1.04408	0.413	0.135	0	0	formin binding protein 1-like
Endothelial	Crim1	1.25323	0.486	0.209	0	0	cysteine rich transmembrane BMP regulator 1 (chordin like)
Endothelial	Efnb2	1.25737	0.327	0.051	0	0	ephrin B2
Endothelial	Kitl	1.74644	0.564	0.288	0	0	kit ligand
Endothelial	Kif26a	0.802562	0.283	0.007	0	0	kinesin family member 26A
Endothelial	Dysf	0.797533	0.284	0.008	0	0	dysferlin
Endothelial	Timp3	1.74401	0.691	0.416	0	0	tissue inhibitor of metalloproteinase 3
Endothelial	Smco4	1.32294	0.458	0.184	0	0	single-pass membrane protein with coiled-coil domains 4
Endothelial	Grrp1	0.954271	0.281	0.008	0	0	glycine/arginine rich protein 1
Endothelial	Spaar	0.876512	0.309	0.036	0	0	small regulatory polypeptide of amino acid response
Endothelial	Tspan2	0.935744	0.315	0.043	0	0	tetraspanin 2
Endothelial	Slc9a3r2	1.894	0.589	0.317	0	0	solute carrier family 9 (sodium/hydrogen exchanger), member 3 regulator 2
Endothelial	Cmtm8	0.837397	0.292	0.02	0	0	CKLF-like MARVEL transmembrane domain containing 8
Endothelial	Adamts9	0.898378	0.29	0.019	0	0	a disintegrin-like and metallopeptidase (reprolysin type) with thrombospondin type 1 motif, 9
Endothelial	Zfp366	0.786874	0.284	0.014	0	0	zinc finger protein 366
Endothelial	Fam43a	0.999166	0.395	0.126	0	0	family with sequence similarity 43, member A
Endothelial	Tanc1	1.17055	0.433	0.166	0	0	tetratricopeptide repeat, ankyrin repeat and coiled-coil containing 1
Endothelial	Jam2	1.50558	0.499	0.233	0	0	junction adhesion molecule 2
Endothelial	Car3	3.9369	0.364	0.1	0	0	carbonic anhydrase 3
Endothelial	Rnf125	0.860786	0.339	0.075	0	0	ring finger protein 125
Endothelial	Plxna2	0.92926	0.342	0.079	0	0	plexin A2
Endothelial	Tmcc3	1.63168	0.527	0.265	0	0	transmembrane and coiled coil domains 3
Endothelial	Ccm2l	0.747186	0.267	0.007	0	0	cerebral cavernous malformation 2-like
Endothelial	Dab2ip	1.14184	0.452	0.193	0	0	disabled 2 interacting protein
Endothelial	Sema3g	1.13797	0.267	0.008	0	0	sema domain, immunoglobulin domain (Ig), short basic domain, secreted, (semaphorin) 3G
Endothelial	Gm12002	0.858122	0.265	0.006	0	0	predicted gene 12002
Endothelial	Slc28a2	0.915427	0.347	0.089	0	0	solute carrier family 28 (sodium-coupled nucleoside transporter), member 2
Endothelial	Rasgrp3	0.842273	0.352	0.096	0	0	RAS, guanyl releasing protein 3
Endothelial	Tgm2	1.00913	0.404	0.151	0	0	transglutaminase 2, C polypeptide
Endothelial	Fli1	1.20665	0.528	0.276	0	0	Friend leukemia integration 1
Endothelial	Chchd10	1.36527	0.338	0.087	0	0	coiled-coil-helix-coiled-coil-helix domain containing 10
Endothelial	Sh3bp5	1.75606	0.558	0.308	0	0	SH3-domain binding protein 5 (BTK-associated)
Endothelial	Gfod1	0.81626	0.307	0.058	0	0	glucose-fructose oxidoreductase domain containing 1
Endothelial	Ptp4a3	1.3231	0.47	0.222	0	0	protein tyrosine phosphatase 4a3
Endothelial	Notch1	1.07763	0.444	0.197	0	0	notch 1
Endothelial	Nectin2	0.852696	0.322	0.075	0	0	nectin cell adhesion molecule 2
Endothelial	Adcy4	0.758378	0.287	0.041	0	0	adenylate cyclase 4
Endothelial	Dgke	0.758547	0.28	0.036	0	0	diacylglycerol kinase, epsilon
Endothelial	Fam189a2	0.741566	0.277	0.034	0	0	family with sequence similarity 189, member A2
Endothelial	Zfp979	0.760218	0.257	0.014	0	0	zinc finger protein 979
Endothelial	Gimap1	0.59909	0.347	0.105	0	0	GTPase, IMAP family member 1
Endothelial	Lims2	1.59198	0.553	0.312	0	0	LIM and senescent cell antigen like domains 2
Endothelial	Cbfa2t3	0.786939	0.437	0.197	0	0	CBFA2/RUNX1 translocation partner 3
Endothelial	Csf2rb	0.960684	0.359	0.12	0	0	colony stimulating factor 2 receptor, beta, low-affinity (granulocyte-macrophage)
Endothelial	Fabp4	5.71231	0.987	0.749	0	0	fatty acid binding protein 4, adipocyte
Endothelial	Gpr4	0.690043	0.248	0.01	0	0	G protein-coupled receptor 4
Endothelial	Gstt2	1.177	0.429	0.192	0	0	glutathione S-transferase, theta 2
Endothelial	Ets1	1.07799	0.573	0.336	0	0	E26 avian leukemia oncogene 1, 5' domain
Endothelial	2900026A02Rik	1.0364	0.391	0.155	0	0	RIKEN cDNA 2900026A02 gene
Endothelial	Pde4b	0.79637	0.366	0.13	0	0	phosphodiesterase 4B, cAMP specific
Endothelial	Cdc42ep1	0.819766	0.324	0.089	0	0	CDC42 effector protein (Rho GTPase binding) 1
Endothelial	Gbp4	0.841014	0.283	0.05	0	0	guanylate binding protein 4
Endothelial	Sh2d3c	0.654826	0.298	0.065	0	0	SH2 domain containing 3C
Endothelial	Magi1	0.721813	0.27	0.038	0	0	membrane associated guanylate kinase, WW and PDZ domain containing 1
Endothelial	Cldn15	0.869308	0.384	0.153	0	0	claudin 15
Endothelial	Igfbp7	0.865749	0.818	0.588	0	0	insulin-like growth factor binding protein 7
Endothelial	Ptprm	0.75352	0.302	0.072	0	0	protein tyrosine phosphatase, receptor type, M
Endothelial	Lipe	1.01378	0.32	0.091	0	0	lipase, hormone sensitive
Endothelial	Casz1	0.68536	0.251	0.022	0	0	castor zinc finger 1
Endothelial	Rapgef3	0.792952	0.307	0.078	0	0	Rap guanine nucleotide exchange factor (GEF) 3
Endothelial	Fryl	1.1694	0.466	0.238	0	0	FRY like transcription coactivator
Endothelial	Fam212a	0.880415	0.323	0.096	0	0
Endothelial	Sparcl1	1.18843	0.729	0.502	0	0	SPARC-like 1
Endothelial	Snrk	1.58433	0.56	0.334	0	0	SNF related kinase
Endothelial	Rassf3	0.907846	0.391	0.166	0	0	Ras association (RalGDS/AF-6) domain family member 3
Endothelial	Jag2	0.640147	0.233	0.008	0	0	jagged 2
Endothelial	Synm	0.9325	0.344	0.119	0	0	synemin, intermediate filament protein
Endothelial	Lama5	0.616871	0.235	0.01	0	0	laminin, alpha 5
Endothelial	Adora2a	0.656105	0.28	0.056	0	0	adenosine A2a receptor
Endothelial	Pnpla2	1.35577	0.428	0.204	0	0	patatin-like phospholipase domain containing 2
Endothelial	Crip2	1.66913	0.704	0.48	0	0	cysteine rich protein 2
Endothelial	Pim3	1.21378	0.484	0.26	0	0	proviral integration site 3
Endothelial	Dock6	0.704647	0.281	0.058	0	0	dedicator of cytokinesis 6
Endothelial	Mmp15	0.650951	0.234	0.011	0	0	matrix metallopeptidase 15
Endothelial	Cfd	3.56245	0.281	0.061	0	0	complement factor D (adipsin)
Endothelial	Dgkh	0.836341	0.337	0.117	0	0	diacylglycerol kinase, eta
Endothelial	Plscr2	0.799296	0.277	0.057	0	0	phospholipid scramblase 2
Endothelial	Cd38	0.691742	0.335	0.115	0	0	CD38 antigen
Endothelial	Iigp1	1.27067	0.372	0.154	0	0	interferon inducible GTPase 1
Endothelial	Mall	0.648909	0.224	0.006	0	0	mal, T cell differentiation protein-like
Endothelial	Snn	0.799177	0.282	0.064	0	0	stannin
Endothelial	Mcam	0.889303	0.233	0.016	0	0	melanoma cell adhesion molecule
Endothelial	Rasgrf2	0.658384	0.232	0.015	0	0	RAS protein-specific guanine nucleotide-releasing factor 2
Endothelial	Plcb4	1.45725	0.514	0.298	0	0	phospholipase C, beta 4
Endothelial	Rnf144a	0.909798	0.372	0.156	0	0	ring finger protein 144A
Endothelial	Mylip	1.28112	0.471	0.256	0	0	myosin regulatory light chain interacting protein
Endothelial	Bvht	0.810972	0.295	0.08	0	0	braveheart long non-coding RNA
Endothelial	Hes1	1.36143	0.483	0.269	0	0	hes family bHLH transcription factor 1
Endothelial	Enpp4	0.78957	0.318	0.105	0	0	ectonucleotide pyrophosphatase/phosphodiesterase 4
Endothelial	Ppp1r16b	0.532516	0.288	0.075	0	0	protein phosphatase 1, regulatory subunit 16B
Endothelial	Arhgap31	1.28319	0.514	0.302	0	0	Rho GTPase activating protein 31
Endothelial	Tmem204	0.725486	0.318	0.106	0	0	transmembrane protein 204
Endothelial	Tmem245	1.0951	0.437	0.225	0	0	transmembrane protein 245
Endothelial	Sema7a	0.721083	0.22	0.008	0	0	sema domain, immunoglobulin domain (Ig), and GPI membrane anchor, (semaphorin) 7A
Endothelial	4931406P16Rik	1.14756	0.479	0.268	0	0	RIKEN cDNA 4931406P16 gene
Endothelial	Gbp9	0.688731	0.27	0.062	0	0	guanylate-binding protein 9
Endothelial	Caskin2	0.63122	0.264	0.056	0	0	CASK-interacting protein 2
Endothelial	Apbb2	1.20609	0.491	0.286	0	0	amyloid beta (A4) precursor protein-binding, family B, member 2
Endothelial	Ndrg1	1.20163	0.485	0.281	0	0	N-myc downstream regulated gene 1
Endothelial	Nos3	0.581012	0.214	0.011	0	0	nitric oxide synthase 3, endothelial cell
Endothelial	Ramp2	1.90495	0.636	0.434	0	0	receptor (calcitonin) activity modifying protein 2
Endothelial	Papss2	0.822551	0.328	0.126	0	0	3'-phosphoadenosine 5'-phosphosulfate synthase 2
Endothelial	Mpzl1	0.709017	0.279	0.077	0	0	myelin protein zero-like 1
Endothelial	Exoc6	0.625166	0.272	0.07	0	0	exocyst complex component 6
Endothelial	Sult1a1	1.78366	0.613	0.412	0	0	sulfotransferase family 1A, phenol-preferring, member 1
Endothelial	Yes1	0.822837	0.312	0.111	0	0	YES proto-oncogene 1, Src family tyrosine kinase
Endothelial	Ceacam1	0.577429	0.246	0.045	0	0	carcinoembryonic antigen-related cell adhesion molecule 1
Endothelial	Fam84b	0.626873	0.243	0.043	0	0
Endothelial	Scarf1	0.511172	0.222	0.022	0	0	scavenger receptor class F, member 1
Endothelial	St6galnac2	0.656895	0.243	0.044	0	0	ST6 (alpha-N-acetyl-neuraminyl-2,3-beta-galactosyl-1,3)-N-acetylgalactosaminide alpha-2,6-sialyltransferase 2
Endothelial	St6galnac2	0.656895	0.243	0.044	0	0	ST6 (alpha-N-acetyl-neuraminyl-2,3-beta-galactosyl-1,3)-N-acetylgalactosaminide alpha-2,6-sialyltransferase 2
Endothelial	Arhgap29	1.21951	0.541	0.344	0	0	Rho GTPase activating protein 29
Endothelial	Cavin1	1.52885	0.77	0.574	0	0	caveolae associated 1
Endothelial	Clec14a	0.692506	0.256	0.06	0	0	C-type lectin domain family 14, member a
Endothelial	Tmem140	1.2165	0.487	0.292	0	0	transmembrane protein 140
Endothelial	Galnt18	0.56443	0.227	0.034	0	0	polypeptide N-acetylgalactosaminyltransferase 18
Endothelial	Apol10b	0.565511	0.203	0.011	0	0	apolipoprotein L 10B
Endothelial	Ehd2	1.65845	0.65	0.459	0	0	EH-domain containing 2
Endothelial	Chek2	0.614957	0.234	0.044	0	0	checkpoint kinase 2
Endothelial	Itpkb	1.11165	0.538	0.349	0	0	inositol 1,4,5-trisphosphate 3-kinase B
Endothelial	Cd59a	0.714032	0.22	0.035	0	0	CD59a antigen
Endothelial	Rgs5	2.63977	0.235	0.051	0	0	regulator of G-protein signaling 5
Endothelial	Sncaip	0.55146	0.194	0.01	0	0	synuclein, alpha interacting protein (synphilin)
Endothelial	Shroom4	0.517452	0.2	0.016	0	0	shroom family member 4
Endothelial	Trib2	0.544516	0.219	0.038	0	0	tribbles pseudokinase 2
Endothelial	Nos2	0.5085	0.184	0.003	0	0	nitric oxide synthase 2, inducible
Endothelial	Retn	2.18939	0.213	0.035	0	0	resistin
Endothelial	Rassf9	0.582618	0.193	0.016	0	0	Ras association (RalGDS/AF-6) domain family (N-terminal) member 9
Endothelial	Pcdh12	0.50498	0.208	0.035	0	0	protocadherin 12
Endothelial	Gpr182	0.532883	0.203	0.034	0	0	G protein-coupled receptor 182
Endothelial	Myo1d	0.507201	0.205	0.038	0	0	myosin ID
Endothelial	Cidec	1.81282	0.193	0.028	0	0	cell death-inducing DFFA-like effector c
Endothelial	Flt4	0.511092	0.169	0.004	0	0	FMS-like tyrosine kinase 4
Endothelial	Adipoq	1.77864	0.184	0.023	0	0	adiponectin, C1Q and collagen domain containing
Endothelial	Unc5b	0.543135	0.19	0.03	0	0	unc-5 netrin receptor B
Endothelial	Ece1	1.39747	0.561	0.405	0	0	endothelin converting enzyme 1
Endothelial	Sorbs2	0.660028	0.182	0.026	0	0	sorbin and SH3 domain containing 2
Endothelial	Wwtr1	1.33171	0.526	0.373	0	0	WW domain containing transcription regulator 1
Endothelial	Fermt2	1.29733	0.602	0.452	0	0	fermitin family member 2
Endothelial	Hey1	0.723108	0.168	0.02	0	0	hairy/enhancer-of-split related with YRPW motif 1
Endothelial	Ubd	0.635463	0.146	0.006	0	0	ubiquitin D
Endothelial	Utrn	1.32144	0.55	0.412	0	0	utrophin
Endothelial	Id3	1.16121	0.708	0.583	0	0	inhibitor of DNA binding 3
Endothelial	Nrp1	1.61568	0.625	0.517	0	0	neuropilin 1
Endothelial	Ppp1r2	1.57478	0.679	0.6	0	0	protein phosphatase 1, regulatory inhibitor subunit 2
Endothelial	Sptbn1	1.46487	0.759	0.75	0	0	spectrin beta, non-erythrocytic 1
Endothelial	Gm42418	1.01827	0.999	0.997	0	0	predicted gene, 42418
Endothelial	Tcf4	1.45249	0.697	0.699	0	0	transcription factor 4
Endothelial	Tmsb4x	0.668189	0.98	0.999	0	0	thymosin, beta 4, X chromosome
Endothelial	Aplp2	1.43437	0.725	0.771	0	0	amyloid beta (A4) precursor-like protein 2
Endothelial	Ly6e	1.1559	0.763	0.814	0	0	lymphocyte antigen 6 complex, locus E
Endothelial	Gnas	0.692973	0.874	0.926	0	0	GNAS (guanine nucleotide binding protein, alpha stimulating) complex locus
Endothelial	Calm1	1.18228	0.893	0.947	0	0	calmodulin 1
Endothelial	Ybx1	1.25902	0.854	0.918	0	0	Y box protein 1
Endothelial	Myl12a	1.02024	0.764	0.83	0	0	myosin, light chain 12A, regulatory, non-sarcomeric
Endothelial	Sh3glb1	1.11539	0.739	0.83	0	0	SH3-domain GRB2-like B1 (endophilin)
Endothelial	Atp5j	0.97526	0.735	0.828	0	0	ATP synthase, H+ transporting, mitochondrial F0 complex, subunit F
Endothelial	Chchd2	0.750488	0.83	0.935	0	0	coiled-coil-helix-coiled-coil-helix domain containing 2
Endothelial	Hmgb1	0.818486	0.786	0.9	0	0	high mobility group box 1
Endothelial	Cd81	0.77423	0.796	0.782	4.92473e-308	1.52928e-303	CD81 antigen
Endothelial	Dok4	0.583661	0.217	0.048	1.81613e-307	5.63962e-303	docking protein 4
Endothelial	Adarb1	0.760224	0.288	0.095	2.87993e-307	8.94305e-303	adenosine deaminase, RNA-specific, B1
Endothelial	Abcb1b	0.784657	0.299	0.099	4.60577e-306	1.43023e-301	ATP-binding cassette, sub-family B (MDR/TAP), member 1B
Endothelial	Grap	0.882602	0.394	0.17	4.88489e-306	1.5169e-301	GRB2-related adaptor protein
Endothelial	Cdc42ep3	1.05007	0.414	0.198	3.18572e-301	9.89261e-297	CDC42 effector protein (Rho GTPase binding) 3
Endothelial	Fmnl3	0.531622	0.236	0.058	3.2227e-301	1.00075e-296	formin-like 3
Endothelial	Gnai2	0.783696	0.778	0.912	1.45971e-297	4.53283e-293	guanine nucleotide binding protein (G protein), alpha inhibiting 2
Endothelial	Bst2	1.37992	0.647	0.623	5.5156e-297	1.71276e-292	bone marrow stromal cell antigen 2
Endothelial	Nxpe4	0.567606	0.229	0.056	1.24622e-295	3.86989e-291	neurexophilin and PC-esterase domain family, member 4
Endothelial	H2-Q6	0.718763	0.414	0.174	3.06481e-295	9.51715e-291	histocompatibility 2, Q region locus 6
Endothelial	Tns1	1.21715	0.616	0.543	1.17989e-290	3.66391e-286	tensin 1
Endothelial	Cxcl12	1.38108	0.62	0.499	1.26834e-288	3.93859e-284	chemokine (C-X-C motif) ligand 12
Endothelial	Pola2	0.644959	0.267	0.083	3.19521e-288	9.9221e-284	polymerase (DNA directed), alpha 2
Endothelial	Txnip	0.977886	0.758	0.801	1.38246e-282	4.29296e-278	thioredoxin interacting protein
Endothelial	Mfng	0.529812	0.243	0.064	1.9115e-281	5.93578e-277	MFNG O-fucosylpeptide 3-beta-N-acetylglucosaminyltransferase
Endothelial	Limch1	0.886266	0.398	0.183	1.35755e-280	4.21561e-276	LIM and calponin homology domains 1
Endothelial	Dst	1.29752	0.575	0.462	2.27782e-279	7.07333e-275	dystonin
Endothelial	Ablim1	1.26139	0.604	0.544	1.82308e-276	5.66122e-272	actin-binding LIM protein 1
Endothelial	Ercc1	1.03082	0.397	0.211	6.04362e-273	1.87673e-268	excision repair cross-complementing rodent repair deficiency, complementation group 1
Endothelial	Bmp6	0.821661	0.305	0.118	1.29763e-272	4.02953e-268	bone morphogenetic protein 6
Endothelial	Plekhg1	0.629686	0.274	0.094	2.18641e-270	6.78945e-266	pleckstrin homology domain containing, family G (with RhoGef domain) member 1
Endothelial	Smagp	0.722047	0.376	0.16	1.14391e-267	3.55217e-263	small cell adhesion glycoprotein
Endothelial	Ptma	0.5982	0.877	0.969	2.99099e-267	9.28791e-263	prothymosin alpha
Endothelial	Ephb4	0.673062	0.282	0.102	1.10219e-266	3.42262e-262	Eph receptor B4
Endothelial	Efnb1	1.15977	0.457	0.29	1.71121e-265	5.31381e-261	ephrin B1
Endothelial	Ctnnb1	1.22664	0.628	0.638	4.7861e-262	1.48623e-257	catenin (cadherin associated protein), beta 1
Endothelial	Eepd1	0.615181	0.235	0.068	1.98389e-260	6.16058e-256	endonuclease/exonuclease/phosphatase family domain containing 1
Endothelial	Tspan18	0.652922	0.243	0.076	3.06488e-260	9.51737e-256	tetraspanin 18
Endothelial	Plk2	1.00856	0.436	0.237	3.93762e-260	1.22275e-255	polo like kinase 2
Endothelial	Myl6	0.660371	0.901	0.963	4.44781e-259	1.38118e-254	myosin, light polypeptide 6, alkali, smooth muscle and non-muscle
Endothelial	Impdh1	0.677659	0.315	0.128	3.13076e-258	9.72195e-254	inosine monophosphate dehydrogenase 1
Endothelial	Prkch	0.583013	0.307	0.112	5.67671e-257	1.76279e-252	protein kinase C, eta
Endothelial	Gja4	0.537991	0.101	0.005	1.19857e-254	3.72193e-250	gap junction protein, alpha 4
Endothelial	Actn4	1.13581	0.598	0.558	2.52686e-254	7.84665e-250	actinin alpha 4
Endothelial	Gata2	0.591668	0.24	0.074	7.211e-254	2.23923e-249	GATA binding protein 2
Endothelial	Ddit4	0.605553	0.243	0.076	9.65043e-253	2.99675e-248	DNA-damage-inducible transcript 4
Endothelial	Cep85l	0.775552	0.312	0.132	2.72789e-248	8.4709e-244	centrosomal protein 85-like
Endothelial	Akap2	0.591187	0.266	0.096	1.62139e-245	5.03489e-241
Endothelial	Tsc22d1	1.3249	0.57	0.484	4.75605e-242	1.4769e-237	TSC22 domain family, member 1
Endothelial	B2m	0.522348	0.873	0.968	3.53374e-240	1.09733e-235	beta-2 microglobulin
Endothelial	Pxdc1	0.775891	0.343	0.164	3.30079e-234	1.025e-229	PX domain containing 1
Endothelial	Ldb2	0.707793	0.277	0.108	7.4497e-234	2.31336e-229	LIM domain binding 2
Endothelial	H2-D1	0.615353	0.832	0.953	6.89448e-226	2.14094e-221	histocompatibility 2, D region locus 1
Endothelial	Jcad	1.01312	0.418	0.261	2.06334e-225	6.4073e-221	junctional cadherin 5 associated
Endothelial	Fscn1	1.11923	0.439	0.285	9.31924e-224	2.8939e-219	fascin actin-bundling protein 1
Endothelial	Plcb1	0.556356	0.222	0.072	2.49053e-222	7.73385e-218	phospholipase C, beta 1
Endothelial	Elk3	0.958708	0.458	0.314	3.90796e-222	1.21354e-217	ELK3, member of ETS oncogene family
Endothelial	Btg3	0.603867	0.257	0.095	5.85334e-220	1.81764e-215	B cell translocation gene 3
Endothelial	Galnt15	0.931217	0.429	0.262	7.06781e-220	2.19477e-215	polypeptide N-acetylgalactosaminyltransferase 15
Endothelial	Filip1	0.658618	0.279	0.116	1.56983e-218	4.8748e-214	filamin A interacting protein 1
Endothelial	Cyp2e1	0.853664	0.101	0.009	1.68079e-217	5.21935e-213	cytochrome P450, family 2, subfamily e, polypeptide 1
Endothelial	Stom	0.728449	0.336	0.162	5.02226e-215	1.55956e-210	stomatin
Endothelial	Dusp3	1.116	0.536	0.45	2.04193e-214	6.34081e-210	dual specificity phosphatase 3 (vaccinia virus phosphatase VH1-related)
Endothelial	Cdkn1a	1.13611	0.494	0.33	3.68782e-214	1.14518e-209	cyclin-dependent kinase inhibitor 1A (P21)
Endothelial	Rasal2	0.682293	0.306	0.138	6.97851e-214	2.16704e-209	RAS protein activator like 2
Endothelial	Rasgrp2	0.853466	0.374	0.193	9.92819e-211	3.083e-206	RAS, guanyl releasing protein 2
Endothelial	Cdo1	1.57088	0.171	0.043	5.33715e-210	1.65734e-205	cysteine dioxygenase 1, cytosolic
Endothelial	Gpr160	0.550492	0.265	0.099	6.48543e-209	2.01392e-204	G protein-coupled receptor 160
Endothelial	Enah	0.628444	0.267	0.111	5.45046e-204	1.69253e-199	ENAH actin regulator
Endothelial	Ppfibp1	1.07869	0.508	0.404	1.74604e-203	5.42198e-199	PTPRF interacting protein, binding protein 1 (liprin beta 1)
Endothelial	Nxn	0.694335	0.315	0.154	9.50172e-199	2.95057e-194	nucleoredoxin
Endothelial	Plxnd1	0.891988	0.44	0.284	2.35752e-197	7.32079e-193	plexin D1
Endothelial	AW112010	0.808075	0.614	0.558	2.03302e-195	6.31313e-191	expressed sequence AW112010
Endothelial	Csrp1	1.11491	0.471	0.333	8.10393e-193	2.51651e-188	cysteine and glycine-rich protein 1
Endothelial	Fzd4	0.955223	0.446	0.306	6.42201e-192	1.99423e-187	frizzled class receptor 4
Endothelial	Dynll1	0.791467	0.759	0.85	3.50049e-190	1.08701e-185	dynein light chain LC8-type 1
Endothelial	Gm13889	1.14504	0.126	0.024	2.61876e-188	8.13203e-184	predicted gene 13889
Endothelial	Mylk	1.10348	0.285	0.127	2.28544e-187	7.09697e-183	myosin, light polypeptide kinase
Endothelial	AY036118	1.58296	0.678	0.613	1.59777e-185	4.96155e-181	cDNA sequence AY036118
Endothelial	Tnfaip1	0.95005	0.43	0.301	2.25469e-185	7.00149e-181	tumor necrosis factor, alpha-induced protein 1 (endothelial)
Endothelial	Myh9	1.03831	0.63	0.678	1.14592e-183	3.55843e-179	myosin, heavy polypeptide 9, non-muscle
Endothelial	Nudt4	1.32618	0.487	0.388	2.07619e-182	6.44719e-178	nudix (nucleoside diphosphate linked moiety X)-type motif 4
Endothelial	Angptl4	1.15114	0.505	0.409	2.17557e-182	6.75581e-178	angiopoietin-like 4
Endothelial	Srgn	0.589595	0.649	0.54	6.95639e-181	2.16017e-176	serglycin
Endothelial	Col4a2	0.789173	0.592	0.464	2.30266e-179	7.15046e-175	collagen, type IV, alpha 2
Endothelial	Meox1	0.524517	0.172	0.05	1.15386e-176	3.58308e-172	mesenchyme homeobox 1
Endothelial	Ifi35	0.955334	0.42	0.288	9.59393e-176	2.9792e-171	interferon-induced protein 35
Endothelial	Tbx3	0.59032	0.211	0.078	2.23104e-175	6.92803e-171	T-box 3
Endothelial	Cox4i2	0.845679	0.101	0.015	2.52883e-175	7.85279e-171	cytochrome c oxidase subunit 4I2
Endothelial	H2-K1	0.61691	0.785	0.93	3.32864e-172	1.03364e-167	histocompatibility 2, K1, K region
Endothelial	Map4k3	0.604881	0.269	0.126	9.00037e-172	2.79488e-167	mitogen-activated protein kinase kinase kinase kinase 3
Endothelial	Trim24	0.810963	0.369	0.225	2.65303e-170	8.23845e-166	tripartite motif-containing 24
Endothelial	Gpx4	0.863259	0.748	0.844	5.35092e-168	1.66162e-163	glutathione peroxidase 4
Endothelial	H2-Q4	0.903409	0.503	0.394	8.30237e-167	2.57813e-162	histocompatibility 2, Q region locus 4
Endothelial	Ppp1r13b	0.510513	0.228	0.089	4.31315e-166	1.33936e-161	protein phosphatase 1, regulatory subunit 13B
Endothelial	Xaf1	0.771078	0.356	0.211	6.45596e-166	2.00477e-161	XIAP associated factor 1
Endothelial	Slfn5	0.948926	0.634	0.633	1.16955e-164	3.6318e-160	schlafen 5
Endothelial	Plpp1	0.757966	0.409	0.258	3.71874e-164	1.15478e-159	phospholipid phosphatase 1
Endothelial	Rfxap	0.79597	0.382	0.25	1.95861e-162	6.08209e-158	regulatory factor X-associated protein
Endothelial	Hhex	0.51341	0.23	0.091	1.53955e-161	4.78078e-157	hematopoietically expressed homeobox
Endothelial	Epn2	0.794625	0.37	0.239	2.32672e-158	7.22515e-154	epsin 2
Endothelial	Mef2c	0.657593	0.528	0.373	6.1508e-158	1.91001e-153	myocyte enhancer factor 2C
Endothelial	Luzp1	0.90613	0.459	0.362	2.26949e-157	7.04744e-153	leucine zipper protein 1
Endothelial	Sptan1	0.983975	0.586	0.598	3.6765e-156	1.14166e-151	spectrin alpha, non-erythrocytic 1
Endothelial	Ppp2r5a	1.00603	0.535	0.492	8.06302e-154	2.50381e-149	protein phosphatase 2, regulatory subunit B', alpha
Endothelial	Itpr1	0.646488	0.338	0.192	7.07527e-152	2.19708e-147	inositol 1,4,5-trisphosphate receptor 1
Endothelial	Dapk2	0.664768	0.308	0.169	9.81865e-151	3.04899e-146	death-associated protein kinase 2
Endothelial	Arhgap18	1.01464	0.512	0.437	1.06338e-150	3.30211e-146	Rho GTPase activating protein 18
Endothelial	Gbp7	0.854341	0.411	0.283	4.06325e-147	1.26176e-142	guanylate binding protein 7
Endothelial	Sgk1	1.06264	0.481	0.371	5.01579e-147	1.55755e-142	serum/glucocorticoid regulated kinase 1
Endothelial	Elovl5	0.666876	0.351	0.219	2.50284e-143	7.77206e-139	ELOVL family member 5, elongation of long chain fatty acids (yeast)
Endothelial	Ifitm3	0.514868	0.854	0.832	3.69634e-143	1.14782e-138	interferon induced transmembrane protein 3
Endothelial	Cyb5r1	0.571438	0.274	0.14	9.20928e-142	2.85976e-137	cytochrome b5 reductase 1
Endothelial	Isg15	0.778742	0.274	0.138	2.7265e-141	8.46659e-137	ISG15 ubiquitin-like modifier
Endothelial	Tek	0.770109	0.402	0.273	1.1975e-140	3.71859e-136	TEK receptor tyrosine kinase
Endothelial	Gna11	0.901753	0.479	0.416	2.35014e-138	7.29788e-134	guanine nucleotide binding protein, alpha 11
Endothelial	Serinc3	0.606479	0.725	0.821	2.23104e-136	6.92805e-132	serine incorporator 3
Endothelial	Ndufa8	1.01584	0.575	0.599	5.85198e-136	1.81721e-131	NADH:ubiquinone oxidoreductase subunit A8
Endothelial	Arid5b	1.02895	0.486	0.427	6.28924e-136	1.953e-131	AT rich interactive domain 5B (MRF1-like)
Endothelial	Ctnna1	0.893025	0.57	0.582	1.57439e-135	4.88896e-131	catenin (cadherin associated protein), alpha 1
Endothelial	Lars2	0.899946	0.792	0.846	1.8906e-134	5.87089e-130	leucyl-tRNA synthetase, mitochondrial
Endothelial	Ebf3	0.543972	0.254	0.13	2.48826e-129	7.7268e-125	early B cell factor 3
Endothelial	Smad1	0.936306	0.395	0.293	2.13591e-128	6.63265e-124	SMAD family member 1
Endothelial	Hoxd8	0.557845	0.219	0.105	1.13933e-124	3.53796e-120	homeobox D8
Endothelial	Plvap	0.898202	0.152	0.055	1.41798e-123	4.40324e-119	plasmalemma vesicle associated protein
Endothelial	Kctd12b	0.783571	0.303	0.187	2.92526e-121	9.08382e-117	potassium channel tetramerisation domain containing 12b
Endothelial	Pls3	0.822228	0.419	0.328	2.53349e-120	7.86725e-116	plastin 3 (T-isoform)
Endothelial	Mapk3	0.926213	0.551	0.565	4.65854e-120	1.44662e-115	mitogen-activated protein kinase 3
Endothelial	Gbp2	0.734507	0.383	0.272	4.755e-118	1.47657e-113	guanylate binding protein 2
Endothelial	Fez2	0.807198	0.444	0.37	1.14641e-117	3.55994e-113	fasciculation and elongation protein zeta 2 (zygin II)
Endothelial	Tecpr1	0.586482	0.367	0.245	1.59216e-116	4.94413e-112	tectonin beta-propeller repeat containing 1
Endothelial	Clic4	0.839377	0.584	0.59	2.18034e-116	6.7706e-112	chloride intracellular channel 4 (mitochondrial)
Endothelial	Fkbp1a	0.802214	0.682	0.764	2.70958e-115	8.41405e-111	FK506 binding protein 1a
Endothelial	Lrrc8c	0.645743	0.346	0.228	1.28406e-114	3.98739e-110	leucine rich repeat containing 8 family, member C
Endothelial	Hoxa7	0.591013	0.297	0.179	1.10499e-113	3.43133e-109	homeobox A7
Endothelial	Ptprg	0.716212	0.332	0.224	1.22472e-113	3.80311e-109	protein tyrosine phosphatase, receptor type, G
Endothelial	Ccdc85b	0.513576	0.248	0.136	5.63148e-113	1.74874e-108	coiled-coil domain containing 85B
Endothelial	Tmem86a	0.512319	0.237	0.121	1.5541e-111	4.82596e-107	transmembrane protein 86A
Endothelial	Igfbp3	0.502487	0.204	0.091	5.67612e-111	1.7626e-106	insulin-like growth factor binding protein 3
Endothelial	Inpp1	0.583074	0.293	0.179	5.18406e-110	1.6098e-105	inositol polyphosphate-1-phosphatase
Endothelial	Ric1	0.533833	0.273	0.158	1.00776e-107	3.12941e-103	RAB6A GEF complex partner 1
Endothelial	Ralgapa1	0.657355	0.343	0.237	4.20968e-107	1.30723e-102	Ral GTPase activating protein, alpha subunit 1
Endothelial	Tspan6	0.627038	0.273	0.166	1.90992e-106	5.93087e-102	tetraspanin 6
Endothelial	Nrp2	0.74012	0.385	0.274	4.96624e-106	1.54217e-101	neuropilin 2
Endothelial	Cyth1	0.603011	0.311	0.195	8.90979e-105	2.76676e-100	cytohesin 1
Endothelial	Rgs3	0.601399	0.328	0.212	1.29241e-104	4.01332e-100	regulator of G-protein signaling 3
Endothelial	Klf7	0.90173	0.515	0.502	2.6234e-104	8.14644e-100	Kruppel-like factor 7 (ubiquitous)
Endothelial	Dlc1	0.802038	0.449	0.37	4.05557e-104	1.25938e-99	deleted in liver cancer 1
Endothelial	Tubb4b	0.932269	0.533	0.505	1.46685e-103	4.55501e-99	tubulin, beta 4B class IVB
Endothelial	Sypl	0.814729	0.5	0.475	3.20525e-103	9.95326e-99	synaptophysin-like protein
Endothelial	Tmem47	0.506299	0.211	0.108	5.51307e-102	1.71197e-97	transmembrane protein 47
Endothelial	Dennd5b	0.539504	0.272	0.162	1.31964e-101	4.09789e-97	DENN/MADD domain containing 5B
Endothelial	Egln1	0.915968	0.472	0.438	1.36464e-101	4.23763e-97	egl-9 family hypoxia-inducible factor 1
Endothelial	Mast4	0.799087	0.432	0.345	8.70211e-101	2.70227e-96	microtubule associated serine/threonine kinase family member 4
Endothelial	Cdc42bpa	0.753516	0.382	0.292	4.24045e-99	1.31679e-94	CDC42 binding protein kinase alpha
Endothelial	Ndufc2	0.812363	0.608	0.683	2.13155e-96	6.61911e-92	NADH:ubiquinone oxidoreductase subunit C2
Endothelial	Atp9a	0.52188	0.267	0.159	7.76184e-96	2.41028e-91	ATPase, class II, type 9A
Endothelial	Tob1	0.642389	0.34	0.235	1.71227e-95	5.3171e-91	transducer of ErbB-2.1
Endothelial	Adipor2	0.716174	0.393	0.308	7.59053e-94	2.35709e-89	adiponectin receptor 2
Endothelial	Macf1	0.86499	0.601	0.682	1.45466e-93	4.51715e-89	microtubule-actin crosslinking factor 1
Endothelial	Ripor1	0.575852	0.322	0.225	6.03324e-93	1.8735e-88	RHO family interacting cell polarization regulator 1
Endothelial	Znrf1	0.543073	0.306	0.201	5.81639e-92	1.80616e-87	zinc and ring finger 1
Endothelial	Mkl2	0.524385	0.271	0.169	9.39135e-92	2.9163e-87
Endothelial	Pitpnc1	0.568321	0.357	0.249	2.60929e-91	8.10263e-87	phosphatidylinositol transfer protein, cytoplasmic 1
Endothelial	Lrrc8a	0.666572	0.357	0.27	6.40819e-91	1.98993e-86	leucine rich repeat containing 8A VRAC subunit A
Endothelial	Anp32a	0.797288	0.609	0.732	3.99327e-88	1.24003e-83	acidic (leucine-rich) nuclear phosphoprotein 32 family, member A
Endothelial	Selenow	0.533887	0.761	0.875	2.43211e-87	7.55243e-83	selenoprotein W
Endothelial	Fmo1	0.769545	0.388	0.301	3.88614e-87	1.20676e-82	flavin containing monooxygenase 1
Endothelial	Fcho2	0.820394	0.483	0.452	3.9445e-87	1.22489e-82	FCH domain only 2
Endothelial	Fbxl7	0.533624	0.285	0.189	2.44188e-85	7.58277e-81	F-box and leucine-rich repeat protein 7
Endothelial	Trp53inp2	0.516395	0.231	0.134	8.14832e-85	2.5303e-80	transformation related protein 53 inducible nuclear protein 2
Endothelial	Smtn	0.665817	0.306	0.214	5.72614e-84	1.77814e-79	smoothelin
Endothelial	Actn1	0.511568	0.254	0.153	3.62808e-82	1.12663e-77	actinin, alpha 1
Endothelial	Ptms	0.539664	0.725	0.791	7.9147e-82	2.45775e-77	parathymosin
Endothelial	Atp5b	0.650846	0.708	0.846	8.16425e-82	2.53525e-77	ATP synthase, H+ transporting mitochondrial F1 complex, beta subunit
Endothelial	Btbd3	0.621597	0.259	0.166	1.45867e-81	4.52959e-77	BTB (POZ) domain containing 3
Endothelial	Mcc	0.595274	0.324	0.235	2.81369e-81	8.73736e-77	mutated in colorectal cancers
Endothelial	Spred2	0.594062	0.314	0.226	1.24997e-80	3.88152e-76	sprouty-related EVH1 domain containing 2
Endothelial	Nus1	0.773	0.404	0.342	1.88052e-80	5.83959e-76	NUS1 dehydrodolichyl diphosphate synthase subunit
Endothelial	Rapgef1	0.626117	0.344	0.258	2.05525e-80	6.38217e-76	Rap guanine nucleotide exchange factor (GEF) 1
Endothelial	Ly6a	0.514422	0.673	0.586	3.98677e-80	1.23801e-75	lymphocyte antigen 6 complex, locus A
Endothelial	Pxdn	0.761431	0.411	0.347	4.5865e-79	1.42424e-74	peroxidasin
Endothelial	Qk	0.770189	0.582	0.658	1.1264e-78	3.49781e-74	quaking
Endothelial	Uqcrb	0.716762	0.662	0.785	1.1274e-78	3.5009e-74	ubiquinol-cytochrome c reductase binding protein
Endothelial	Mospd2	0.653885	0.343	0.257	1.2477e-78	3.87447e-74	motile sperm domain containing 2
Endothelial	Gnb4	0.78831	0.361	0.283	6.4747e-78	2.01059e-73	guanine nucleotide binding protein (G protein), beta 4
Endothelial	Mtus1	0.565421	0.287	0.195	1.67915e-77	5.21426e-73	mitochondrial tumor suppressor 1
Endothelial	Tsnax	0.671899	0.366	0.294	2.70217e-77	8.39106e-73	translin-associated factor X
Endothelial	Tagln2	0.611311	0.704	0.834	4.55364e-77	1.41404e-72	transgelin 2
Endothelial	Ptk2	0.568824	0.316	0.23	6.20834e-77	1.92788e-72	PTK2 protein tyrosine kinase 2
Endothelial	Arhgef7	0.531943	0.273	0.184	4.70957e-75	1.46246e-70	Rho guanine nucleotide exchange factor (GEF7)
Endothelial	Xiap	0.771616	0.472	0.46	3.96008e-72	1.22972e-67	X-linked inhibitor of apoptosis
Endothelial	Phldb2	0.509673	0.283	0.194	4.04629e-72	1.25649e-67	pleckstrin homology like domain, family B, member 2
Endothelial	Rtl8a	0.760402	0.407	0.356	4.09564e-72	1.27182e-67	retrotransposon Gag like 8A
Endothelial	Rtl8b	0.645531	0.319	0.24	5.41741e-72	1.68227e-67	retrotransposon Gag like 8B
Endothelial	Cd151	0.701904	0.496	0.475	7.20169e-72	2.23634e-67	CD151 antigen
Endothelial	Nfe2l1	0.791343	0.504	0.517	1.46787e-70	4.55817e-66	nuclear factor, erythroid derived 2,-like 1
Endothelial	Psmb9	0.621535	0.45	0.395	4.09205e-70	1.2707e-65	proteasome (prosome, macropain) subunit, beta type 9 (large multifunctional peptidase 2)
Endothelial	Cpd	0.682026	0.431	0.39	9.68455e-69	3.00734e-64	carboxypeptidase D
Endothelial	Wasf2	0.70793	0.587	0.708	5.87211e-67	1.82347e-62	WAS protein family, member 2
Endothelial	Cnn3	0.701102	0.451	0.411	5.9431e-67	1.84551e-62	calponin 3, acidic
Endothelial	Stmn1	0.894379	0.228	0.14	8.58904e-67	2.66716e-62	stathmin 1
Endothelial	Ptger4	0.504699	0.265	0.172	1.54893e-66	4.80989e-62	prostaglandin E receptor 4 (subtype EP4)
Endothelial	Mbnl2	0.746166	0.556	0.62	3.0316e-66	9.41403e-62	muscleblind like splicing factor 2
Endothelial	Vamp5	0.694471	0.371	0.303	4.76535e-66	1.47978e-61	vesicle-associated membrane protein 5
Endothelial	Mprip	0.733171	0.528	0.545	5.65991e-66	1.75757e-61	myosin phosphatase Rho interacting protein
Endothelial	Gm1673	0.526337	0.217	0.136	1.47776e-65	4.5889e-61	predicted gene 1673
Endothelial	Sh3glb2	0.637007	0.346	0.281	3.94645e-65	1.22549e-60	SH3-domain GRB2-like endophilin B2
Endothelial	Hip1	0.514783	0.37	0.292	6.64132e-64	2.06233e-59	huntingtin interacting protein 1
Endothelial	Gnb1	0.641767	0.635	0.779	1.49882e-60	4.65427e-56	guanine nucleotide binding protein (G protein), beta 1
Endothelial	Mgst3	0.775648	0.296	0.221	7.86363e-60	2.44189e-55	microsomal glutathione S-transferase 3
Endothelial	Ncor1	0.720313	0.593	0.719	1.94043e-58	6.02562e-54	nuclear receptor co-repressor 1
Endothelial	Ccser2	0.672037	0.384	0.334	3.00371e-58	9.32742e-54	coiled-coil serine rich 2
Endothelial	Cds2	0.550877	0.328	0.259	3.79099e-58	1.17722e-53	CDP-diacylglycerol synthase (phosphatidate cytidylyltransferase) 2
Endothelial	Mnd1	1.00597	0.126	0.063	7.33388e-58	2.27739e-53	meiotic nuclear divisions 1
Endothelial	Cox5a	0.669606	0.632	0.733	1.08818e-57	3.37914e-53	cytochrome c oxidase subunit 5A
Endothelial	Cox7a2	0.693254	0.648	0.783	1.34567e-56	4.1787e-52	cytochrome c oxidase subunit 7A2
Endothelial	Hras	0.732658	0.404	0.375	4.94016e-56	1.53407e-51	Harvey rat sarcoma virus oncogene
Endothelial	Pla2g16	1.03893	0.415	0.375	3.4289e-55	1.06478e-50
Endothelial	1700020I14Rik	0.763633	0.489	0.514	3.60016e-55	1.11796e-50
Endothelial	Reep3	0.729161	0.555	0.638	7.25983e-55	2.2544e-50	receptor accessory protein 3
Endothelial	Rras	0.708631	0.552	0.585	2.63969e-54	8.19704e-50	related RAS viral (r-ras) oncogene
Endothelial	Itgb1	0.561511	0.661	0.801	9.04456e-54	2.80861e-49	integrin beta 1 (fibronectin receptor beta)
Endothelial	Tmod3	0.727703	0.539	0.6	3.40077e-53	1.05604e-48	tropomodulin 3
Endothelial	Filip1l	0.883415	0.41	0.373	7.22151e-53	2.2425e-48	filamin A interacting protein 1-like
Endothelial	Cyr61	0.51959	0.507	0.417	1.76098e-52	5.46837e-48
Endothelial	Cavin3	0.592247	0.604	0.522	2.48905e-52	7.72923e-48	caveolae associated 3
Endothelial	Cdc42bpb	0.562922	0.335	0.281	2.90878e-52	9.03264e-48	CDC42 binding protein kinase beta
Endothelial	Flnb	0.527526	0.346	0.285	1.84735e-50	5.73657e-46	filamin, beta
Endothelial	Cebpg	0.610488	0.392	0.353	9.12535e-50	2.8337e-45	CCAAT/enhancer binding protein (C/EBP), gamma
Endothelial	Psmb8	0.593724	0.565	0.612	8.60806e-49	2.67306e-44	proteasome (prosome, macropain) subunit, beta type 8 (large multifunctional peptidase 7)
Endothelial	Dram2	0.536306	0.332	0.276	4.64994e-48	1.44394e-43	DNA-damage regulated autophagy modulator 2
Endothelial	Tagln	2.34138	0.142	0.081	4.04818e-47	1.25708e-42	transgelin
Endothelial	BC028528	0.530839	0.325	0.252	4.94968e-47	1.53702e-42	cDNA sequence BC028528
Endothelial	Casp8	0.504395	0.353	0.289	8.09408e-47	2.51345e-42	caspase 8
Endothelial	Pnkd	0.6622	0.412	0.393	1.44029e-46	4.47254e-42	paroxysmal nonkinesiogenic dyskinesia
Endothelial	Ktn1	0.625944	0.392	0.36	6.36104e-45	1.97529e-40	kinectin 1
Endothelial	Pkn2	0.741861	0.471	0.494	5.18911e-44	1.61137e-39	protein kinase N2
Endothelial	Auts2	0.502347	0.307	0.247	5.80071e-44	1.8013e-39	autism susceptibility candidate 2
Endothelial	Vcl	0.644698	0.364	0.326	1.28226e-43	3.98181e-39	vinculin
Endothelial	Elk4	0.567782	0.39	0.357	1.29868e-43	4.03279e-39	ELK4, member of ETS oncogene family
Endothelial	Itpr2	0.575744	0.352	0.307	2.47654e-42	7.6904e-38	inositol 1,4,5-triphosphate receptor 2
Endothelial	Arhgef12	0.670574	0.508	0.546	4.23276e-42	1.3144e-37	Rho guanine nucleotide exchange factor (GEF) 12
Endothelial	Map4	0.660283	0.425	0.426	7.32008e-41	2.2731e-36	microtubule-associated protein 4
Endothelial	Diaph2	0.566649	0.359	0.322	5.18133e-40	1.60896e-35	diaphanous related formin 2
Endothelial	Tpm4	0.700888	0.589	0.697	1.12551e-39	3.49503e-35	tropomyosin 4
Endothelial	Rapgef2	0.520289	0.279	0.224	1.08526e-38	3.37005e-34	Rap guanine nucleotide exchange factor (GEF) 2
Endothelial	Syne2	0.677262	0.394	0.371	3.39851e-38	1.05534e-33	spectrin repeat containing, nuclear envelope 2
Endothelial	Adipor1	0.610504	0.46	0.48	6.34615e-37	1.97067e-32	adiponectin receptor 1
Endothelial	Myl12b	0.524337	0.651	0.821	1.36906e-36	4.25133e-32	myosin, light chain 12B, regulatory
Endothelial	Ccny	0.546385	0.349	0.316	1.09541e-35	3.40157e-31	cyclin Y
Endothelial	Parp14	0.519684	0.345	0.301	1.23452e-34	3.83354e-30	poly (ADP-ribose) polymerase family, member 14
Endothelial	Ech1	0.699071	0.562	0.635	1.93264e-34	6.00143e-30	enoyl coenzyme A hydratase 1, peroxisomal
Endothelial	Oaz2	0.759971	0.393	0.393	1.15512e-33	3.58699e-29	ornithine decarboxylase antizyme 2
Endothelial	Tpst1	0.571199	0.459	0.459	3.60016e-33	1.11796e-28	protein-tyrosine sulfotransferase 1
Endothelial	Apc	0.544418	0.36	0.332	7.81189e-33	2.42583e-28	APC, WNT signaling pathway regulator
Endothelial	Tpm1	1.08972	0.468	0.481	2.33238e-32	7.24273e-28	tropomyosin 1, alpha
Endothelial	N4bp1	0.505176	0.332	0.293	9.11882e-32	2.83167e-27	NEDD4 binding protein 1
Endothelial	Cox6c	0.503876	0.723	0.877	1.27098e-29	3.94677e-25	cytochrome c oxidase subunit 6C
Endothelial	Tprgl	0.624509	0.541	0.649	2.71958e-29	8.44512e-25	transformation related protein 63 regulated like
Endothelial	Spag9	0.600015	0.546	0.639	3.53384e-28	1.09736e-23	sperm associated antigen 9
Endothelial	Btg2	0.601305	0.665	0.763	4.37879e-28	1.35974e-23	B cell translocation gene 2, anti-proliferative
Endothelial	Marc2	0.638854	0.506	0.585	1.09835e-27	3.4107e-23	mitochondrial amidoxime reducing component 2
Endothelial	Kctd10	0.506346	0.341	0.315	1.24035e-27	3.85166e-23	potassium channel tetramerisation domain containing 10
Endothelial	H1f0	0.587566	0.366	0.339	1.89936e-27	5.8981e-23	H1 histone family, member 0
Endothelial	Cycs	0.710927	0.479	0.499	3.46331e-27	1.07546e-22	cytochrome c, somatic
Endothelial	Ifi27	0.653443	0.572	0.648	4.37375e-27	1.35818e-22	interferon, alpha-inducible protein 27
Endothelial	Tmed5	0.601468	0.505	0.578	7.24441e-27	2.24961e-22	transmembrane p24 trafficking protein 5
Endothelial	Aspn	0.583725	0.131	0.212	1.33871e-26	4.15709e-22	asporin
Endothelial	Hipk1	0.554498	0.416	0.419	1.53941e-26	4.78032e-22	homeodomain interacting protein kinase 1
Endothelial	Ndufs5	0.706234	0.553	0.652	1.55835e-26	4.83915e-22	NADH:ubiquinone oxidoreductase core subunit S5
Endothelial	Psme2	0.605688	0.544	0.642	1.01605e-25	3.15513e-21	proteasome (prosome, macropain) activator subunit 2 (PA28 beta)
Endothelial	Clec2d	0.684448	0.534	0.613	1.11476e-25	3.46167e-21	C-type lectin domain family 2, member d
Endothelial	Ptbp3	0.502924	0.549	0.632	3.1695e-25	9.84226e-21	polypyrimidine tract binding protein 3
Endothelial	Acyp2	0.531398	0.261	0.223	3.80032e-25	1.18011e-20	acylphosphatase 2, muscle type
Endothelial	Mfge8	0.795637	0.477	0.488	7.37702e-25	2.29079e-20	milk fat globule-EGF factor 8 protein
Endothelial	Fasn	0.813796	0.122	0.193	2.08781e-22	6.48328e-18	fatty acid synthase
Endothelial	Ralb	0.554751	0.386	0.387	4.7902e-22	1.4875e-17	v-ral simian leukemia viral oncogene B
Endothelial	Knop1	0.513647	0.301	0.271	1.45372e-21	4.51423e-17	lysine rich nucleolar protein 1
Endothelial	Psmb10	0.581263	0.477	0.532	1.50179e-20	4.66351e-16	proteasome (prosome, macropain) subunit, beta type 10
Endothelial	Bnip2	0.603586	0.472	0.541	1.73674e-20	5.39308e-16	BCL2/adenovirus E1B interacting protein 2
Endothelial	Acta2	2.14786	0.107	0.072	5.73542e-20	1.78102e-15	actin, alpha 2, smooth muscle, aorta
Endothelial	Sertad1	0.715527	0.378	0.389	1.1157e-19	3.46458e-15	SERTA domain containing 1
Endothelial	Ssu72	0.608865	0.468	0.519	1.53854e-19	4.77762e-15	Ssu72 RNA polymerase II CTD phosphatase homolog (yeast)
Endothelial	Nbeal1	0.626529	0.445	0.481	2.84906e-19	8.84718e-15	neurobeachin like 1
Endothelial	Rasl11a	0.677238	0.137	0.099	2.94061e-19	9.13146e-15	RAS-like, family 11, member A
Endothelial	Rbp4	0.958775	0.139	0.103	3.90046e-19	1.21121e-14	retinol binding protein 4, plasma
Endothelial	Rbpms	0.506425	0.485	0.509	6.10557e-18	1.89596e-13	RNA binding protein gene with multiple splicing
Endothelial	Mxd4	0.566531	0.547	0.66	7.10696e-18	2.20692e-13	Max dimerization protein 4
Endothelial	H2-T22	0.535309	0.413	0.442	1.39511e-17	4.33223e-13	histocompatibility 2, T region locus 22
Endothelial	Psme1	0.502013	0.586	0.733	3.81555e-17	1.18484e-12	proteasome (prosome, macropain) activator subunit 1 (PA28 alpha)
Endothelial	Sppl2a	0.568011	0.482	0.557	4.28126e-17	1.32946e-12	signal peptide peptidase like 2A
Endothelial	Arhgap5	0.556743	0.397	0.411	1.55205e-16	4.81958e-12	Rho GTPase activating protein 5
Endothelial	Ppp1r14a	0.743886	0.11	0.079	3.97701e-16	1.23498e-11	protein phosphatase 1, regulatory inhibitor subunit 14A
Endothelial	Tpm2	1.31861	0.139	0.204	5.16941e-16	1.60526e-11	tropomyosin 2, beta
Endothelial	Sbds	0.580135	0.452	0.508	1.08651e-15	3.37394e-11	SBDS ribosome maturation factor
Endothelial	Baz2b	0.538639	0.416	0.446	1.56153e-15	4.84901e-11	bromodomain adjacent to zinc finger domain, 2B
Endothelial	Dbi	1.36231	0.667	0.798	1.84633e-15	5.73341e-11	diazepam binding inhibitor
Endothelial	1110038F14Rik	0.503733	0.349	0.358	1.46809e-14	4.55886e-10	RIKEN cDNA 1110038F14 gene
Endothelial	Cltb	0.534369	0.441	0.486	1.09783e-13	3.4091e-09	clathrin, light polypeptide (Lcb)
Endothelial	Des	0.570303	0.101	0.148	1.76735e-13	5.48815e-09	desmin
Endothelial	Kif5b	0.542425	0.548	0.682	4.57807e-13	1.42163e-08	kinesin family member 5B
Endothelial	Chmp5	0.554275	0.46	0.526	3.71113e-12	1.15242e-07	charged multivesicular body protein 5
Endothelial	Ywhaq	0.554286	0.581	0.724	3.97152e-12	1.23328e-07	tyrosine 3-monooxygenase/tryptophan 5-monooxygenase activation protein theta
Endothelial	Cd2ap	0.502129	0.433	0.473	1.84612e-11	5.73276e-07	CD2-associated protein
Endothelial	Cdkn1c	0.534442	0.346	0.338	2.59411e-11	8.05548e-07	cyclin-dependent kinase inhibitor 1C (P57)
Endothelial	Slc50a1	0.555878	0.459	0.537	1.51415e-10	4.7019e-06	solute carrier family 50 (sugar transporter), member 1
Endothelial	Smim10l1	0.563188	0.439	0.5	3.45136e-09	0.000107175	small integral membrane protein 10 like 1
Endothelial	Hadhb	0.533003	0.399	0.441	6.14042e-09	0.000190678	hydroxyacyl-Coenzyme A dehydrogenase/3-ketoacyl-Coenzyme A thiolase/enoyl-Coenzyme A hydratase (trifunctional protein), beta subunit
Endothelial	Ndufa4l2	1.12204	0.151	0.133	6.26999e-09	0.000194702	Ndufa4, mitochondrial complex associated like 2
Endothelial	Ywhah	0.514452	0.519	0.616	1.10582e-08	0.000343392	tyrosine 3-monooxygenase/tryptophan 5-monooxygenase activation protein, eta polypeptide
Endothelial	Hp	0.769971	0.123	0.101	3.29451e-07	0.0102305	haptoglobin
Endothelial	Prnp	0.51168	0.451	0.487	8.04376e-07	0.0249783	prion protein
Immune	Laptm5	2.92547	0.913	0.065	0	0	lysosomal-associated protein transmembrane 5
Immune	Ptprc	2.84176	0.857	0.043	0	0	protein tyrosine phosphatase, receptor type, C
Immune	Lcp1	2.64278	0.882	0.073	0	0	lymphocyte cytosolic protein 1
Immune	Coro1a	2.79198	0.836	0.052	0	0	coronin, actin binding protein 1A
Immune	Cd53	1.93932	0.775	0.035	0	0	CD53 antigen
Immune	Arhgdib	2.24074	0.884	0.152	0	0	Rho, GDP dissociation inhibitor (GDI) beta
Immune	Ptpn18	2.25814	0.847	0.13	0	0	protein tyrosine phosphatase, non-receptor type 18
Immune	Gmfg	1.91151	0.763	0.056	0	0	glia maturation factor, gamma
Immune	Cd52	3.23658	0.779	0.073	0	0	CD52 antigen
Immune	Rac2	2.12922	0.708	0.032	0	0	Rac family small GTPase 2
Immune	Fcer1g	3.26136	0.758	0.102	0	0	Fc receptor, IgE, high affinity I, gamma polypeptide
Immune	Tyrobp	3.25278	0.772	0.128	0	0	TYRO protein tyrosine kinase binding protein
Immune	Ctss	2.65323	0.711	0.074	0	0	cathepsin S
Immune	Dock2	1.63369	0.665	0.028	0	0	dedicator of cyto-kinesis 2
Immune	Cd48	1.51355	0.648	0.028	0	0	CD48 antigen
Immune	Cyth4	1.61962	0.653	0.037	0	0	cytohesin 4
Immune	Selplg	1.65126	0.657	0.044	0	0	selectin, platelet (p-selectin) ligand
Immune	Fyb	1.78383	0.638	0.037	0	0	FYN binding protein
Immune	Rgs2	2.23779	0.668	0.083	0	0	regulator of G-protein signaling 2
Immune	Ucp2	1.84808	0.848	0.276	0	0	uncoupling protein 2 (mitochondrial, proton carrier)
Immune	Cd37	1.52492	0.589	0.023	0	0	CD37 antigen
Immune	Arhgap30	1.34398	0.588	0.025	0	0	Rho GTPase activating protein 30
Immune	Alox5ap	2.06863	0.605	0.045	0	0	arachidonate 5-lipoxygenase activating protein
Immune	H2-DMa	2.13822	0.604	0.046	0	0	histocompatibility 2, class II, locus DMa
Immune	Spi1	1.77785	0.591	0.036	0	0	spleen focus forming virus (SFFV) proviral integration oncogene
Immune	Ccl6	2.89696	0.638	0.089	0	0	chemokine (C-C motif) ligand 6
Immune	Cybb	2.19119	0.581	0.033	0	0	cytochrome b-245, beta polypeptide
Immune	Ctsc	2.7042	0.654	0.107	0	0	cathepsin C
Immune	Itgb2	1.4889	0.574	0.029	0	0	integrin beta 2
Immune	Ighm	2.74196	0.617	0.076	0	0	immunoglobulin heavy constant mu
Immune	Ly86	1.74307	0.576	0.035	0	0	lymphocyte antigen 86
Immune	Fam49b	1.36765	0.668	0.133	0	0	family with sequence similarity 49, member B
Immune	Epsti1	1.48683	0.56	0.026	0	0	epithelial stromal interaction 1 (breast)
Immune	H2-Aa	4.16904	0.705	0.171	0	0	histocompatibility 2, class II antigen A, alpha
Immune	H2-Ab1	4.06832	0.695	0.161	0	0	histocompatibility 2, class II antigen A, beta 1
Immune	Evi2a	1.41226	0.569	0.037	0	0	ecotropic viral integration site 2a
Immune	Slfn2	1.55241	0.612	0.091	0	0	schlafen 2
Immune	Cd74	4.54229	0.765	0.247	0	0	CD74 antigen (invariant polypeptide of major histocompatibility complex, class II antigen-associated)
Immune	Cd68	2.04362	0.585	0.074	0	0	CD68 antigen
Immune	H2-Eb1	4.05245	0.675	0.167	0	0	histocompatibility 2, class II antigen E beta
Immune	Csf1r	2.43549	0.558	0.051	0	0	colony stimulating factor 1 receptor
Immune	Fcgr3	1.93451	0.544	0.037	0	0	Fc receptor, IgG, low affinity III
Immune	Pld4	1.59893	0.534	0.03	0	0	phospholipase D family, member 4
Immune	Ccl9	2.22519	0.563	0.061	0	0	chemokine (C-C motif) ligand 9
Immune	Fermt3	1.10757	0.524	0.023	0	0	fermitin family member 3
Immune	Stk17b	1.82215	0.633	0.14	0	0	serine/threonine kinase 17b (apoptosis-inducing)
Immune	Fcgr2b	1.74137	0.523	0.031	0	0	Fc receptor, IgG, low affinity IIb
Immune	Ptpn6	1.20193	0.518	0.027	0	0	protein tyrosine phosphatase, non-receptor type 6
Immune	Dok2	1.29077	0.514	0.027	0	0	docking protein 2
Immune	Itga4	1.53023	0.505	0.021	0	0	integrin alpha 4
Immune	Lyz2	4.09861	0.755	0.273	0	0	lysozyme 2
Immune	Plek	1.46206	0.519	0.039	0	0	pleckstrin
Immune	Tpd52	1.33146	0.564	0.086	0	0	tumor protein D52
Immune	Mrc1	2.9728	0.531	0.054	0	0	mannose receptor, C type 1
Immune	Runx1	1.28761	0.56	0.084	0	0	runt related transcription factor 1
Immune	Ms4a6b	1.4632	0.491	0.019	0	0	membrane-spanning 4-domains, subfamily A, member 6B
Immune	Ncf2	1.30372	0.503	0.032	0	0	neutrophil cytosolic factor 2
Immune	Hcls1	1.03477	0.553	0.083	0	0	hematopoietic cell specific Lyn substrate 1
Immune	Adgre1	1.71291	0.497	0.028	0	0	adhesion G protein-coupled receptor E1
Immune	Gng2	1.00446	0.538	0.072	0	0	guanine nucleotide binding protein (G protein), gamma 2
Immune	Cd84	1.21674	0.486	0.02	0	0	CD84 antigen
Immune	Nckap1l	1.03729	0.487	0.022	0	0	NCK associated protein 1 like
Immune	Cfp	1.79258	0.511	0.047	0	0	complement factor properdin
Immune	C1qc	3.41682	0.559	0.096	0	0	complement component 1, q subcomponent, C chain
Immune	H2-DMb1	1.79276	0.516	0.055	0	0	histocompatibility 2, class II, locus Mb1
Immune	Ms4a6c	1.51518	0.48	0.023	0	0	membrane-spanning 4-domains, subfamily A, member 6C
Immune	Aif1	1.67085	0.488	0.033	0	0	allograft inflammatory factor 1
Immune	Arhgap45	1.1778	0.529	0.075	0	0	Rho GTPase activating protein 45
Immune	Wfdc17	2.31245	0.533	0.085	0	0	WAP four-disulfide core domain 17
Immune	Clec4a3	1.36361	0.467	0.019	0	0	C-type lectin domain family 4, member a3
Immune	Inpp5d	1.01801	0.498	0.05	0	0	inositol polyphosphate-5-phosphatase D
Immune	C1qa	3.74911	0.582	0.134	0	0	complement component 1, q subcomponent, alpha polypeptide
Immune	Syk	1.20615	0.491	0.044	0	0	spleen tyrosine kinase
Immune	C1qb	3.57389	0.607	0.163	0	0	complement component 1, q subcomponent, beta polypeptide
Immune	Tnfaip8l2	1.04078	0.455	0.02	0	0	tumor necrosis factor, alpha-induced protein 8-like 2
Immune	Rassf4	1.20535	0.489	0.055	0	0	Ras association (RalGDS/AF-6) domain family member 4
Immune	Clec12a	1.30666	0.457	0.026	0	0	C-type lectin domain family 12, member a
Immune	Cd83	1.6115	0.457	0.027	0	0	CD83 antigen
Immune	Pirb	1.13536	0.458	0.03	0	0	paired Ig-like receptor B
Immune	Clec10a	2.03853	0.458	0.033	0	0	C-type lectin domain family 10, member A
Immune	Cotl1	1.60934	0.787	0.362	0	0	coactosin-like 1 (Dictyostelium)
Immune	Ikzf1	1.06919	0.441	0.018	0	0	IKAROS family zinc finger 1
Immune	Nrros	1.06246	0.517	0.097	0	0	negative regulator of reactive oxygen species
Immune	Lilr4b	1.36457	0.446	0.026	0	0	leukocyte immunoglobulin-like receptor, subfamily B, member 4B
Immune	Mpeg1	1.59511	0.444	0.025	0	0	macrophage expressed gene 1
Immune	Irf8	1.51215	0.489	0.07	0	0	interferon regulatory factor 8
Immune	F13a1	2.92726	0.463	0.045	0	0	coagulation factor XIII, A1 subunit
Immune	Clec4a2	1.29504	0.444	0.026	0	0	C-type lectin domain family 4, member a2
Immune	Pf4	3.27225	0.531	0.114	0	0	platelet factor 4
Immune	Tnfaip3	1.82973	0.517	0.1	0	0	tumor necrosis factor, alpha-induced protein 3
Immune	Ptafr	1.35652	0.438	0.021	0	0	platelet-activating factor receptor
Immune	C5ar1	1.43986	0.433	0.02	0	0	complement component 5a receptor 1
Immune	Srgn	1.15245	0.855	0.442	0	0	serglycin
Immune	Prex1	0.973217	0.471	0.058	0	0	phosphatidylinositol-3,4,5-trisphosphate-dependent Rac exchange factor 1
Immune	C3ar1	1.41047	0.43	0.02	0	0	complement component 3a receptor 1
Immune	Clec4a1	1.19247	0.428	0.02	0	0	C-type lectin domain family 4, member a1
Immune	Sema4a	1.07831	0.436	0.028	0	0	sema domain, immunoglobulin domain (Ig), transmembrane domain (TM) and short cytoplasmic domain, (semaphorin) 4A
Immune	Tm6sf1	0.91945	0.588	0.18	0	0	transmembrane 6 superfamily member 1
Immune	Mgl2	2.47567	0.44	0.033	0	0	macrophage galactose N-acetyl-galactosamine specific lectin 2
Immune	Lcp2	0.976041	0.429	0.022	0	0	lymphocyte cytosolic protein 2
Immune	Itgam	1.12009	0.423	0.018	0	0	integrin alpha M
Immune	Hcst	1.52737	0.416	0.014	0	0	hematopoietic cell signal transducer
Immune	Arhgap9	0.89773	0.42	0.018	0	0	Rho GTPase activating protein 9
Immune	Nfkbid	1.14119	0.423	0.023	0	0	nuclear factor of kappa light polypeptide gene enhancer in B cells inhibitor, delta
Immune	Rel	1.35755	0.472	0.073	0	0	reticuloendotheliosis oncogene
Immune	Ehd4	1.45227	0.611	0.215	0	0	EH-domain containing 4
Immune	Snx20	0.894045	0.425	0.03	0	0	sorting nexin 20
Immune	Tgfbi	1.69751	0.532	0.139	0	0	transforming growth factor, beta induced
Immune	Cd86	1.11106	0.411	0.018	0	0	CD86 antigen
Immune	Unc93b1	1.73324	0.643	0.251	0	0	unc-93 homolog B1, TLR signaling regulator
Immune	Gpr183	1.16766	0.406	0.016	0	0	G protein-coupled receptor 183
Immune	Fam105a	0.863539	0.412	0.023	0	0
Immune	Neurl3	1.09105	0.435	0.049	0	0	neuralized E3 ubiquitin protein ligase 3
Immune	Cd300a	1.06972	0.408	0.023	0	0	CD300A molecule
Immune	Cytip	1.33978	0.402	0.018	0	0	cytohesin 1 interacting protein
Immune	Lrrc25	0.886539	0.403	0.019	0	0	leucine rich repeat containing 25
Immune	Cd14	1.44278	0.452	0.069	0	0	CD14 antigen
Immune	Emb	1.41691	0.435	0.054	0	0	embigin
Immune	Bcl2a1b	1.49567	0.403	0.024	0	0	B cell leukemia/lymphoma 2 related protein A1b
Immune	Clec4b1	1.24184	0.402	0.025	0	0	C-type lectin domain family 4, member b1
Immune	Tnfaip8	0.938973	0.569	0.192	0	0	tumor necrosis factor, alpha-induced protein 8
Immune	Ms4a7	1.54839	0.399	0.023	0	0	membrane-spanning 4-domains, subfamily A, member 7
Immune	Myo1f	0.85763	0.393	0.017	0	0	myosin IF
Immune	S100a4	2.31175	0.567	0.191	0	0	S100 calcium binding protein A4
Immune	Cd300ld	1.20717	0.392	0.018	0	0	CD300 molecule like family member d
Immune	P2ry6	0.953455	0.403	0.029	0	0	pyrimidinergic receptor P2Y, G-protein coupled, 6
Immune	Nfam1	0.874241	0.391	0.017	0	0	Nfat activating molecule with ITAM motif 1
Immune	Efhd2	1.30441	0.654	0.283	0	0	EF hand domain containing 2
Immune	Fcrls	1.43547	0.392	0.021	0	0	Fc receptor-like S, scavenger receptor
Immune	Rgs1	1.97741	0.399	0.032	0	0	regulator of G-protein signaling 1
Immune	Ccr2	1.83242	0.386	0.022	0	0	chemokine (C-C motif) receptor 2
Immune	Csf2ra	1.09955	0.455	0.091	0	0	colony stimulating factor 2 receptor, alpha, low-affinity (granulocyte-macrophage)
Immune	Ncf4	0.803523	0.38	0.018	0	0	neutrophil cytosolic factor 4
Immune	Folr2	2.41943	0.414	0.053	0	0	folate receptor 2 (fetal)
Immune	Irf5	0.862997	0.409	0.048	0	0	interferon regulatory factor 5
Immune	Il10ra	0.831957	0.372	0.012	0	0	interleukin 10 receptor, alpha
Immune	Arl4c	0.996094	0.432	0.075	0	0	ADP-ribosylation factor-like 4C
Immune	Slc38a1	1.12895	0.382	0.029	0	0	solute carrier family 38, member 1
Immune	Rhoh	0.960246	0.364	0.011	0	0	ras homolog family member H
Immune	Prkcd	1.01706	0.509	0.157	0	0	protein kinase C, delta
Immune	Grk2	0.883128	0.572	0.221	0	0	G protein-coupled receptor kinase 2
Immune	Arhgap15	0.881253	0.417	0.066	0	0	Rho GTPase activating protein 15
Immune	Rgs10	1.49743	0.592	0.242	0	0	regulator of G-protein signalling 10
Immune	Ptpre	0.887285	0.474	0.125	0	0	protein tyrosine phosphatase, receptor type, E
Immune	Tgfb1	0.886747	0.656	0.312	0	0	transforming growth factor, beta 1
Immune	Tbxas1	0.797139	0.359	0.015	0	0	thromboxane A synthase 1, platelet
Immune	Pou2f2	1.20086	0.363	0.02	0	0	POU domain, class 2, transcription factor 2
Immune	Myo1g	0.80633	0.358	0.018	0	0	myosin IG
Immune	Ccr5	0.980321	0.352	0.014	0	0	chemokine (C-C motif) receptor 5
Immune	Arrb2	0.816309	0.42	0.084	0	0	arrestin, beta 2
Immune	Cbr2	1.75842	0.365	0.03	0	0	carbonyl reductase 2
Immune	Pycard	1.01075	0.562	0.228	0	0	PYD and CARD domain containing
Immune	Cxcl2	3.2319	0.429	0.095	0	0	chemokine (C-X-C motif) ligand 2
Immune	Sla	0.819814	0.347	0.013	0	0	src-like adaptor
Immune	Fnbp1	0.997245	0.568	0.237	0	0	formin binding protein 1
Immune	Slc11a1	0.828348	0.37	0.04	0	0	solute carrier family 11 (proton-coupled divalent metal ion transporters), member 1
Immune	Dock10	0.995155	0.458	0.129	0	0	dedicator of cytokinesis 10
Immune	St8sia4	0.629071	0.495	0.167	0	0	ST8 alpha-N-acetyl-neuraminide alpha-2,8-sialyltransferase 4
Immune	Trf	1.38186	0.573	0.252	0	0	transferrin
Immune	Plbd1	1.33268	0.342	0.024	0	0	phospholipase B domain containing 1
Immune	Tnf	1.18768	0.349	0.031	0	0	tumor necrosis factor
Immune	Ccl4	2.79526	0.355	0.039	0	0	chemokine (C-C motif) ligand 4
Immune	Limd2	1.01571	0.436	0.121	0	0	LIM domain containing 2
Immune	Pik3cd	0.748332	0.354	0.039	0	0	phosphatidylinositol-4,5-bisphosphate 3-kinase catalytic subunit delta
Immune	Fgd2	0.769907	0.331	0.017	0	0	FYVE, RhoGEF and PH domain containing 2
Immune	Lst1	1.26681	0.404	0.092	0	0	leukocyte specific transcript 1
Immune	Bin2	0.858583	0.324	0.012	0	0	bridging integrator 2
Immune	Dock8	0.731848	0.404	0.094	0	0	dedicator of cytokinesis 8
Immune	Slamf7	0.809627	0.324	0.014	0	0	SLAM family member 7
Immune	Blnk	0.79065	0.333	0.023	0	0	B cell linker
Immune	Igsf6	0.777533	0.325	0.015	0	0	immunoglobulin superfamily, member 6
Immune	Ncf1	0.733277	0.329	0.019	0	0	neutrophil cytosolic factor 1
Immune	Ptprj	0.887126	0.436	0.127	0	0	protein tyrosine phosphatase, receptor type, J
Immune	Pstpip1	0.725491	0.324	0.017	0	0	proline-serine-threonine phosphatase-interacting protein 1
Immune	Was	0.632784	0.323	0.016	0	0	Wiskott-Aldrich syndrome
Immune	Ccl3	2.12252	0.337	0.031	0	0	chemokine (C-C motif) ligand 3
Immune	March1	0.717642	0.319	0.013	0	0	membrane-associated ring finger (C3HC4) 1
Immune	Ms4a6d	0.763691	0.318	0.013	0	0	membrane-spanning 4-domains, subfamily A, member 6D
Immune	AB124611	0.655776	0.316	0.011	0	0	cDNA sequence AB124611
Immune	Batf3	0.763651	0.327	0.023	0	0	basic leucine zipper transcription factor, ATF-like 3
Immune	Adgre5	1.01979	0.525	0.223	0	0	adhesion G protein-coupled receptor E5
Immune	Marcksl1	1.27304	0.412	0.11	0	0	MARCKS-like 1
Immune	Pla2g7	0.918754	0.328	0.026	0	0	phospholipase A2, group VII (platelet-activating factor acetylhydrolase, plasma)
Immune	Adcy7	0.692352	0.376	0.074	0	0	adenylate cyclase 7
Immune	Pepd	1.01518	0.474	0.173	0	0	peptidase D
Immune	Dusp2	1.58922	0.344	0.044	0	0	dual specificity phosphatase 2
Immune	Ciita	0.821003	0.316	0.016	0	0	class II transactivator
Immune	Ptpn22	0.953804	0.309	0.011	0	0	protein tyrosine phosphatase, non-receptor type 22 (lymphoid)
Immune	Slamf9	0.939527	0.32	0.022	0	0	SLAM family member 9
Immune	Fxyd2	1.33031	0.349	0.052	0	0	FXYD domain-containing ion transport regulator 2
Immune	Pip4k2a	0.89887	0.529	0.236	0	0	phosphatidylinositol-5-phosphate 4-kinase, type II, alpha
Immune	Stk4	0.776538	0.436	0.144	0	0	serine/threonine kinase 4
Immune	Lrmp	0.623466	0.306	0.014	0	0	lymphoid-restricted membrane protein
Immune	Mcub	0.731808	0.374	0.084	0	0	mitochondrial calcium uniporter dominant negative beta subunit
Immune	Stap1	0.885111	0.305	0.016	0	0	signal transducing adaptor family member 1
Immune	Pid1	1.22643	0.528	0.24	0	0	phosphotyrosine interaction domain containing 1
Immune	Shtn1	0.652525	0.348	0.061	0	0	shootin 1
Immune	Mafb	2.15969	0.533	0.247	0	0	v-maf musculoaponeurotic fibrosarcoma oncogene family, protein B (avian)
Immune	Ankrd44	0.901408	0.504	0.218	0	0	ankyrin repeat domain 44
Immune	B4galt6	0.786657	0.333	0.049	0	0	UDP-Gal:betaGlcNAc beta 1,4-galactosyltransferase, polypeptide 6
Immune	Ier5	1.30645	0.726	0.442	0	0	immediate early response 5
Immune	Rgs18	0.61526	0.298	0.014	0	0	regulator of G-protein signaling 18
Immune	Sec11c	0.801182	0.592	0.309	0	0	SEC11 homolog C, signal peptidase complex subunit
Immune	Prkcb	0.709631	0.298	0.015	0	0	protein kinase C, beta
Immune	Plekho1	0.770054	0.497	0.216	0	0	pleckstrin homology domain containing, family O member 1
Immune	Lyn	0.622495	0.512	0.231	0	0	LYN proto-oncogene, Src family tyrosine kinase
Immune	Gltp	1.01405	0.616	0.336	0	0	glycolipid transfer protein
Immune	Lair1	0.734026	0.29	0.01	0	0	leukocyte-associated Ig-like receptor 1
Immune	B4galnt1	0.810178	0.31	0.031	0	0	beta-1,4-N-acetyl-galactosaminyl transferase 1
Immune	Cd163	1.76395	0.298	0.02	0	0	CD163 antigen
Immune	Gatm	0.725111	0.302	0.024	0	0	glycine amidinotransferase (L-arginine:glycine amidinotransferase)
Immune	Crlf3	0.745007	0.41	0.134	0	0	cytokine receptor-like factor 3
Immune	Lat2	0.739525	0.295	0.019	0	0	linker for activation of T cells family, member 2
Immune	Fcgr1	0.722121	0.287	0.011	0	0	Fc receptor, IgG, high affinity I
Immune	Il2rg	0.880753	0.333	0.058	0	0	interleukin 2 receptor, gamma chain
Immune	Gm21188	0.658632	0.286	0.012	0	0	predicted gene, 21188
Immune	Tmem176a	1.21097	0.533	0.26	0	0	transmembrane protein 176A
Immune	Ap1b1	0.766694	0.416	0.143	0	0	adaptor protein complex AP-1, beta 1 subunit
Immune	5031439G07Rik	0.777867	0.455	0.183	0	0	RIKEN cDNA 5031439G07 gene
Immune	Ptpro	0.619372	0.285	0.013	0	0	protein tyrosine phosphatase, receptor type, O
Immune	Ccl24	1.67428	0.305	0.034	0	0	chemokine (C-C motif) ligand 24
Immune	Actr3	1.31431	0.855	0.585	0	0	ARP3 actin-related protein 3
Immune	Ifi209	0.702087	0.281	0.011	0	0	interferon activated gene 209
Immune	Gpr34	0.756741	0.282	0.012	0	0	G protein-coupled receptor 34
Immune	Snx5	1.36599	0.671	0.402	0	0	sorting nexin 5
Immune	Slc43a2	0.658751	0.363	0.095	0	0	solute carrier family 43, member 2
Immune	Mtss1	0.861025	0.47	0.204	0	0	MTSS I-BAR domain containing 1
Immune	Prcp	0.840904	0.537	0.271	0	0	prolylcarboxypeptidase (angiotensinase C)
Immune	Myo5a	0.786471	0.411	0.145	0	0	myosin VA
Immune	Iqgap2	0.703356	0.409	0.145	0	0	IQ motif containing GTPase activating protein 2
Immune	Ptprcap	1.50972	0.273	0.01	0	0	protein tyrosine phosphatase, receptor type, C polypeptide-associated protein
Immune	Evl	0.717031	0.413	0.151	0	0	Ena-vasodilator stimulated phosphoprotein
Immune	Vav1	0.528568	0.273	0.011	0	0	vav 1 oncogene
Immune	Cd300c2	1.0211	0.285	0.023	0	0	CD300C molecule 2
Immune	Lgals3	2.25578	0.652	0.391	0	0	lectin, galactose binding, soluble 3
Immune	Emp3	0.68777	0.844	0.583	0	0	epithelial membrane protein 3
Immune	Serpinb8	0.744859	0.296	0.036	0	0	serine (or cysteine) peptidase inhibitor, clade B, member 8
Immune	Hpgds	0.721741	0.275	0.015	0	0	hematopoietic prostaglandin D synthase
Immune	Man2b1	1.21418	0.632	0.373	0	0	mannosidase 2, alpha B1
Immune	Smap2	0.730389	0.484	0.225	0	0	small ArfGAP 2
Immune	Grb2	0.829134	0.678	0.42	0	0	growth factor receptor bound protein 2
Immune	Slc6a6	0.6298	0.558	0.3	0	0	solute carrier family 6 (neurotransmitter transporter, taurine), member 6
Immune	Lyl1	0.585546	0.301	0.044	0	0	lymphoblastomic leukemia 1
Immune	Pim1	1.37637	0.589	0.332	0	0	proviral integration site 1
Immune	Arhgef6	0.632945	0.43	0.174	0	0	Rac/Cdc42 guanine nucleotide exchange factor (GEF) 6
Immune	Vps37b	1.60482	0.34	0.087	0	0	vacuolar protein sorting 37B
Immune	Itgal	1.0715	0.264	0.011	0	0	integrin alpha L
Immune	Tep1	0.67097	0.396	0.143	0	0	telomerase associated protein 1
Immune	Itgb7	1.02934	0.267	0.015	0	0	integrin beta 7
Immune	Fam107b	0.911827	0.339	0.087	0	0	family with sequence similarity 107, member B
Immune	Apobec1	0.661422	0.309	0.057	0	0	apolipoprotein B mRNA editing enzyme, catalytic polypeptide 1
Immune	Znrf2	0.612653	0.446	0.194	0	0	zinc and ring finger 2
Immune	Retnla	4.26579	0.502	0.251	0	0	resistin like alpha
Immune	Cd44	1.04671	0.549	0.299	0	0	CD44 antigen
Immune	Gm6377	0.788025	0.265	0.015	0	0	predicted gene 6377
Immune	Nabp1	0.709336	0.335	0.085	0	0	nucleic acid binding protein 1
Immune	Lgmn	1.96817	0.573	0.323	0	0	legumain
Immune	Dusp5	1.29193	0.315	0.066	0	0	dual specificity phosphatase 5
Immune	Samsn1	0.962524	0.262	0.013	0	0	SAM domain, SH3 domain and nuclear localization signals, 1
Immune	Lpxn	0.51105	0.261	0.013	0	0	leupaxin
Immune	Rps6ka1	0.508401	0.297	0.049	0	0	ribosomal protein S6 kinase polypeptide 1
Immune	Hmgb2	0.676241	0.587	0.339	0	0	high mobility group box 2
Immune	Lilrb4a	0.625272	0.256	0.009	0	0	leukocyte immunoglobulin-like receptor, subfamily B, member 4A
Immune	Trem2	1.39284	0.304	0.058	0	0	triggering receptor expressed on myeloid cells 2
Immune	Ptpn7	0.598439	0.258	0.012	0	0	protein tyrosine phosphatase, non-receptor type 7
Immune	Sash3	0.520273	0.256	0.01	0	0	SAM and SH3 domain containing 3
Immune	Camk1d	0.606752	0.335	0.091	0	0	calcium/calmodulin-dependent protein kinase ID
Immune	Dapp1	0.57576	0.294	0.05	0	0	dual adaptor for phosphotyrosine and 3-phosphoinositides 1
Immune	AI467606	0.551732	0.257	0.015	0	0	expressed sequence AI467606
Immune	Vsir	0.714653	0.57	0.328	0	0	V-set immunoregulatory receptor
Immune	Cd209d	1.62273	0.262	0.021	0	0	CD209d antigen
Immune	Cysltr1	0.531502	0.259	0.018	0	0	cysteinyl leukotriene receptor 1
Immune	Slc9a9	0.666523	0.302	0.061	0	0	solute carrier family 9 (sodium/hydrogen exchanger), member 9
Immune	Pik3cg	0.518727	0.254	0.014	0	0	phosphatidylinositol-4,5-bisphosphate 3-kinase catalytic subunit gamma
Immune	Tfrc	0.722351	0.263	0.024	0	0	transferrin receptor
Immune	Csk	0.664059	0.503	0.264	0	0	c-src tyrosine kinase
Immune	Cd209f	2.32643	0.282	0.044	0	0	CD209f antigen
Immune	Cxcr4	0.735315	0.311	0.073	0	0	chemokine (C-X-C motif) receptor 4
Immune	Tmem176b	1.28406	0.58	0.342	0	0	transmembrane protein 176B
Immune	Cbl	0.74259	0.566	0.328	0	0	Casitas B-lineage lymphoma
Immune	Gpr65	0.590034	0.245	0.008	0	0	G-protein coupled receptor 65
Immune	Themis2	0.52529	0.283	0.046	0	0	thymocyte selection associated family member 2
Immune	Bcl2a1d	0.850479	0.249	0.013	0	0	B cell leukemia/lymphoma 2 related protein A1d
Immune	Tspan32	0.622495	0.248	0.012	0	0	tetraspanin 32
Immune	Dennd4a	1.37897	0.357	0.123	0	0	DENN/MADD domain containing 4A
Immune	Fxyd5	1.32265	0.789	0.556	0	0	FXYD domain-containing ion transport regulator 5
Immune	Arhgap25	0.562431	0.29	0.057	0	0	Rho GTPase activating protein 25
Immune	Traf1	0.881894	0.261	0.029	0	0	TNF receptor-associated factor 1
Immune	Ninj1	1.3366	0.451	0.22	0	0	ninjurin 1
Immune	Cd69	1.47423	0.239	0.008	0	0	CD69 antigen
Immune	Cd82	0.66499	0.309	0.078	0	0	CD82 antigen
Immune	Gpr132	0.661535	0.24	0.009	0	0	G protein-coupled receptor 132
Immune	Adrb2	0.660293	0.283	0.052	0	0	adrenergic receptor, beta 2
Immune	Rasgrp4	0.511775	0.243	0.012	0	0	RAS guanyl releasing protein 4
Immune	Ttc7	0.537247	0.318	0.088	0	0	tetratricopeptide repeat domain 7
Immune	Abhd12	0.901843	0.476	0.246	0	0	abhydrolase domain containing 12
Immune	Ppp1r18	0.68005	0.545	0.316	0	0	protein phosphatase 1, regulatory subunit 18
Immune	Stab1	1.29421	0.362	0.136	0	0	stabilin 1
Immune	Mbp	0.582157	0.295	0.069	0	0	myelin basic protein
Immune	Msr1	0.53684	0.234	0.01	0	0	macrophage scavenger receptor 1
Immune	Rab8b	0.733019	0.521	0.298	0	0	RAB8B, member RAS oncogene family
Immune	Tagap	0.694882	0.249	0.026	0	0	T cell activation Rho GTPase activating protein
Immune	Atp2b1	1.28722	0.782	0.559	0	0	ATPase, Ca++ transporting, plasma membrane 1
Immune	D1Ertd622e	0.528611	0.286	0.064	0	0	DNA segment, Chr 1, ERATO Doi 622, expressed
Immune	Samhd1	0.772282	0.666	0.445	0	0	SAM domain and HD domain, 1
Immune	Ltb	1.32402	0.233	0.012	0	0	lymphotoxin B
Immune	Nfkbiz	1.34782	0.573	0.353	0	0	nuclear factor of kappa light polypeptide gene enhancer in B cells inhibitor, zeta
Immune	Cd209g	1.44285	0.244	0.025	0	0	CD209g antigen
Immune	Malt1	0.896245	0.306	0.087	0	0	MALT1 paracaspase
Immune	Tmem37	0.565794	0.264	0.046	0	0	transmembrane protein 37
Immune	Ly9	0.50751	0.227	0.009	0	0	lymphocyte antigen 9
Immune	Ltc4s	1.06142	0.271	0.054	0	0	leukotriene C4 synthase
Immune	Ripor2	0.672616	0.229	0.012	0	0	RHO family interacting cell polarization regulator 2
Immune	Sirpa	1.08914	0.536	0.321	0	0	signal-regulatory protein alpha
Immune	Bank1	0.72076	0.224	0.009	0	0	B cell scaffold protein with ankyrin repeats 1
Immune	Cyp4f18	0.603276	0.224	0.009	0	0	cytochrome P450, family 4, subfamily f, polypeptide 18
Immune	Cd33	0.602926	0.223	0.008	0	0	CD33 antigen
Immune	Sh3kbp1	0.658806	0.475	0.26	0	0	SH3-domain kinase binding protein 1
Immune	Rinl	0.629583	0.264	0.05	0	0	Ras and Rab interactor-like
Immune	Dclre1c	0.509498	0.255	0.041	0	0	DNA cross-link repair 1C
Immune	Gpsm3	0.769425	0.588	0.374	0	0	G-protein signalling modulator 3 (AGS3-like, C. elegans)
Immune	Atp13a2	0.536004	0.336	0.123	0	0	ATPase type 13A2
Immune	Gimap3	1.10925	0.218	0.005	0	0	GTPase, IMAP family member 3
Immune	Cnn2	0.809661	0.555	0.343	0	0	calponin 2
Immune	Ubash3b	0.50407	0.258	0.046	0	0	ubiquitin associated and SH3 domain containing, B
Immune	Rnase6	0.679858	0.224	0.012	0	0	ribonuclease, RNase A family, 6
Immune	Cln8	0.570183	0.324	0.113	0	0	ceroid-lipofuscinosis, neuronal 8
Immune	Gm26740	0.565539	0.216	0.006	0	0	predicted gene, 26740
Immune	Ms4a4b	1.89715	0.215	0.006	0	0	membrane-spanning 4-domains, subfamily A, member 4B
Immune	Hck	0.531459	0.219	0.011	0	0	hemopoietic cell kinase
Immune	Rassf5	0.597305	0.314	0.107	0	0	Ras association (RalGDS/AF-6) domain family member 5
Immune	Wwp1	1.35873	0.486	0.283	0	0	WW domain containing E3 ubiquitin protein ligase 1
Immune	Cd2	1.04079	0.227	0.025	0	0	CD2 antigen
Immune	Vamp8	0.790949	0.733	0.532	0	0	vesicle-associated membrane protein 8
Immune	Cyba	1.53411	0.897	0.697	0	0	cytochrome b-245, alpha polypeptide
Immune	Mmp9	1.10135	0.21	0.01	0	0	matrix metallopeptidase 9
Immune	Pla2g2d	1.00245	0.21	0.01	0	0	phospholipase A2, group IID
Immune	Akna	0.551263	0.261	0.062	0	0	AT-hook transcription factor
Immune	Trbc2	1.79766	0.206	0.007	0	0	T cell receptor beta, constant 2
Immune	Runx3	0.660053	0.203	0.006	0	0	runt related transcription factor 3
Immune	Fcna	1.3508	0.215	0.019	0	0	ficolin A
Immune	Phf11b	0.509217	0.229	0.034	0	0	PHD finger protein 11B
Immune	Cyfip2	0.646721	0.213	0.02	0	0	cytoplasmic FMR1 interacting protein 2
Immune	Chp2	0.589218	0.258	0.065	0	0	calcineurin-like EF hand protein 2
Immune	Napsa	0.894717	0.205	0.012	0	0	napsin A aspartic peptidase
Immune	Cd209a	0.914621	0.204	0.012	0	0	CD209a antigen
Immune	Skap1	0.918741	0.195	0.004	0	0	src family associated phosphoprotein 1
Immune	Cd72	0.591869	0.202	0.011	0	0	CD72 antigen
Immune	Sh3bgrl3	1.69237	0.943	0.754	0	0	SH3 domain binding glutamic acid-rich protein-like 3
Immune	Cd28	1.21851	0.194	0.007	0	0	CD28 antigen
Immune	Btg1	1.2627	0.802	0.616	0	0	B cell translocation gene 1, anti-proliferative
Immune	Ifitm6	0.667379	0.196	0.01	0	0	interferon induced transmembrane protein 6
Immune	Arpc4	0.754499	0.716	0.531	0	0	actin related protein 2/3 complex, subunit 4
Immune	Dazap2	0.688508	0.753	0.569	0	0	DAZ associated protein 2
Immune	Spn	0.720421	0.194	0.01	0	0	sialophorin
Immune	Coro2a	0.502369	0.195	0.011	0	0	coronin, actin binding protein 2A
Immune	Wdfy4	0.502942	0.192	0.011	0	0	WD repeat and FYVE domain containing 4
Immune	Zfp36l2	1.37106	0.845	0.664	0	0	zinc finger protein 36, C3H type-like 2
Immune	Pitpna	0.781222	0.699	0.518	0	0	phosphatidylinositol transfer protein, alpha
Immune	Lyve1	1.29243	0.207	0.027	0	0	lymphatic vessel endothelial hyaluronan receptor 1
Immune	Il2rb	1.1151	0.182	0.006	0	0	interleukin 2 receptor, beta chain
Immune	Il7r	0.960113	0.182	0.007	0	0	interleukin 7 receptor
Immune	Ccl5	4.0175	0.199	0.027	0	0	chemokine (C-C motif) ligand 5
Immune	Nkg7	2.28194	0.179	0.007	0	0	natural killer cell group 7 sequence
Immune	Actr2	0.723095	0.765	0.596	0	0	ARP2 actin-related protein 2
Immune	Iqgap1	1.10178	0.846	0.681	0	0	IQ motif containing GTPase activating protein 1
Immune	Rap1b	0.943553	0.844	0.679	0	0	RAS related protein 1b
Immune	Tnip3	0.773043	0.174	0.01	0	0	TNFAIP3 interacting protein 3
Immune	Cd3g	1.38729	0.165	0.004	0	0	CD3 antigen, gamma polypeptide
Immune	Lat	0.81233	0.168	0.007	0	0	linker for activation of T cells
Immune	Ctsa	1.00339	0.591	0.43	0	0	cathepsin A
Immune	Mbnl1	0.961108	0.853	0.694	0	0	muscleblind like splicing factor 1
Immune	Cd3d	1.3139	0.163	0.004	0	0	CD3 antigen, delta polypeptide
Immune	Lck	0.760918	0.163	0.005	0	0	lymphocyte protein tyrosine kinase
Immune	Il1rl1	0.650429	0.169	0.012	0	0	interleukin 1 receptor-like 1
Immune	Sorl1	0.557231	0.177	0.023	0	0	sortilin-related receptor, LDLR class A repeats-containing
Immune	Itk	0.713787	0.155	0.003	0	0	IL2 inducible T cell kinase
Immune	Nlrp3	0.515146	0.159	0.007	0	0	NLR family, pyrin domain containing 3
Immune	Ccr1	0.580897	0.158	0.007	0	0	chemokine (C-C motif) receptor 1
Immune	Tbc1d10c	0.512599	0.159	0.008	0	0	TBC1 domain family, member 10c
Immune	Trbc1	1.37233	0.155	0.005	0	0	T cell receptor beta, constant region 1
Immune	Kctd12	1.03522	0.644	0.496	0	0	potassium channel tetramerisation domain containing 12
Immune	Sh2d2a	0.643001	0.151	0.004	0	0	SH2 domain containing 2A
Immune	P2ry10	0.51991	0.152	0.006	0	0	purinergic receptor P2Y, G-protein coupled 10
Immune	Ear2	1.02129	0.16	0.015	0	0	eosinophil-associated, ribonuclease A family, member 2
Immune	Adam8	0.515171	0.159	0.015	0	0	a disintegrin and metallopeptidase domain 8
Immune	Klrk1	0.985061	0.149	0.005	0	0	killer cell lectin-like receptor subfamily K, member 1
Immune	Cxcr3	0.546689	0.147	0.004	0	0	chemokine (C-X-C motif) receptor 3
Immune	Bcl11b	0.720744	0.142	0.003	0	0	B cell leukemia/lymphoma 11B
Immune	Stat4	0.522231	0.141	0.002	0	0	signal transducer and activator of transcription 4
Immune	Cd3e	0.824929	0.141	0.003	0	0	CD3 antigen, epsilon polypeptide
Immune	Tnfrsf18	0.533923	0.144	0.007	0	0	tumor necrosis factor receptor superfamily, member 18
Immune	Arpc5	0.775114	0.795	0.659	0	0	actin related protein 2/3 complex, subunit 5
Immune	Arpc2	0.951244	0.92	0.787	0	0	actin related protein 2/3 complex, subunit 2
Immune	Ctsw	0.820745	0.133	0.003	0	0	cathepsin W
Immune	Sub1	0.724153	0.803	0.673	0	0	SUB1 homolog, transcriptional regulator
Immune	Ikzf3	0.537067	0.133	0.003	0	0	IKAROS family zinc finger 3
Immune	Ccl12	0.982319	0.14	0.011	0	0	chemokine (C-C motif) ligand 12
Immune	Klrd1	0.874903	0.135	0.006	0	0	killer cell lectin-like receptor, subfamily D, member 1
Immune	Txk	0.715392	0.132	0.003	0	0	TXK tyrosine kinase
Immune	Gimap7	0.628424	0.13	0.003	0	0	GTPase, IMAP family member 7
Immune	Trac	0.927785	0.133	0.007	0	0	T cell receptor alpha constant
Immune	Tln1	0.721077	0.762	0.636	0	0	talin 1
Immune	Ifng	1.13787	0.127	0.005	0	0	interferon gamma
Immune	Capzb	0.671751	0.818	0.698	0	0	capping protein (actin filament) muscle Z-line, beta
Immune	Mcl1	0.915293	0.835	0.718	0	0	myeloid cell leukemia sequence 1
Immune	Tpm3	0.599541	0.86	0.744	0	0	tropomyosin 3, gamma
Immune	Gm8369	0.631648	0.117	0.003	0	0	predicted gene 8369
Immune	Sell	0.645223	0.116	0.003	0	0	selectin, lymphocyte
Immune	Capza2	0.670615	0.765	0.66	0	0	capping protein (actin filament) muscle Z-line, alpha 2
Immune	Pfn1	1.31938	0.958	0.855	0	0	profilin 1
Immune	H2afz	0.72954	0.832	0.73	0	0	H2A histone family, member Z
Immune	Arpc1b	0.608901	0.893	0.791	0	0	actin related protein 2/3 complex, subunit 1B
Immune	Klf6	1.00138	0.875	0.774	0	0	Kruppel-like factor 6
Immune	Clta	0.92444	0.852	0.761	0	0	clathrin, light polypeptide (Lca)
Immune	Cfl1	0.762199	0.936	0.852	0	0	cofilin 1, non-muscle
Immune	Cdc42	0.502967	0.912	0.84	0	0	cell division cycle 42
Immune	H3f3b	0.771278	0.956	0.889	0	0	H3 histone, family 3B
Immune	Rps25	0.527202	0.947	0.892	0	0	ribosomal protein S25
Immune	Gpx1	1.26928	0.825	0.775	0	0	glutathione peroxidase 1
Immune	Rpl38	0.505664	0.959	0.913	0	0	ribosomal protein L38
Immune	Rplp2	0.624128	0.968	0.924	0	0	ribosomal protein, large P2
Immune	Actg1	0.699864	0.965	0.925	0	0	actin, gamma, cytoplasmic 1
Immune	Rps13	0.663725	0.961	0.921	0	0	ribosomal protein S13
Immune	Fau	1.05747	0.985	0.949	0	0	Finkel-Biskis-Reilly murine sarcoma virus (FBR-MuSV) ubiquitously expressed (fox derived)
Immune	Rps9	0.603512	0.98	0.946	0	0	ribosomal protein S9
Immune	Rps27	0.705814	0.965	0.932	0	0	ribosomal protein S27
Immune	Rpl37a	0.52122	0.979	0.948	0	0	ribosomal protein L37a
Immune	Rps16	0.626059	0.974	0.944	0	0	ribosomal protein S16
Immune	Rps11	0.667495	0.968	0.942	0	0	ribosomal protein S11
Immune	Ftl1	1.32435	0.991	0.966	0	0	ferritin light polypeptide 1
Immune	Rps29	0.895327	0.986	0.965	0	0	ribosomal protein S29
Immune	Actb	1.30509	0.996	0.986	0	0	actin, beta
Immune	Tmsb4x	0.696205	0.999	0.99	0	0	thymosin, beta 4, X chromosome
Immune	Ctsb	1.88435	0.784	0.789	0	0	cathepsin B
Immune	Ly6c2	1.71201	0.131	0.009	1.5829e-306	4.91538e-302	lymphocyte antigen 6 complex, locus C2
Immune	Rps24	0.57605	0.983	0.968	2.62905e-306	8.164e-302	ribosomal protein S24
Immune	Cd79b	0.789491	0.12	0.005	1.27447e-305	3.9576e-301	CD79B antigen
Immune	Fmnl1	0.559924	0.337	0.127	2.90179e-304	9.01091e-300	formin-like 1
Immune	Cd209b	0.834667	0.13	0.008	8.65641e-304	2.68807e-299	CD209b antigen
Immune	Sept6	0.577006	0.221	0.051	4.64707e-303	1.44306e-298	septin 6
Immune	Cmtm7	0.694205	0.511	0.31	6.00397e-303	1.86441e-298	CKLF-like MARVEL transmembrane domain containing 7
Immune	Crlf2	0.589785	0.501	0.284	1.12323e-298	3.48796e-294	cytokine receptor-like factor 2
Immune	Apobec3	0.612432	0.429	0.2	2.48992e-298	7.73194e-294	apolipoprotein B mRNA editing enzyme, catalytic polypeptide 3
Immune	Atp6v0b	0.708564	0.701	0.612	1.20883e-296	3.75377e-292	ATPase, H+ transporting, lysosomal V0 subunit B
Immune	Unc119	0.517503	0.343	0.126	1.99334e-295	6.18992e-291	unc-119 lipid binding chaperone
Immune	Ccl2	1.27857	0.426	0.196	1.00534e-294	3.12187e-290	chemokine (C-C motif) ligand 2
Immune	Pabpc1	0.548498	0.881	0.738	1.54395e-294	4.79442e-290	poly(A) binding protein, cytoplasmic 1
Immune	Baz1a	0.560657	0.389	0.17	6.65331e-292	2.06605e-287	bromodomain adjacent to zinc finger domain 1A
Immune	Rpl36al	0.559905	0.789	0.683	8.2625e-292	2.56575e-287	ribosomal protein L36A-like
Immune	Lbh	0.541401	0.383	0.164	2.96115e-290	9.19525e-286	limb-bud and heart
Immune	Mapkapk2	0.644408	0.511	0.314	1.31469e-289	4.0825e-285	MAP kinase-activated protein kinase 2
Immune	Dab2	1.95557	0.494	0.343	1.56096e-287	4.84725e-283	disabled 2, mitogen-responsive phosphoprotein
Immune	Ptpn1	0.689326	0.525	0.335	1.15139e-284	3.57542e-280	protein tyrosine phosphatase, non-receptor type 1
Immune	Ccrl2	0.881384	0.279	0.092	3.84448e-284	1.19382e-279	chemokine (C-C motif) receptor-like 2
Immune	Serp1	0.726508	0.626	0.463	2.15773e-283	6.7004e-279	stress-associated endoplasmic reticulum protein 1
Immune	Hmox1	1.05521	0.426	0.227	1.60832e-279	4.99433e-275	heme oxygenase 1
Immune	Rilpl2	0.730225	0.372	0.175	1.30931e-278	4.06579e-274	Rab interacting lysosomal protein-like 2
Immune	Hopx	0.529751	0.232	0.06	2.88854e-278	8.96979e-274	HOP homeobox
Immune	Hexa	1.11188	0.641	0.558	1.8008e-277	5.59202e-273	hexosaminidase A
Immune	Ncl	0.5902	0.822	0.718	2.14973e-273	6.67556e-269	nucleolin
Immune	Mkrn1	0.568773	0.509	0.313	5.21745e-271	1.62018e-266	makorin, ring finger protein, 1
Immune	Zeb2	1.03388	0.665	0.551	1.47589e-268	4.58308e-264	zinc finger E-box binding homeobox 2
Immune	Gm2a	1.0809	0.577	0.426	4.37414e-268	1.3583e-263	GM2 ganglioside activator protein
Immune	Stk10	0.568417	0.309	0.114	3.26662e-265	1.01438e-260	serine/threonine kinase 10
Immune	Sept9	0.554577	0.484	0.27	1.30547e-262	4.05388e-258	septin 9
Immune	Ppp1r15a	0.72884	0.736	0.563	2.34176e-262	7.27186e-258	protein phosphatase 1, regulatory subunit 15A
Immune	Hsp90aa1	0.758385	0.877	0.769	1.13782e-259	3.53328e-255	heat shock protein 90, alpha (cytosolic), class A member 1
Immune	Il1b	1.52936	0.114	0.008	1.3742e-259	4.26729e-255	interleukin 1 beta
Immune	Sdc3	0.635728	0.48	0.26	9.58545e-259	2.97657e-254	syndecan 3
Immune	Taok3	0.661215	0.539	0.359	1.07351e-258	3.33357e-254	TAO kinase 3
Immune	Tlr2	0.607417	0.273	0.097	1.1118e-258	3.45246e-254	toll-like receptor 2
Immune	Tnfrsf1b	0.61284	0.375	0.182	5.71856e-258	1.77578e-253	tumor necrosis factor receptor superfamily, member 1b
Immune	Atp6v0d2	0.648035	0.131	0.014	1.81902e-257	5.6486e-253	ATPase, H+ transporting, lysosomal V0 subunit D2
Immune	Rnf150	0.565763	0.297	0.114	3.3176e-256	1.03021e-251	ring finger protein 150
Immune	Stard8	0.671497	0.341	0.145	3.16438e-254	9.82635e-250	START domain containing 8
Immune	Rnf19b	0.560147	0.353	0.159	2.57667e-253	8.00132e-249	ring finger protein 19B
Immune	Tsc22d4	0.615156	0.57	0.399	4.15172e-252	1.28923e-247	TSC22 domain family, member 4
Immune	Psmb8	0.538505	0.723	0.539	1.19576e-251	3.7132e-247	proteasome (prosome, macropain) subunit, beta type 8 (large multifunctional peptidase 7)
Immune	Il6ra	0.70458	0.428	0.238	2.35578e-251	7.31541e-247	interleukin 6 receptor, alpha
Immune	Plekho2	0.62874	0.514	0.334	2.70186e-251	8.39008e-247	pleckstrin homology domain containing, family O member 2
Immune	Arhgap17	0.661565	0.538	0.356	1.68665e-250	5.23755e-246	Rho GTPase activating protein 17
Immune	Twf2	0.502209	0.436	0.239	8.01119e-250	2.48771e-245	twinfilin actin binding protein 2
Immune	Tgif1	0.621888	0.304	0.123	3.33491e-249	1.03559e-244	TGFB-induced factor homeobox 1
Immune	Pkn1	0.510069	0.473	0.273	8.9549e-248	2.78076e-243	protein kinase N1
Immune	Trps1	0.562833	0.354	0.161	1.26074e-247	3.91496e-243	transcriptional repressor GATA binding 1
Immune	Rnf149	0.725153	0.373	0.184	6.33601e-247	1.96752e-242	ring finger protein 149
Immune	Nfkbia	1.11308	0.755	0.662	1.10574e-243	3.43364e-239	nuclear factor of kappa light polypeptide gene enhancer in B cells inhibitor, alpha
Immune	BC005537	0.693363	0.693	0.585	1.30496e-239	4.05228e-235	cDNA sequence BC005537
Immune	Ccnl1	0.595793	0.75	0.598	5.25482e-236	1.63178e-231	cyclin L1
Immune	Ezr	0.729931	0.369	0.182	1.47037e-235	4.56595e-231	ezrin
Immune	Rhog	0.539951	0.497	0.321	3.75737e-233	1.16678e-228	ras homolog family member G
Immune	Bin1	0.652578	0.482	0.312	9.37199e-233	2.91028e-228	bridging integrator 1
Immune	Serinc3	0.776477	0.828	0.774	5.64796e-231	1.75386e-226	serine incorporator 3
Immune	Sgpl1	0.540427	0.391	0.208	5.4119e-230	1.68056e-225	sphingosine phosphate lyase 1
Immune	Ptp4a2	0.51893	0.818	0.736	1.60946e-229	4.99785e-225	protein tyrosine phosphatase 4a2
Immune	Pglyrp1	0.648791	0.129	0.019	2.64092e-225	8.20085e-221	peptidoglycan recognition protein 1
Immune	Ctsd	1.37971	0.749	0.72	2.58766e-222	8.03547e-218	cathepsin D
Immune	Tmem106a	0.738443	0.436	0.274	1.02214e-219	3.17404e-215	transmembrane protein 106A
Immune	Rnaset2a	0.537148	0.465	0.289	6.52255e-218	2.02545e-213	ribonuclease T2A
Immune	Lacc1	0.521866	0.294	0.127	6.64749e-217	2.06424e-212	laccase domain containing 1
Immune	Clk1	0.679242	0.691	0.566	1.03386e-215	3.21046e-211	CDC-like kinase 1
Immune	Etv3	0.643964	0.387	0.209	2.94511e-213	9.14545e-209	ets variant 3
Immune	Srsf5	0.504739	0.857	0.757	1.78305e-210	5.53689e-206	serine/arginine-rich splicing factor 5
Immune	Ptk2b	0.532842	0.278	0.116	2.31298e-209	7.18251e-205	PTK2 protein tyrosine kinase 2 beta
Immune	Rpl18a	0.514123	0.967	0.933	2.90739e-209	9.02833e-205	ribosomal protein L18A
Immune	Skap2	0.505474	0.474	0.3	3.92259e-209	1.21808e-204	src family associated phosphoprotein 2
Immune	Shisa5	0.815944	0.738	0.642	3.32921e-208	1.03382e-203	shisa family member 5
Immune	Pltp	1.63961	0.572	0.532	1.4448e-206	4.48654e-202	phospholipid transfer protein
Immune	Slc20a1	0.549027	0.283	0.12	1.75946e-204	5.46366e-200	solute carrier family 20, member 1
Immune	Abracl	0.505453	0.667	0.553	3.19625e-204	9.92531e-200	ABRA C-terminal like
Immune	Ikbkb	0.50342	0.436	0.261	7.07771e-203	2.19784e-198	inhibitor of kappaB kinase beta
Immune	Wdr1	0.503536	0.554	0.408	9.15345e-203	2.84242e-198	WD repeat domain 1
Immune	Ctsh	0.737412	0.651	0.516	5.2907e-201	1.64292e-196	cathepsin H
Immune	Rapgef6	0.598516	0.472	0.309	8.46496e-201	2.62862e-196	Rap guanine nucleotide exchange factor (GEF) 6
Immune	Tra2b	0.626365	0.688	0.563	1.76504e-200	5.48099e-196	transformer 2 beta
Immune	Eno1	0.506047	0.548	0.406	3.81467e-200	1.18457e-195	enolase 1, alpha non-neuron
Immune	Cap1	0.537836	0.533	0.383	5.03469e-200	1.56342e-195	CAP, adenylate cyclase-associated protein 1 (yeast)
Immune	Fam46a	0.702468	0.506	0.324	2.42557e-198	7.53212e-194
Immune	Snx2	0.860872	0.561	0.445	4.33386e-198	1.34579e-193	sorting nexin 2
Immune	Dnajc15	0.515964	0.437	0.265	1.25696e-197	3.90323e-193	DnaJ heat shock protein family (Hsp40) member C15
Immune	Mob1a	0.53519	0.583	0.443	1.80437e-196	5.6031e-192	MOB kinase activator 1A
Immune	Apbb1ip	0.548714	0.573	0.386	9.55411e-195	2.96684e-190	amyloid beta (A4) precursor protein-binding, family B, member 1 interacting protein
Immune	Zfp36	0.687058	0.816	0.68	1.19893e-194	3.72305e-190	zinc finger protein 36
Immune	Kdm7a	0.559339	0.463	0.294	2.40142e-194	7.45711e-190	lysine (K)-specific demethylase 7A
Immune	P2rx4	0.621961	0.425	0.27	4.95683e-194	1.53924e-189	purinergic receptor P2X, ligand-gated ion channel 4
Immune	Tob2	0.657017	0.542	0.391	6.93923e-194	2.15484e-189	transducer of ERBB2, 2
Immune	Tmcc1	0.729748	0.446	0.29	1.88925e-192	5.86669e-188	transmembrane and coiled coil domains 1
Immune	Gna13	0.54914	0.498	0.35	1.86967e-187	5.8059e-183	guanine nucleotide binding protein, alpha 13
Immune	Hspa1a	1.26927	0.67	0.589	1.05756e-186	3.28405e-182	heat shock protein 1A
Immune	Mef2c	0.605082	0.549	0.361	1.26762e-181	3.93635e-177	myocyte enhancer factor 2C
Immune	Irf2bp2	0.711053	0.62	0.529	2.0649e-180	6.41213e-176	interferon regulatory factor 2 binding protein 2
Immune	Hacd4	0.612574	0.386	0.223	1.24138e-179	3.85485e-175	3-hydroxyacyl-CoA dehydratase 4
Immune	Stk24	0.607998	0.438	0.286	1.25257e-178	3.88959e-174	serine/threonine kinase 24
Immune	Rpl12	0.582862	0.952	0.889	2.28535e-178	7.0967e-174	ribosomal protein L12
Immune	Ramp1	0.501225	0.25	0.102	2.31003e-174	7.17334e-170	receptor (calcitonin) activity modifying protein 1
Immune	Rbpj	0.689349	0.595	0.482	2.27559e-173	7.0664e-169	recombination signal binding protein for immunoglobulin kappa J region
Immune	Syngr2	0.53902	0.446	0.296	2.38112e-171	7.39408e-167	synaptogyrin 2
Immune	Rps15a	0.517673	0.962	0.918	3.60225e-171	1.11861e-166	ribosomal protein S15A
Immune	Foxp1	0.654526	0.625	0.511	2.45778e-169	7.63216e-165	forkhead box P1
Immune	Sept1	0.942187	0.256	0.121	9.23229e-169	2.8669e-164	septin 1
Immune	Chka	0.651915	0.318	0.162	1.28757e-167	3.99828e-163	choline kinase alpha
Immune	Erp29	0.526267	0.676	0.635	9.84762e-167	3.05798e-162	endoplasmic reticulum protein 29
Immune	Ccl8	2.27889	0.263	0.125	1.00578e-165	3.12325e-161	chemokine (C-C motif) ligand 8
Immune	Nr4a2	0.850804	0.233	0.096	8.32874e-164	2.58632e-159	nuclear receptor subfamily 4, group A, member 2
Immune	Pnrc1	0.552573	0.814	0.739	3.11685e-158	9.67876e-154	proline-rich nuclear receptor coactivator 1
Immune	Gdf15	0.758012	0.144	0.039	2.10844e-157	6.54735e-153	growth differentiation factor 15
Immune	Prpf38b	0.502492	0.571	0.448	7.02798e-157	2.1824e-152	PRP38 pre-mRNA processing factor 38 (yeast) domain containing B
Immune	Tsc22d3	0.616725	0.562	0.434	2.96311e-156	9.20135e-152	TSC22 domain family, member 3
Immune	Slc3a2	0.514269	0.621	0.508	7.16875e-155	2.22611e-150	solute carrier family 3 (activators of dibasic and neutral amino acid transport), member 2
Immune	Rpsa	0.51921	0.972	0.924	4.92764e-154	1.53018e-149	ribosomal protein SA
Immune	Id2	1.06609	0.53	0.417	9.88597e-154	3.06989e-149	inhibitor of DNA binding 2
Immune	Hfe	0.523585	0.355	0.208	1.36652e-153	4.24345e-149	homeostatic iron regulator
Immune	H2afy	0.54227	0.624	0.541	1.35848e-152	4.21848e-148	H2A histone family, member Y
Immune	Frmd4b	0.60922	0.415	0.277	2.66104e-148	8.26331e-144	FERM domain containing 4B
Immune	Apoe	2.18471	0.744	0.769	5.68944e-148	1.76674e-143	apolipoprotein E
Immune	Mpp1	0.541347	0.434	0.313	2.41852e-146	7.51022e-142	membrane protein, palmitoylated
Immune	Atp6v1b2	0.570927	0.422	0.295	1.13214e-145	3.51562e-141	ATPase, H+ transporting, lysosomal V1 subunit B2
Immune	Gata3	0.571552	0.108	0.023	7.25945e-145	2.25428e-140	GATA binding protein 3
Immune	Akap13	0.535007	0.709	0.609	5.91429e-142	1.83657e-137	A kinase (PRKA) anchor protein 13
Immune	Trib1	0.569486	0.366	0.215	1.38151e-141	4.29e-137	tribbles pseudokinase 1
Immune	Eps15	0.650372	0.487	0.378	3.04022e-140	9.44079e-136	epidermal growth factor receptor pathway substrate 15
Immune	Scamp2	0.530103	0.497	0.39	4.35027e-140	1.35089e-135	secretory carrier membrane protein 2
Immune	Cltc	0.746469	0.694	0.676	2.01946e-138	6.27103e-134	clathrin, heavy polypeptide (Hc)
Immune	AC149090.1	0.69178	0.517	0.413	2.11766e-138	6.57596e-134
Immune	Grn	1.20419	0.631	0.679	1.04049e-136	3.23104e-132	granulin
Immune	Ier3	1.31496	0.479	0.374	5.70937e-128	1.77293e-123	immediate early response 3
Immune	Psap	0.91352	0.831	0.867	4.26188e-126	1.32344e-121	prosaposin
Immune	Ap2a2	0.652688	0.517	0.43	3.45592e-125	1.07317e-120	adaptor-related protein complex 2, alpha 2 subunit
Immune	Rnasel	0.532661	0.302	0.181	8.90464e-125	2.76516e-120	ribonuclease L (2', 5'-oligoisoadenylate synthetase-dependent)
Immune	Cdk2ap2	0.563193	0.54	0.451	7.1885e-120	2.23225e-115	CDK2-associated protein 2
Immune	Hspa1b	1.21452	0.646	0.62	3.28398e-119	1.01977e-114	heat shock protein 1B
Immune	Csrnp1	0.534759	0.34	0.209	2.03344e-117	6.31445e-113	cysteine-serine-rich nuclear protein 1
Immune	Neat1	0.764899	0.681	0.594	1.22087e-116	3.79118e-112	nuclear paraspeckle assembly transcript 1 (non-protein coding)
Immune	Metrnl	0.510972	0.513	0.378	5.30452e-114	1.64721e-109	meteorin, glial cell differentiation regulator-like
Immune	Lipa	0.776094	0.495	0.427	1.0897e-113	3.38384e-109	lysosomal acid lipase A
Immune	Gadd45b	0.744629	0.51	0.394	5.49739e-112	1.7071e-107	growth arrest and DNA-damage-inducible 45 beta
Immune	Sat1	0.521604	0.737	0.656	6.52326e-111	2.02567e-106	spermidine/spermine N1-acetyl transferase 1
Immune	Igf1	0.660946	0.469	0.362	1.59488e-107	4.95258e-103	insulin-like growth factor 1
Immune	H2-Q7	0.996394	0.433	0.303	1.74422e-107	5.41633e-103	histocompatibility 2, Q region locus 7
Immune	Cndp2	0.558694	0.467	0.381	4.82245e-106	1.49751e-101	CNDP dipeptidase 2 (metallopeptidase M20 family)
Immune	Mxd1	0.542755	0.174	0.078	1.15367e-103	3.5825e-99	MAX dimerization protein 1
Immune	Pld3	0.654269	0.391	0.299	2.42802e-103	7.53972e-99	phospholipase D family, member 3
Immune	Cited2	0.600466	0.513	0.414	1.09675e-100	3.40573e-96	Cbp/p300-interacting transactivator, with Glu/Asp-rich carboxy-terminal domain, 2
Immune	Itsn1	0.567625	0.351	0.254	7.82159e-100	2.42884e-95	intersectin 1 (SH3 domain protein 1A)
Immune	Mmp12	0.944459	0.104	0.032	3.8043e-96	1.18135e-91	matrix metallopeptidase 12
Immune	Asah1	0.520308	0.516	0.47	1.75949e-95	5.46375e-91	N-acylsphingosine amidohydrolase 1
Immune	Rab7b	0.602693	0.384	0.296	5.15888e-95	1.60199e-90	RAB7B, member RAS oncogene family
Immune	Cst3	0.81478	0.866	0.935	5.9436e-91	1.84567e-86	cystatin C
Immune	Ifi207	0.671077	0.474	0.383	1.19594e-90	3.71376e-86	interferon activated gene 207
Immune	Eps8	0.585606	0.45	0.377	2.22673e-84	6.91467e-80	epidermal growth factor receptor pathway substrate 8
Immune	Creg1	0.621363	0.553	0.507	1.25079e-83	3.88409e-79	cellular repressor of E1A-stimulated genes 1
Immune	Ccl7	1.1932	0.279	0.177	3.83475e-83	1.19081e-78	chemokine (C-C motif) ligand 7
Immune	Abca9	0.527918	0.331	0.241	1.05334e-81	3.27092e-77	ATP-binding cassette, sub-family A (ABC1), member 9
Immune	Rab3il1	0.538133	0.386	0.307	1.31885e-81	4.09544e-77	RAB3A interacting protein (rabin3)-like 1
Immune	Ctsz	0.736487	0.687	0.721	3.44655e-79	1.07026e-74	cathepsin Z
Immune	Dse	0.568559	0.408	0.333	1.04842e-78	3.25566e-74	dermatan sulfate epimerase
Immune	Cstb	0.768907	0.612	0.602	1.76429e-73	5.47865e-69	cystatin B
Immune	Nfkb1	0.511995	0.519	0.455	4.46734e-73	1.38724e-68	nuclear factor of kappa light polypeptide gene enhancer in B cells 1, p105
Immune	Maf	0.934073	0.547	0.509	2.86603e-72	8.89989e-68	avian musculoaponeurotic fibrosarcoma oncogene homolog
Immune	Satb1	0.631057	0.14	0.069	2.11285e-70	6.56102e-66	special AT-rich sequence binding protein 1
Immune	Ckb	0.640821	0.518	0.474	3.05328e-69	9.48134e-65	creatine kinase, brain
Immune	Cxcl10	0.519986	0.153	0.078	2.05145e-62	6.37036e-58	chemokine (C-X-C motif) ligand 10
Immune	Kdm6b	0.526963	0.513	0.467	4.42477e-62	1.37402e-57	KDM1 lysine (K)-specific demethylase 6B
Immune	Cebpb	0.676411	0.652	0.596	2.5139e-60	7.80642e-56	CCAAT/enhancer binding protein (C/EBP), beta
Immune	Atf3	0.6725	0.541	0.478	1.51373e-58	4.70059e-54	activating transcription factor 3
Immune	Blvrb	0.710981	0.529	0.563	7.26996e-52	2.25754e-47	biliverdin reductase B (flavin reductase (NADPH))
Immune	Sdc4	0.710932	0.424	0.38	5.7902e-51	1.79803e-46	syndecan 4
Immune	Gimap4	0.662152	0.23	0.163	3.01626e-45	9.36639e-41	GTPase, IMAP family member 4
Immune	Plin2	0.731323	0.602	0.61	4.19321e-45	1.30212e-40	perilipin 2
Immune	Bcl2	0.552971	0.257	0.197	5.1375e-43	1.59535e-38	B cell leukemia/lymphoma 2
Immune	Gpnmb	0.673679	0.12	0.21	1.32459e-37	4.11324e-33	glycoprotein (transmembrane) nmb
Immune	Naaa	0.612204	0.362	0.33	3.46822e-31	1.07699e-26	N-acylethanolamine acid amidase
Immune	C4b	0.808641	0.26	0.211	6.64708e-31	2.06412e-26	complement component 4B (Chido blood group)
Immune	Capg	0.760913	0.492	0.512	7.52498e-26	2.33673e-21	capping protein (actin filament), gelsolin-like
Immune	Selenop	1.61154	0.702	0.849	2.32816e-18	7.22963e-14	selenoprotein P
Immune	Gm26917	0.721475	0.335	0.299	8.04858e-16	2.49933e-11	predicted gene, 26917
Immune	Bhlhe40	0.541488	0.258	0.233	1.0391e-15	3.2267e-11	basic helix-loop-helix family, member e40
Mesothelial	Upk3b	4.34443	0.897	0.011	0	0	uroplakin 3B
Mesothelial	Krt19	3.56153	0.846	0.015	0	0	keratin 19
Mesothelial	Nkain4	3.22511	0.824	0.03	0	0	Na+/K+ transporting ATPase interacting 4
Mesothelial	Clu	3.54113	0.83	0.048	0	0	clusterin
Mesothelial	Gpm6a	2.88811	0.786	0.006	0	0	glycoprotein m6a
Mesothelial	Fgf1	3.16534	0.824	0.045	0	0	fibroblast growth factor 1
Mesothelial	Upk1b	2.73837	0.781	0.003	0	0	uroplakin 1B
Mesothelial	Lgals7	2.61479	0.754	0.012	0	0	lectin, galactose binding, soluble 7
Mesothelial	Lrrn4	2.37616	0.739	0.002	0	0	leucine rich repeat neuronal 4
Mesothelial	Msln	3.02711	0.737	0.003	0	0	mesothelin
Mesothelial	Cxadr	2.06714	0.732	0.002	0	0	coxsackie virus and adenovirus receptor
Mesothelial	Cldn10	2.16529	0.73	0.012	0	0	claudin 10
Mesothelial	Slpi	4.55646	0.739	0.023	0	0	secretory leukocyte peptidase inhibitor
Mesothelial	Krt7	1.93304	0.699	0.002	0	0	keratin 7
Mesothelial	Ano1	1.82832	0.712	0.019	0	0	anoctamin 1, calcium activated chloride channel
Mesothelial	Fmod	2.2406	0.712	0.02	0	0	fibromodulin
Mesothelial	C2	3.01566	0.797	0.112	0	0	complement component 2 (within H-2S)
Mesothelial	Krt8	2.17556	0.676	0.002	0	0	keratin 8
Mesothelial	Pkhd1l1	1.86088	0.674	0.003	0	0	polycystic kidney and hepatic disease 1-like 1
Mesothelial	Tmem151a	1.53232	0.676	0.007	0	0	transmembrane protein 151A
Mesothelial	Slc16a1	2.09943	0.723	0.064	0	0	solute carrier family 16 (monocarboxylic acid transporters), member 1
Mesothelial	Gsta4	1.59017	0.699	0.049	0	0	glutathione S-transferase, alpha 4
Mesothelial	Cgnl1	1.75079	0.721	0.072	0	0	cingulin-like 1
Mesothelial	Serpinb6b	1.95012	0.705	0.061	0	0	serine (or cysteine) peptidase inhibitor, clade B, member 6b
Mesothelial	Rspo1	2.59381	0.81	0.167	0	0	R-spondin 1
Mesothelial	Myrf	1.3758	0.65	0.009	0	0	myelin regulatory factor
Mesothelial	Atp1b1	2.15796	0.766	0.128	0	0	ATPase, Na+/K+ transporting, beta 1 polypeptide
Mesothelial	Ptprf	1.42868	0.676	0.045	0	0	protein tyrosine phosphatase, receptor type, F
Mesothelial	Cdh11	2.22019	0.748	0.121	0	0	cadherin 11
Mesothelial	Muc16	1.6545	0.625	0.001	0	0	mucin 16
Mesothelial	Ildr2	1.98956	0.77	0.148	0	0	immunoglobulin-like domain containing receptor 2
Mesothelial	1500015O10Rik	1.92115	0.625	0.008	0	0
Mesothelial	Wfdc1	1.33154	0.618	0.024	0	0	WAP four-disulfide core domain 1
Mesothelial	Lsr	1.26011	0.612	0.022	0	0	lipolysis stimulated lipoprotein receptor
Mesothelial	Sema5a	1.48544	0.69	0.12	0	0	sema domain, seven thrombospondin repeats (type 1 and type 1-like), transmembrane domain (TM) and short cytoplasmic domain, (semaphorin) 5A
Mesothelial	Krt18	1.67493	0.569	0.002	0	0	keratin 18
Mesothelial	Stk26	1.0966	0.596	0.034	0	0	serine/threonine kinase 26
Mesothelial	Acta2	1.10643	0.627	0.07	0	0	actin, alpha 2, smooth muscle, aorta
Mesothelial	Gjb5	0.993715	0.56	0.005	0	0	gap junction protein, beta 5
Mesothelial	Slc39a8	2.04615	0.612	0.06	0	0	solute carrier family 39 (metal ion transporter), member 8
Mesothelial	Tmem98	1.10324	0.598	0.047	0	0	transmembrane protein 98
Mesothelial	Cobll1	0.953595	0.618	0.07	0	0	Cobl-like 1
Mesothelial	Cobl	1.11857	0.551	0.006	0	0	cordon-bleu WH2 repeat
Mesothelial	Plxna4	1.23205	0.612	0.072	0	0	plexin A4
Mesothelial	Ddr1	1.09847	0.618	0.081	0	0	discoidin domain receptor family, member 1
Mesothelial	Cpz	1.27066	0.574	0.037	0	0	carboxypeptidase Z
Mesothelial	Spock2	1.78435	0.605	0.08	0	0	sparc/osteonectin, cwcv and kazal-like domains proteoglycan 2
Mesothelial	Il17re	0.881305	0.527	0.004	0	0	interleukin 17 receptor E
Mesothelial	Bmp4	1.1476	0.603	0.084	0	0	bone morphogenetic protein 4
Mesothelial	Pdlim3	1.14904	0.54	0.022	0	0	PDZ and LIM domain 3
Mesothelial	Bace2	1.08054	0.605	0.087	0	0	beta-site APP-cleaving enzyme 2
Mesothelial	Gcnt2	0.913984	0.589	0.071	0	0	glucosaminyl (N-acetyl) transferase 2, I-branching enzyme
Mesothelial	Bnc1	0.814172	0.516	0	0	0	basonuclin 1
Mesothelial	Lrrc1	0.9212	0.558	0.046	0	0	leucine rich repeat containing 1
Mesothelial	Ptger3	1.70361	0.527	0.028	0	0	prostaglandin E receptor 3 (subtype EP3)
Mesothelial	Il33	1.11694	0.565	0.071	0	0	interleukin 33
Mesothelial	Lrp2	0.99742	0.489	0	0	0	low density lipoprotein receptor-related protein 2
Mesothelial	Prlr	1.10968	0.502	0.014	0	0	prolactin receptor
Mesothelial	Bicd1	1.11593	0.554	0.067	0	0	BICD cargo adaptor 1
Mesothelial	Ccbe1	0.84036	0.516	0.034	0	0	collagen and calcium binding EGF domains 1
Mesothelial	Tst	0.899583	0.525	0.045	0	0	thiosulfate sulfurtransferase, mitochondrial
Mesothelial	Zfp185	0.743751	0.491	0.011	0	0	zinc finger protein 185
Mesothelial	Megf6	0.761165	0.482	0.003	0	0	multiple EGF-like-domains 6
Mesothelial	AI661453	1.02089	0.513	0.036	0	0	expressed sequence AI661453
Mesothelial	Kcnab1	0.778974	0.484	0.007	0	0	potassium voltage-gated channel, shaker-related subfamily, beta member 1
Mesothelial	Aldh1a2	1.02208	0.509	0.034	0	0	aldehyde dehydrogenase family 1, subfamily A2
Mesothelial	Mroh2a	1.29645	0.473	0.003	0	0	maestro heat-like repeat family member 2A
Mesothelial	Chrdl1	1.30802	0.496	0.028	0	0	chordin-like 1
Mesothelial	Crym	0.971311	0.475	0.011	0	0	crystallin, mu
Mesothelial	Spock3	0.943896	0.462	0.001	0	0	sparc/osteonectin, cwcv and kazal-like domains proteoglycan 3
Mesothelial	Fam84a	1.01366	0.46	0.003	0	0
Mesothelial	Fgf9	0.910516	0.475	0.024	0	0	fibroblast growth factor 9
Mesothelial	Fras1	0.903144	0.449	0.007	0	0	Fraser extracellular matrix complex subunit 1
Mesothelial	Flrt1	0.755951	0.442	0.005	0	0	fibronectin leucine rich transmembrane protein 1
Mesothelial	Sox6	0.742775	0.442	0.008	0	0	SRY (sex determining region Y)-box 6
Mesothelial	Slco2a1	1.06451	0.469	0.049	0	0	solute carrier organic anion transporter family, member 2a1
Mesothelial	Met	0.677161	0.429	0.018	0	0	met proto-oncogene
Mesothelial	Folr1	0.853828	0.413	0.005	0	0	folate receptor 1 (adult)
Mesothelial	Fam180a	0.666018	0.415	0.012	0	0	family with sequence similarity 180, member A
Mesothelial	Apol9a	0.746305	0.411	0.02	0	0	apolipoprotein L 9a
Mesothelial	Cgn	0.602906	0.388	0.001	0	0	cingulin
Mesothelial	Pard6b	0.560696	0.384	0.005	0	0	par-6 family cell polarity regulator beta
Mesothelial	Dkk3	0.630948	0.406	0.033	0	0	dickkopf WNT signaling pathway inhibitor 3
Mesothelial	Lgals2	1.11071	0.368	0.001	0	0	lectin, galactose-binding, soluble 2
Mesothelial	Mpzl2	0.551594	0.366	0.001	0	0	myelin protein zero-like 2
Mesothelial	Nrxn2	0.672652	0.386	0.022	0	0	neurexin II
Mesothelial	Col4a6	0.581262	0.382	0.019	0	0	collagen, type IV, alpha 6
Mesothelial	Grem2	0.837669	0.366	0.008	0	0	gremlin 2, DAN family BMP antagonist
Mesothelial	Ephb6	0.505727	0.379	0.021	0	0	Eph receptor B6
Mesothelial	Isl1	0.634977	0.355	0	0	0	ISL1 transcription factor, LIM/homeodomain
Mesothelial	Igfbp2	1.82285	0.35	0.001	0	0	insulin-like growth factor binding protein 2
Mesothelial	Itga3	0.517103	0.366	0.018	0	0	integrin alpha 3
Mesothelial	Fcor	0.555456	0.371	0.029	0	0	Foxo1 corepressor
Mesothelial	Cybrd1	0.746027	0.342	0.002	0	0	cytochrome b reductase 1
Mesothelial	Tmem255a	0.716456	0.362	0.024	0	0	transmembrane protein 255A
Mesothelial	Ccdc3	0.695275	0.353	0.02	0	0	coiled-coil domain containing 3
Mesothelial	Sema3a	0.544532	0.346	0.017	0	0	sema domain, immunoglobulin domain (Ig), short basic domain, secreted, (semaphorin) 3A
Mesothelial	Tmem108	0.521371	0.335	0.008	0	0	transmembrane protein 108
Mesothelial	Asic2	0.585807	0.328	0.002	0	0	acid-sensing (proton-gated) ion channel 2
Mesothelial	Myo5b	0.528218	0.321	0.001	0	0	myosin VB
Mesothelial	Tceal3	0.635623	0.321	0.007	0	0	transcription elongation factor A (SII)-like 3
Mesothelial	Chst4	0.578122	0.308	0	0	0	carbohydrate sulfotransferase 4
Mesothelial	Wwc1	0.660198	0.312	0.005	0	0	WW, C2 and coiled-coil domain containing 1
Mesothelial	Scn3b	0.673686	0.312	0.011	0	0	sodium channel, voltage-gated, type III, beta
Mesothelial	Nxph1	0.569741	0.295	0.002	0	0	neurexophilin 1
Mesothelial	Fam110c	0.511679	0.29	0.005	0	0	family with sequence similarity 110, member C
Mesothelial	AW551984	0.527899	0.29	0.013	0	0	expressed sequence AW551984
Mesothelial	Trdn	0.731187	0.275	0.001	0	0	triadin
Mesothelial	Tm4sf5	0.863475	0.272	0.005	0	0	transmembrane 4 superfamily member 5
Mesothelial	Lcn2	1.31296	0.27	0.013	0	0	lipocalin 2
Mesothelial	Fxyd3	1.07366	0.239	0.004	0	0	FXYD domain-containing ion transport regulator 3
Mesothelial	Tspan8	0.569582	0.23	0.002	0	0	tetraspanin 8
Mesothelial	Agr2	0.597521	0.185	0	0	0	anterior gradient 2
Mesothelial	Cyp2s1	0.663135	0.438	0.044	1.82147e-303	5.65623e-299	cytochrome P450, family 2, subfamily s, polypeptide 1
Mesothelial	Ahcy	0.548778	0.344	0.026	5.27054e-301	1.63666e-296	S-adenosylhomocysteine hydrolase
Mesothelial	Slc9a3r1	1.98296	0.763	0.173	1.78261e-297	5.53553e-293	solute carrier family 9 (sodium/hydrogen exchanger), member 3 regulator 1
Mesothelial	Spint2	1.29769	0.623	0.092	4.20272e-297	1.30507e-292	serine protease inhibitor, Kunitz type 2
Mesothelial	Sema3f	0.555924	0.46	0.048	1.91464e-293	5.94552e-289	sema domain, immunoglobulin domain (Ig), short basic domain, secreted, (semaphorin) 3F
Mesothelial	Dmkn	1.16648	0.415	0.041	3.27524e-289	1.01706e-284	dermokine
Mesothelial	Ppm1l	0.755979	0.482	0.055	1.46758e-286	4.55728e-282	protein phosphatase 1 (formerly 2C)-like
Mesothelial	Igfbp5	2.7139	0.779	0.167	3.19696e-283	9.92752e-279	insulin-like growth factor binding protein 5
Mesothelial	Tpm2	1.48455	0.768	0.17	5.91927e-281	1.83811e-276	tropomyosin 2, beta
Mesothelial	Nkd1	0.640768	0.44	0.049	4.34813e-274	1.35023e-269	naked cuticle 1
Mesothelial	Csrp2	3.11787	0.882	0.319	3.86096e-273	1.19894e-268	cysteine and glycine-rich protein 2
Mesothelial	Il18	1.36734	0.667	0.129	9.13528e-273	2.83678e-268	interleukin 18
Mesothelial	Ppl	1.1685	0.589	0.094	1.09587e-264	3.40301e-260	periplakin
Mesothelial	Rasl11a	0.998759	0.614	0.099	8.19061e-261	2.54343e-256	RAS-like, family 11, member A
Mesothelial	Aldh1a1	2.37546	0.795	0.218	2.91665e-257	9.05707e-253	aldehyde dehydrogenase family 1, subfamily A1
Mesothelial	Cpe	1.38655	0.438	0.051	2.11002e-255	6.55225e-251	carboxypeptidase E
Mesothelial	Cox6b2	0.822898	0.426	0.05	3.43327e-253	1.06613e-248	cytochrome c oxidase subunit 6B2
Mesothelial	Neo1	0.974082	0.607	0.11	1.29888e-252	4.0334e-248	neogenin
Mesothelial	Ctxn1	0.569081	0.295	0.023	5.0914e-252	1.58103e-247	cortexin 1
Mesothelial	Sorbs2	0.848515	0.493	0.064	4.42599e-251	1.3744e-246	sorbin and SH3 domain containing 2
Mesothelial	Igfbp6	3.08284	0.92	0.389	8.26369e-251	2.56612e-246	insulin-like growth factor binding protein 6
Mesothelial	Ptpn14	0.682761	0.513	0.073	3.35597e-248	1.04213e-243	protein tyrosine phosphatase, non-receptor type 14
Mesothelial	Gsta3	1.47525	0.667	0.135	1.03395e-239	3.21072e-235	glutathione S-transferase, alpha 3
Mesothelial	Ptprd	1.03108	0.585	0.102	1.38635e-239	4.30502e-235	protein tyrosine phosphatase, receptor type, D
Mesothelial	Mpp6	1.95456	0.795	0.248	1.42336e-239	4.41997e-235	membrane protein, palmitoylated 6 (MAGUK p55 subfamily member 6)
Mesothelial	Gucy1a1	0.825444	0.576	0.093	1.13976e-235	3.53928e-231	guanylate cyclase 1, soluble, alpha 1
Mesothelial	Ezr	1.84854	0.797	0.229	4.09181e-232	1.27063e-227	ezrin
Mesothelial	Ldhb	1.34746	0.705	0.167	4.87431e-232	1.51362e-227	lactate dehydrogenase B
Mesothelial	Stard10	0.565851	0.346	0.035	6.04808e-230	1.87811e-225	START domain containing 10
Mesothelial	Cxcl13	0.975699	0.275	0.022	1.12744e-225	3.50105e-221	chemokine (C-X-C motif) ligand 13
Mesothelial	Aebp1	3.01811	0.855	0.36	1.22172e-223	3.79381e-219	AE binding protein 1
Mesothelial	P3h4	1.19419	0.658	0.158	1.88868e-216	5.86492e-212	prolyl 3-hydroxylase family member 4 (non-enzymatic)
Mesothelial	Gm12840	1.6125	0.741	0.187	2.85196e-212	8.85619e-208	predicted gene 12840
Mesothelial	Fibin	0.89392	0.464	0.07	1.38393e-209	4.29751e-205	fin bud initiation factor homolog (zebrafish)
Mesothelial	Crip1	2.083	0.98	0.885	1.62647e-209	5.05069e-205	cysteine-rich protein 1 (intestinal)
[truncated: 334 more rows]
