# Supplementary material for: BMPER is a marker of adipose progenitors and adipocytes and a positive modulator of adipogenesis
Source: Commun Biol. 2023 Jun 13;6:638. doi: 10.1038/s42003-023-05011-w (PMC10264349; doi:10.1038/s42003-023-05011-w)
Supplement: Supplementary file 5 — Supplementary Data 3 [file 42003_2023_5011_MOESM5_ESM.xlsx]

## Sheet: Clusters
cluster	gene	avg_log2FC	pct.1	pct.2	p_val	p_val_adj	description
FAP1	FMO2	0.866618	0.824	0.429	0	0	flavin containing dimethylaniline monoxygenase 2
FAP1	GPC3	0.736068	0.828	0.492	0	0	glypican 3
FAP1	IGFBP3	1.25499	0.923	0.605	0	0	insulin like growth factor binding protein 3
FAP1	PTGDS	1.27459	0.808	0.493	0	0	prostaglandin D2 synthase
FAP1	IGF1	0.767163	0.644	0.349	0	0	insulin like growth factor 1
FAP1	CXCL14	0.946503	0.862	0.568	0	0	C-X-C motif chemokine ligand 14
FAP1	COL15A1	0.768068	0.55	0.262	0	0	collagen type XV alpha 1 chain
FAP1	CXCL12	0.866893	0.931	0.675	0	0	C-X-C motif chemokine ligand 12
FAP1	PDK4	0.756042	0.917	0.662	0	0	pyruvate dehydrogenase kinase 4
FAP1	SVEP1	0.737421	0.832	0.59	0	0	sushi, von Willebrand factor type A, EGF and pentraxin domain containing 1
FAP1	APOD	0.895365	0.988	0.778	0	0	apolipoprotein D
FAP1	LHFPL6	0.663319	0.9	0.703	0	0	LHFPL tetraspan subfamily member 6
FAP1	ABCA8	0.805922	0.879	0.69	0	0	ATP binding cassette subfamily A member 8
FAP1	ADH1B	0.833109	0.938	0.759	0	0	alcohol dehydrogenase 1B (class I), beta polypeptide
FAP1	TXNIP	0.845279	0.99	0.86	0	0	thioredoxin interacting protein
FAP1	SELENOP	0.673931	0.985	0.921	0	0	selenoprotein P
FAP1	RPL39	0.700173	0.999	0.992	0	0	ribosomal protein L39
FAP1	RPL37	0.502337	1	0.997	0	0	ribosomal protein L37
FAP1	RPS28	0.556654	0.999	0.997	0	0	ribosomal protein S28
FAP1	RPL34	0.540311	1	0.998	0	0	ribosomal protein L34
FAP1	PLPP3	0.645038	0.876	0.702	1.79711e-307	4.27335e-303	phospholipid phosphatase 3
FAP1	DEPP1	0.751817	0.593	0.303	1.74734e-302	4.15499e-298	DEPP1 autophagy regulator
FAP1	PIK3R1	0.535752	0.821	0.595	4.3985e-291	1.04592e-286	phosphoinositide-3-kinase regulatory subunit 1
FAP1	PTN	0.609867	0.787	0.518	1.02615e-290	2.44009e-286	pleiotrophin
FAP1	SRPX	0.51455	0.872	0.632	1.35737e-290	3.22769e-286	sushi repeat containing protein X-linked
FAP1	ABCA10	0.572367	0.565	0.314	8.45212e-286	2.00983e-281	ATP binding cassette subfamily A member 10
FAP1	RSPO3	0.568042	0.744	0.501	6.08724e-281	1.44748e-276	R-spondin 3
FAP1	NOVA1	0.618632	0.72	0.498	4.91664e-279	1.16913e-274	NOVA alternative splicing regulator 1
FAP1	ABCA6	0.57824	0.737	0.526	4.29432e-273	1.02115e-268	ATP binding cassette subfamily A member 6
FAP1	FABP4	0.73317	0.399	0.18	6.98738e-227	1.66153e-222	fatty acid binding protein 4
FAP1	CITED2	0.511737	0.537	0.315	2.13235e-202	5.07051e-198	Cbp/p300 interacting transactivator with Glu/Asp rich carboxy-terminal domain 2
FAP1	HSPA1A	0.744358	0.811	0.683	7.49854e-87	1.78308e-82	heat shock protein family A (Hsp70) member 1A
FAP1	HSPA1B	0.500673	0.556	0.476	2.3481e-37	5.58354e-33	heat shock protein family A (Hsp70) member 1B
FAP2	MT1A	2.83388	0.947	0.391	0	0	metallothionein 1A
FAP2	NR4A1	1.49788	0.866	0.355	0	0	nuclear receptor subfamily 4 group A member 1
FAP2	NAMPT	1.83003	0.846	0.336	0	0	nicotinamide phosphoribosyltransferase
FAP2	NFIL3	1.15747	0.717	0.208	0	0	nuclear factor, interleukin 3 regulated
FAP2	C11orf96	2.51477	0.841	0.349	0	0	chromosome 11 open reading frame 96
FAP2	RDH10	1.35685	0.69	0.2	0	0	retinol dehydrogenase 10
FAP2	ELL2	1.1911	0.621	0.141	0	0	elongation factor for RNA polymerase II 2
FAP2	DDX21	1.15864	0.776	0.299	0	0	DExD-box helicase 21
FAP2	CRISPLD2	1.19931	0.808	0.336	0	0	cysteine rich secretory protein LCCL domain containing 2
FAP2	ATP1B3	1.87284	0.716	0.251	0	0	ATPase Na+/K+ transporting subunit beta 3
FAP2	CDKN1A	1.04774	0.777	0.317	0	0	cyclin dependent kinase inhibitor 1A
FAP2	CCL2	3.06944	0.602	0.142	0	0	C-C motif chemokine ligand 2
FAP2	ADAMTS4	1.80091	0.5	0.052	0	0	ADAM metallopeptidase with thrombospondin type 1 motif 4
FAP2	PIM1	0.992846	0.63	0.189	0	0	Pim-1 proto-oncogene, serine/threonine kinase
FAP2	TNFAIP6	2.61143	0.531	0.092	0	0	TNF alpha induced protein 6
FAP2	OSMR	1.03101	0.678	0.247	0	0	oncostatin M receptor
FAP2	THBS1	1.99107	0.731	0.32	0	0	thrombospondin 1
FAP2	RASD1	1.75986	0.813	0.402	0	0	ras related dexamethasone induced 1
FAP2	MAT2A	0.961442	0.63	0.224	0	0	methionine adenosyltransferase 2A
FAP2	CYCS	0.921452	0.656	0.26	0	0	cytochrome c, somatic
FAP2	B4GALT1	0.803077	0.692	0.303	0	0	beta-1,4-galactosyltransferase 1
FAP2	GFPT2	0.907061	0.687	0.307	0	0	glutamine-fructose-6-phosphate transaminase 2
FAP2	CHD1	0.747173	0.566	0.187	0	0	chromodomain helicase DNA binding protein 1
FAP2	MT1X	2.63246	0.911	0.534	0	0	metallothionein 1X
FAP2	FOSL2	0.689397	0.633	0.259	0	0	FOS like 2, AP-1 transcription factor subunit
FAP2	EIF4A1	0.806503	0.802	0.431	0	0	eukaryotic translation initiation factor 4A1
FAP2	HNRNPAB	0.778824	0.629	0.265	0	0	heterogeneous nuclear ribonucleoprotein A/B
FAP2	UGCG	0.700393	0.532	0.169	0	0	UDP-glucose ceramide glucosyltransferase
FAP2	SOCS3	1.01253	0.93	0.568	0	0	suppressor of cytokine signaling 3
FAP2	PTX3	3.34917	0.494	0.137	0	0	pentraxin 3
FAP2	KDM6B	1.07122	0.499	0.142	0	0	lysine demethylase 6B
FAP2	MYC	0.725173	0.812	0.459	0	0	MYC proto-oncogene, bHLH transcription factor
FAP2	ADAMTS1	1.39715	0.734	0.386	0	0	ADAM metallopeptidase with thrombospondin type 1 motif 1
FAP2	NOLC1	0.587493	0.476	0.129	0	0	nucleolar and coiled-body phosphoprotein 1
FAP2	ZNF331	0.929671	0.48	0.137	0	0	zinc finger protein 331
FAP2	RND3	0.925821	0.683	0.342	0	0	Rho family GTPase 3
FAP2	SLC19A2	0.911448	0.642	0.306	0	0	solute carrier family 19 member 2
FAP2	NOP16	0.514728	0.408	0.079	0	0	NOP16 nucleolar protein
FAP2	SOD2	1.99065	0.928	0.602	0	0	superoxide dismutase 2
FAP2	SOD2	1.99065	0.928	0.602	0	0	superoxide dismutase 2
FAP2	VEGFA	0.913477	0.519	0.194	0	0	vascular endothelial growth factor A
FAP2	PFDN2	0.681035	0.704	0.384	0	0	prefoldin subunit 2
FAP2	NR4A3	0.964488	0.373	0.055	0	0	nuclear receptor subfamily 4 group A member 3
FAP2	NABP1	0.674031	0.427	0.112	0	0	nucleic acid binding protein 1
FAP2	SLC39A14	0.556313	0.421	0.108	0	0	solute carrier family 39 member 14
FAP2	REL	0.774338	0.44	0.13	0	0	REL proto-oncogene, NF-kB subunit
FAP2	STOM	0.851893	0.787	0.478	0	0	stomatin
FAP2	MIR22HG	0.516718	0.451	0.142	0	0	MIR22 host gene
FAP2	CDC42EP4	0.601512	0.555	0.247	0	0	CDC42 effector protein 4
FAP2	MT1M	2.4843	0.922	0.616	0	0	metallothionein 1M
FAP2	PDE4D	0.552957	0.381	0.079	0	0	phosphodiesterase 4D
FAP2	C1QTNF1	0.550088	0.428	0.127	0	0	C1q and TNF related 1
FAP2	LARP4	0.522257	0.44	0.139	0	0	La ribonucleoprotein domain family member 4
FAP2	IL6	1.57197	0.354	0.055	0	0	interleukin 6
FAP2	PIM3	0.636345	0.421	0.122	0	0	Pim-3 proto-oncogene, serine/threonine kinase
FAP2	IL1R1	0.712423	0.7	0.402	0	0	interleukin 1 receptor type 1
FAP2	CXCL2	1.85582	0.373	0.078	0	0	C-X-C motif chemokine ligand 2
FAP2	HSPD1	0.617159	0.738	0.451	0	0	heat shock protein family D (Hsp60) member 1
FAP2	ACSL4	0.864182	0.435	0.151	0	0	acyl-CoA synthetase long chain family member 4
FAP2	ICAM1	0.940124	0.319	0.066	0	0	intercellular adhesion molecule 1
FAP2	CREM	0.6015	0.351	0.1	0	0	cAMP responsive element modulator
FAP2	TRIB1	0.588991	0.311	0.065	0	0	tribbles pseudokinase 1
FAP2	CTSL	1.28963	0.793	0.558	0	0	cathepsin L
FAP2	CEBPB	1.29781	0.946	0.719	0	0	CCAAT enhancer binding protein beta
FAP2	FGF7	1.25223	0.846	0.628	0	0	fibroblast growth factor 7
FAP2	LDHA	0.837924	0.889	0.672	0	0	lactate dehydrogenase A
FAP2	MT1E	1.56909	0.835	0.621	0	0	metallothionein 1E
FAP2	NNMT	1.89748	0.959	0.747	0	0	nicotinamide N-methyltransferase
FAP2	CH25H	0.941772	0.219	0.027	0	0	cholesterol 25-hydroxylase
FAP2	PRDX6	0.764025	0.909	0.743	0	0	peroxiredoxin 6
FAP2	JUNB	0.807511	0.966	0.801	0	0	JunB proto-oncogene, AP-1 transcription factor subunit
FAP2	PNRC1	1.29622	0.981	0.852	0	0	proline rich nuclear receptor coactivator 1
FAP2	ZFP36L1	1.0501	0.928	0.799	0	0	ZFP36 ring finger protein like 1
FAP2	YBX3	0.727362	0.954	0.839	0	0	Y-box binding protein 3
FAP2	NPM1	0.823168	0.94	0.827	0	0	nucleophosmin 1
FAP2	DDX5	0.679443	0.971	0.858	0	0	DEAD-box helicase 5
FAP2	MT2A	2.25758	0.992	0.911	0	0	metallothionein 2A
FAP2	CEBPD	0.882473	0.983	0.971	0	0	CCAAT enhancer binding protein delta
FAP2	BTG3	0.561875	0.6	0.291	1.04697e-307	2.48959e-303	BTG anti-proliferation factor 3
FAP2	MIDN	0.545808	0.506	0.196	4.68937e-306	1.11508e-301	midnolin
FAP2	RAN	0.626326	0.792	0.542	2.21831e-299	5.27492e-295	RAN, member RAS oncogene family
FAP2	EIF4A3	0.657976	0.548	0.252	4.93744e-295	1.17407e-290	eukaryotic translation initiation factor 4A3
FAP2	IFITM2	0.610082	0.936	0.808	4.10257e-291	9.75551e-287	interferon induced transmembrane protein 2
FAP2	PTMA	0.662708	0.988	0.952	3.05747e-287	7.27035e-283	prothymosin alpha
FAP2	HSPE1	0.560875	0.78	0.515	1.25021e-285	2.97287e-281	heat shock protein family E (Hsp10) member 1
FAP2	IFI16	0.800026	0.756	0.513	1.95766e-285	4.65512e-281	interferon gamma inducible protein 16
FAP2	UAP1	0.84492	0.722	0.425	5.33813e-283	1.26935e-278	UDP-N-acetylglucosamine pyrophosphorylase 1
FAP2	MCL1	0.78375	0.808	0.584	1.81883e-279	4.32499e-275	MCL1 apoptosis regulator, BCL2 family member
FAP2	CTSC	1.60365	0.5	0.23	8.42174e-275	2.00261e-270	cathepsin C
FAP2	IRF1	0.851957	0.504	0.223	1.06821e-271	2.54009e-267	interferon regulatory factor 1
FAP2	GPRC5A	0.712263	0.469	0.193	2.04323e-267	4.85859e-263	G protein-coupled receptor class C group 5 member A
FAP2	ATP13A3	0.544363	0.398	0.143	6.61536e-264	1.57307e-259	ATPase 13A3
FAP2	PLAUR	0.559763	0.362	0.121	1.95673e-263	4.6529e-259	plasminogen activator, urokinase receptor
FAP2	SRSF7	0.591251	0.79	0.552	1.79502e-255	4.26837e-251	serine and arginine rich splicing factor 7
FAP2	CD44	0.644338	0.714	0.457	1.23642e-254	2.94008e-250	CD44 molecule (Indian blood group)
FAP2	KIAA0040	0.607733	0.407	0.157	4.61479e-254	1.09735e-249	KIAA0040
FAP2	NCL	0.714848	0.782	0.572	1.36257e-247	3.24005e-243	nucleolin
FAP2	PLAU	1.36987	0.414	0.18	5.62612e-247	1.33783e-242	plasminogen activator, urokinase
FAP2	ALKAL2	1.5553	0.251	0.064	1.30271e-245	3.09771e-241	ALK and LTK ligand 2
FAP2	SLC2A3	0.535307	0.596	0.294	8.49951e-244	2.0211e-239	solute carrier family 2 member 3
FAP2	KLF9	0.584295	0.879	0.699	2.52922e-243	6.01424e-239	Kruppel like factor 9
FAP2	SFPQ	0.557979	0.722	0.462	1.10841e-242	2.63568e-238	splicing factor proline and glutamine rich
FAP2	SRGN	0.741369	0.397	0.154	3.54103e-242	8.42021e-238	serglycin
FAP2	CCNL1	0.632856	0.842	0.604	1.01153e-241	2.40532e-237	cyclin L1
FAP2	STAT3	0.535134	0.716	0.458	5.92602e-239	1.40915e-234	signal transducer and activator of transcription 3
FAP2	GEM	0.680022	0.358	0.131	1.64377e-237	3.90872e-233	GTP binding protein overexpressed in skeletal muscle
FAP2	STEAP4	0.910592	0.492	0.235	8.76943e-233	2.08528e-228	STEAP4 metalloreductase
FAP2	VMP1	0.861185	0.6	0.351	3.13823e-229	7.46241e-225	vacuole membrane protein 1
FAP2	H3F3B	0.517761	0.991	0.984	8.22511e-229	1.95585e-224	H3 histone family member 3B
FAP2	SRSF3	0.598353	0.827	0.642	2.09011e-226	4.97008e-222	serine and arginine rich splicing factor 3
FAP2	CCDC71L	0.97733	0.5	0.257	4.89292e-226	1.16349e-221	coiled-coil domain containing 71 like
FAP2	DNAJA1	0.547006	0.778	0.538	5.99323e-226	1.42513e-221	DnaJ heat shock protein family (Hsp40) member A1
FAP2	SPSB1	0.799735	0.466	0.228	6.4526e-221	1.53436e-216	splA/ryanodine receptor domain and SOCS box containing 1
FAP2	PPA1	0.562515	0.682	0.453	2.96503e-218	7.05055e-214	pyrophosphatase (inorganic) 1
FAP2	ELOC	0.598624	0.565	0.321	2.1143e-217	5.0276e-213	elongin C
FAP2	MEDAG	0.989738	0.649	0.456	3.63298e-212	8.63885e-208	mesenteric estrogen dependent adipogenesis
FAP2	PGAP1	0.542742	0.255	0.075	1.93207e-206	4.59427e-202	post-GPI attachment to proteins 1
FAP2	PTGS2	0.71977	0.235	0.064	1.79479e-204	4.26783e-200	prostaglandin-endoperoxide synthase 2
FAP2	LITAF	0.532348	0.541	0.299	3.68043e-202	8.7517e-198	lipopolysaccharide induced TNF factor
FAP2	SAT1	0.840833	0.81	0.691	4.61063e-202	1.09636e-197	spermidine/spermine N1-acetyltransferase 1
FAP2	TOP1	0.523648	0.6	0.355	6.80475e-202	1.6181e-197	DNA topoisomerase I
FAP2	WTAP	0.534657	0.55	0.306	3.29812e-194	7.8426e-190	WT1 associated protein
FAP2	APOD	0.609319	0.963	0.839	5.89693e-192	1.40223e-187	apolipoprotein D
FAP2	COL4A1	0.592165	0.647	0.408	8.70132e-188	2.06909e-183	collagen type IV alpha 1 chain
FAP2	EDNRB	0.669483	0.602	0.367	3.79884e-186	9.03325e-182	endothelin receptor type B
FAP2	HNRNPU	0.591459	0.786	0.595	9.5852e-185	2.27926e-180	heterogeneous nuclear ribonucleoprotein U
FAP2	SERPINE1	1.37306	0.332	0.138	1.35751e-184	3.22802e-180	serpin family E member 1
FAP2	ZFP36	0.63023	0.934	0.816	2.69125e-182	6.39952e-178	ZFP36 ring finger protein
FAP2	FILIP1	0.515197	0.586	0.349	2.4756e-178	5.88673e-174	filamin A interacting protein 1
FAP2	ID2	0.635782	0.459	0.241	1.19988e-174	2.8532e-170	inhibitor of DNA binding 2
FAP2	RGS2	0.639628	0.348	0.153	1.35807e-165	3.22935e-161	regulator of G protein signaling 2
FAP2	ALDH1A3	0.822376	0.59	0.385	4.17753e-165	9.93376e-161	aldehyde dehydrogenase 1 family member A3
FAP2	MT1G	1.24765	0.241	0.082	1.05041e-162	2.49778e-158	metallothionein 1G
FAP2	MAFF	0.524174	0.517	0.286	1.40092e-158	3.33124e-154	MAF bZIP transcription factor F
FAP2	MYOC	0.868766	0.443	0.233	9.09409e-153	2.16248e-148	myocilin
FAP2	NFKBIA	0.705366	0.857	0.775	1.41128e-147	3.35588e-143	NFKB inhibitor alpha
FAP2	TNFAIP2	0.84357	0.467	0.274	4.08e-145	9.70184e-141	TNF alpha induced protein 2
FAP2	TIPARP	0.60699	0.614	0.401	6.81427e-140	1.62037e-135	TCDD inducible poly(ADP-ribose) polymerase
FAP2	ARID5B	0.507656	0.889	0.776	1.66838e-135	3.96724e-131	AT-rich interaction domain 5B
FAP2	GADD45B	0.584576	0.793	0.642	6.22383e-124	1.47996e-119	growth arrest and DNA damage inducible beta
FAP2	ERRFI1	0.575384	0.625	0.462	1.09026e-115	2.59252e-111	ERBB receptor feedback inhibitor 1
FAP2	GPX3	0.550742	0.918	0.873	2.824e-114	6.71519e-110	glutathione peroxidase 3
FAP2	EMP1	0.877092	0.74	0.61	3.64387e-100	8.66477e-96	epithelial membrane protein 1
FAP2	EIF1B	0.520684	0.703	0.559	3.57627e-96	8.50402e-92	eukaryotic translation initiation factor 1B
FAP2	CXCL3	0.786821	0.109	0.028	1.7728e-93	4.21555e-89	C-X-C motif chemokine ligand 3
FAP2	ARC	0.646087	0.148	0.05	4.64049e-92	1.10346e-87	activity regulated cytoskeleton associated protein
FAP2	THBS2	0.635692	0.623	0.49	9.93668e-82	2.36284e-77	thrombospondin 2
FAP2	FST	0.776912	0.396	0.254	2.96794e-74	7.05746e-70	follistatin
FAP2	CXCL8	0.981911	0.114	0.045	2.82724e-55	6.7229e-51	C-X-C motif chemokine ligand 8
FAP2	LMNA	0.575611	0.779	0.73	2.16858e-41	5.15666e-37	lamin A/C
FAP2	PLIN2	0.92419	0.528	0.486	6.0102e-26	1.42916e-21	perilipin 2
FAP2	RGCC	0.524092	0.178	0.12	1.43144e-22	3.40382e-18	regulator of cell cycle
FAP2	ADM	0.681511	0.457	0.416	1.15642e-17	2.74984e-13	adrenomedullin
FAP3	SEMA3C	2.7179	0.905	0.173	0	0	semaphorin 3C
FAP3	SLPI	2.47339	0.715	0.058	0	0	secretory leukocyte peptidase inhibitor
FAP3	MFAP5	3.29903	0.993	0.341	0	0	microfibril associated protein 5
FAP3	PI16	2.2634	0.806	0.159	0	0	peptidase inhibitor 16
FAP3	PROCR	1.5564	0.84	0.205	0	0	protein C receptor
FAP3	ACKR3	2.12698	0.881	0.247	0	0	atypical chemokine receptor 3
FAP3	C17orf58	1.59318	0.777	0.181	0	0	chromosome 17 open reading frame 58
FAP3	CD55	1.56177	0.721	0.134	0	0	CD55 molecule (Cromer blood group)
FAP3	C1QTNF3	1.47603	0.74	0.156	0	0	C1q and TNF related 3
FAP3	DBN1	1.01204	0.713	0.137	0	0	drebrin 1
FAP3	LINC01133	1.12011	0.612	0.045	0	0	long intergenic non-protein coding RNA 1133
FAP3	CREB5	1.09561	0.73	0.208	0	0	cAMP responsive element binding protein 5
FAP3	C12orf75	0.965716	0.616	0.101	0	0	chromosome 12 open reading frame 75
FAP3	FN1	1.32796	0.858	0.355	0	0	fibronectin 1
FAP3	PRSS23	1.11982	0.789	0.29	0	0	serine protease 23
FAP3	PCOLCE2	1.25506	0.772	0.283	0	0	procollagen C-endopeptidase enhancer 2
FAP3	CD248	1.33272	0.833	0.348	0	0	CD248 molecule
FAP3	LTBP1	0.80885	0.556	0.08	0	0	latent transforming growth factor beta binding protein 1
FAP3	VCAN	1.00619	0.676	0.206	0	0	versican
FAP3	METRNL	0.873581	0.734	0.269	0	0	meteorin like, glial cell differentiation regulator
FAP3	HTRA3	1.70771	0.817	0.357	0	0	HtrA serine peptidase 3
FAP3	PRG4	1.8564	0.47	0.013	0	0	proteoglycan 4
FAP3	PTGIS	0.854325	0.721	0.265	0	0	prostaglandin I2 synthase
FAP3	CTSH	0.857588	0.65	0.201	0	0	cathepsin H
FAP3	CADM3	0.741792	0.536	0.09	0	0	cell adhesion molecule 3
FAP3	ADAMTS16	0.763925	0.494	0.056	0	0	ADAM metallopeptidase with thrombospondin type 1 motif 16
FAP3	OSR2	1.01581	0.616	0.183	0	0	odd-skipped related transciption factor 2
FAP3	UAP1	1.3726	0.833	0.407	0	0	UDP-N-acetylglucosamine pyrophosphorylase 1
FAP3	NTM	0.711275	0.45	0.024	0	0	neurotrimin
FAP3	GAS7	0.825597	0.635	0.215	0	0	growth arrest specific 7
FAP3	LOXL1	0.854524	0.524	0.105	0	0	lysyl oxidase like 1
FAP3	SCARA5	1.1495	0.899	0.485	0	0	scavenger receptor class A member 5
FAP3	ABLIM1	0.76651	0.686	0.273	0	0	actin binding LIM protein 1
FAP3	RAB32	0.733351	0.596	0.184	0	0	RAB32, member RAS oncogene family
FAP3	LRRC17	0.771894	0.497	0.095	0	0	leucine rich repeat containing 17
FAP3	CNTN4	0.671672	0.461	0.059	0	0	contactin 4
FAP3	KLF4	0.931987	0.707	0.312	0	0	Kruppel like factor 4
FAP3	PPIC	0.87096	0.778	0.384	0	0	peptidylprolyl isomerase C
FAP3	KCNAB1	0.683479	0.403	0.01	0	0	potassium voltage-gated channel subfamily A member regulatory beta subunit 1
FAP3	TRIO	0.770522	0.576	0.187	0	0	trio Rho guanine nucleotide exchange factor
FAP3	OLFML2A	0.617669	0.403	0.019	0	0	olfactomedin like 2A
FAP3	SPRYD3	0.612161	0.538	0.154	0	0	SPRY domain containing 3
FAP3	CLEC3B	0.968395	0.724	0.34	0	0	C-type lectin domain family 3 member B
FAP3	ADAMTS5	1.17206	0.648	0.266	0	0	ADAM metallopeptidase with thrombospondin type 1 motif 5
FAP3	UGDH	0.978734	0.631	0.253	0	0	UDP-glucose 6-dehydrogenase
FAP3	HSD3B7	0.60637	0.45	0.074	0	0	hydroxy-delta-5-steroid dehydrogenase, 3 beta- and steroid delta-isomerase 7
FAP3	EMILIN2	0.623336	0.529	0.156	0	0	elastin microfibril interfacer 2
FAP3	FLRT2	0.69065	0.523	0.151	0	0	fibronectin leucine rich transmembrane protein 2
FAP3	VSIR	0.666782	0.519	0.148	0	0	V-set immunoregulatory receptor
FAP3	ADAMTSL4	0.54854	0.485	0.116	0	0	ADAMTS like 4
FAP3	TPM1	0.934922	0.85	0.484	0	0	tropomyosin 1
FAP3	SMIM14	0.790681	0.755	0.392	0	0	small integral membrane protein 14
FAP3	ADI1	0.759517	0.682	0.322	0	0	acireductone dioxygenase 1
FAP3	SH3BGRL3	1.33751	0.929	0.571	0	0	SH3 domain binding glutamate rich protein like 3
FAP3	ITGA11	0.541156	0.423	0.068	0	0	integrin subunit alpha 11
FAP3	TPPP3	0.791572	0.571	0.219	0	0	tubulin polymerization promoting protein family member 3
FAP3	KLF2	1.17548	0.698	0.348	0	0	Kruppel like factor 2
FAP3	EFHD1	0.606247	0.58	0.23	0	0	EF-hand domain family member D1
FAP3	ARHGAP29	0.606687	0.526	0.186	0	0	Rho GTPase activating protein 29
FAP3	VASN	0.572391	0.477	0.142	0	0	vasorin
FAP3	PPP1R14B	0.718005	0.649	0.317	0	0	protein phosphatase 1 regulatory inhibitor subunit 14B
FAP3	AC245595.1	0.549957	0.536	0.206	0	0	lysine (K)-specific methyltransferase 2C (KMT2C) pseudogene
FAP3	WNT2B	0.565844	0.34	0.02	0	0	Wnt family member 2B
FAP3	ARL4D	0.676364	0.507	0.19	0	0	ADP ribosylation factor like GTPase 4D
FAP3	CPE	0.734914	0.884	0.569	0	0	carboxypeptidase E
FAP3	IFI27	1.09829	0.749	0.435	0	0	interferon alpha inducible protein 27
FAP3	DEFB1	0.576389	0.312	0.003	0	0	defensin beta 1
FAP3	GALNT15	0.5529	0.375	0.069	0	0	polypeptide N-acetylgalactosaminyltransferase 15
FAP3	ANTXR1	0.513013	0.474	0.168	0	0	ANTXR cell adhesion molecule 1
FAP3	SMURF2	0.519319	0.415	0.113	0	0	SMAD specific E3 ubiquitin protein ligase 2
FAP3	VEGFD	0.54659	0.444	0.146	0	0	vascular endothelial growth factor D
FAP3	NQO1	0.512648	0.402	0.107	0	0	NAD(P)H quinone dehydrogenase 1
FAP3	EMB	0.689787	0.316	0.021	0	0	embigin
FAP3	DST	0.807086	0.789	0.497	0	0	dystonin
FAP3	TAGLN2	0.739006	0.842	0.561	0	0	transgelin 2
FAP3	PTHLH	0.564313	0.297	0.019	0	0	parathyroid hormone like hormone
FAP3	FBN1	2.75368	0.982	0.706	0	0	fibrillin 1
FAP3	ADD3	0.695002	0.827	0.562	0	0	adducin 3
FAP3	EGR3	0.696181	0.328	0.064	0	0	early growth response 3
FAP3	F10	0.741311	0.776	0.521	0	0	coagulation factor X
FAP3	CD24	0.54241	0.259	0.007	0	0	CD24 molecule
FAP3	C1QTNF4	0.555947	0.299	0.064	0	0	C1q and TNF related 4
FAP3	MARCKS	1.41099	0.942	0.714	0	0	myristoylated alanine rich protein kinase C substrate
FAP3	EMP3	0.852144	0.874	0.651	0	0	epithelial membrane protein 3
FAP3	RHOA	0.678805	0.887	0.665	0	0	ras homolog family member A
FAP3	DUSP1	1.20579	0.896	0.696	0	0	dual specificity phosphatase 1
FAP3	THBD	0.663682	0.195	0.015	0	0	thrombomodulin
FAP3	LTBP4	0.808009	0.958	0.793	0	0	latent transforming growth factor beta binding protein 4
FAP3	DKK1	0.570361	0.154	0.006	0	0	dickkopf WNT signaling pathway inhibitor 1
FAP3	TNXB	1.06122	0.972	0.829	0	0	tenascin XB
FAP3	PLAC9	0.720456	0.962	0.829	0	0	placenta associated 9
FAP3	FSTL1	1.3291	0.985	0.885	0	0	follistatin like 1
FAP3	IGFBP6	1.68217	0.996	0.897	0	0	insulin like growth factor binding protein 6
FAP3	ANXA2	0.738659	0.985	0.927	0	0	annexin A2
FAP3	S100A11	0.675404	0.988	0.952	0	0	S100 calcium binding protein A11
FAP3	S100A10	1.15057	0.999	0.965	0	0	S100 calcium binding protein A10
FAP3	MYL6	0.6628	0.984	0.95	0	0	myosin light chain 6
FAP3	ACTB	1.07895	0.997	0.971	0	0	actin beta
FAP3	ACTG1	0.673991	0.997	0.977	0	0	actin gamma 1
FAP3	S100A4	0.788538	0.996	0.984	0	0	S100 calcium binding protein A4
FAP3	B2M	0.946357	1	0.997	0	0	beta-2-microglobulin
FAP3	TMSB4X	0.698499	1	0.999	0	0	thymosin beta 4 X-linked
FAP3	IER2	1.18137	0.789	0.508	8.81984e-307	2.09727e-302	immediate early response 2
FAP3	TIMP2	0.570431	0.977	0.917	2.95136e-306	7.01805e-302	TIMP metallopeptidase inhibitor 2
FAP3	CSF1	0.604507	0.548	0.237	8.53916e-306	2.03053e-301	colony stimulating factor 1
FAP3	SULF1	0.50364	0.447	0.153	1.92352e-305	4.57394e-301	sulfatase 1
FAP3	HLA-B	0.688836	0.846	0.576	3.13587e-305	7.45678e-301	major histocompatibility complex, class I, B
FAP3	S100A16	0.662253	0.622	0.317	1.30049e-304	3.09244e-300	S100 calcium binding protein A16
FAP3	PLA2G2A	1.50949	0.418	0.137	5.12933e-300	1.2197e-295	phospholipase A2 group IIA
FAP3	AHNAK	0.658197	0.953	0.827	9.22478e-299	2.19356e-294	AHNAK nucleoprotein
FAP3	TUBA1A	0.737804	0.78	0.509	9.42341e-299	2.24079e-294	tubulin alpha 1a
FAP3	CYP4B1	0.703793	0.354	0.102	1.16389e-296	2.7676e-292	cytochrome P450 family 4 subfamily B member 1
FAP3	GADD45G	0.59875	0.313	0.077	1.654e-291	3.93305e-287	growth arrest and DNA damage inducible gamma
FAP3	HAS1	0.958095	0.268	0.056	3.48782e-289	8.2937e-285	hyaluronan synthase 1
FAP3	SDCBP	0.60258	0.857	0.63	9.73407e-286	2.31466e-281	syndecan binding protein
FAP3	HSPA8	0.778476	0.839	0.586	7.91081e-272	1.88111e-267	heat shock protein family A (Hsp70) member 8
FAP3	HLA-C	0.640731	0.878	0.674	6.11837e-271	1.45489e-266	major histocompatibility complex, class I, C
FAP3	GFPT2	0.60011	0.652	0.326	1.53819e-269	3.65766e-265	glutamine-fructose-6-phosphate transaminase 2
FAP3	YWHAH	0.53514	0.496	0.21	3.32278e-269	7.90124e-265	tyrosine 3-monooxygenase/tryptophan 5-monooxygenase activation protein eta
FAP3	RAP1B	0.522645	0.762	0.485	1.22425e-265	2.91115e-261	RAP1B, member of RAS oncogene family
FAP3	CD34	0.583355	0.814	0.586	1.90203e-265	4.52283e-261	CD34 molecule
FAP3	BASP1	0.528506	0.623	0.321	1.1456e-263	2.72411e-259	brain abundant membrane attached signal protein 1
FAP3	LAPTM4A	0.505051	0.982	0.945	3.5293e-263	8.39232e-259	lysosomal protein transmembrane 4 alpha
FAP3	IRF2BP2	0.543813	0.691	0.407	1.91934e-247	4.564e-243	interferon regulatory factor 2 binding protein 2
FAP3	DDAH2	0.535684	0.81	0.591	3.02009e-246	7.18147e-242	dimethylarginine dimethylaminohydrolase 2
FAP3	S100A6	0.568342	0.999	0.997	4.92103e-244	1.17017e-239	S100 calcium binding protein A6
FAP3	CLIC1	0.510113	0.875	0.691	8.73891e-240	2.07803e-235	chloride intracellular channel 1
FAP3	IER3	1.57036	0.379	0.145	1.05715e-230	2.51379e-226	immediate early response 3
FAP3	RTN4	0.541075	0.94	0.828	7.8753e-225	1.87267e-220	reticulon 4
FAP3	ALDH1A3	0.537623	0.667	0.372	6.56378e-223	1.5608e-218	aldehyde dehydrogenase 1 family member A3
FAP3	GPRC5A	0.5803	0.47	0.2	1.27162e-220	3.02378e-216	G protein-coupled receptor class C group 5 member A
FAP3	RAMP2	0.653773	0.736	0.484	1.9555e-219	4.64999e-215	receptor activity modifying protein 2
FAP3	REXO2	0.561572	0.793	0.589	5.04342e-217	1.19927e-212	RNA exonuclease 2
FAP3	APP	0.531932	0.808	0.593	1.2119e-211	2.88179e-207	amyloid beta precursor protein
FAP3	GPX4	0.509918	0.951	0.878	3.73409e-188	8.8793e-184	glutathione peroxidase 4
FAP3	IGFBP5	0.899741	0.922	0.809	1.02369e-185	2.43424e-181	insulin like growth factor binding protein 5
FAP3	LDHA	0.583374	0.866	0.684	1.03685e-185	2.46551e-181	lactate dehydrogenase A
FAP3	MFAP4	0.658107	0.971	0.942	3.16159e-184	7.51794e-180	microfibril associated protein 4
FAP3	LIMA1	0.517513	0.774	0.572	3.36163e-182	7.99363e-178	LIM domain and actin binding 1
FAP3	GAPDH	0.53335	0.93	0.838	2.04774e-180	4.86932e-176	glyceraldehyde-3-phosphate dehydrogenase
FAP3	AKAP12	0.688388	0.706	0.503	5.04799e-180	1.20036e-175	A-kinase anchoring protein 12
FAP3	XIST	0.516477	0.55	0.274	8.63385e-179	2.05304e-174	X inactive specific transcript
FAP3	NFKBIZ	0.576713	0.491	0.252	3.18768e-175	7.58e-171	NFKB inhibitor zeta
FAP3	TGFBR3	0.505322	0.73	0.534	8.18249e-168	1.94571e-163	transforming growth factor beta receptor 3
FAP3	PLXDC2	0.504296	0.648	0.424	2.11053e-162	5.01863e-158	plexin domain containing 2
FAP3	ZFP36L1	0.566996	0.913	0.806	2.47389e-157	5.88267e-153	ZFP36 ring finger protein like 1
FAP3	ZFP36L2	0.674456	0.894	0.792	3.82488e-154	9.09518e-150	ZFP36 ring finger protein like 2
FAP3	EGR1	0.603727	0.868	0.702	8.22769e-152	1.95646e-147	early growth response 1
FAP3	MEG3	0.646062	0.723	0.536	8.32577e-150	1.97978e-145	maternally expressed 3
FAP3	UBC	0.546863	0.991	0.973	3.46076e-142	8.22935e-138	ubiquitin C
FAP3	MYC	0.674129	0.683	0.499	2.35085e-128	5.59009e-124	MYC proto-oncogene, bHLH transcription factor
FAP3	GADD45B	0.938456	0.787	0.648	2.29403e-125	5.45497e-121	growth arrest and DNA damage inducible beta
FAP3	DNAJB1	0.543254	0.737	0.551	1.02321e-117	2.43309e-113	DnaJ heat shock protein family (Hsp40) member B1
FAP3	HSP90AA1	0.582727	0.969	0.936	2.42638e-112	5.76968e-108	heat shock protein 90 alpha family class A member 1
FAP3	ZFP36	0.628915	0.915	0.824	3.18993e-93	7.58533e-89	ZFP36 ring finger protein
FAP3	HSPB1	0.50612	0.811	0.697	1.59672e-91	3.79684e-87	heat shock protein family B (small) member 1
FAP3	NEAT1	0.573345	0.92	0.903	6.7113e-85	1.59588e-80	nuclear paraspeckle assembly transcript 1
FAP3	BTG2	0.525483	0.661	0.535	3.38247e-65	8.04318e-61	BTG anti-proliferation factor 2
FAP4	CD9	1.62707	0.817	0.251	0	0	CD9 molecule
FAP4	CTHRC1	1.5482	0.641	0.118	0	0	collagen triple helix repeat containing 1
FAP4	COL14A1	1.42045	0.854	0.386	0	0	collagen type XIV alpha 1 chain
FAP4	PRSS23	0.885965	0.751	0.311	0	0	serine protease 23
FAP4	FGL2	0.867091	0.517	0.108	0	0	fibrinogen like 2
FAP4	SFRP4	2.03739	0.515	0.15	0	0	secreted frizzled related protein 4
FAP4	IGFBP2	1.49578	0.536	0.176	0	0	insulin like growth factor binding protein 2
FAP4	ADIRF	1.13365	0.852	0.503	0	0	adipogenesis regulatory factor
FAP4	THY1	1.32156	0.901	0.564	0	0	Thy-1 cell surface antigen
FAP4	CDH13	0.550235	0.356	0.025	0	0	cadherin 13
FAP4	BGN	0.856628	0.441	0.122	0	0	biglycan
FAP4	OGN	0.88906	0.863	0.556	0	0	osteoglycin
FAP4	CLU	1.59782	0.965	0.661	0	0	clusterin
FAP4	CFH	1.2696	0.877	0.591	0	0	complement factor H
FAP4	CAV1	0.984391	0.858	0.588	0	0	caveolin 1
FAP4	DKK3	0.530842	0.273	0.015	0	0	dickkopf WNT signaling pathway inhibitor 3
FAP4	HTRA1	1.05786	0.908	0.677	0	0	HtrA serine peptidase 1
FAP4	AEBP1	0.8728	0.867	0.638	0	0	AE binding protein 1
FAP4	SFRP2	1.96518	0.931	0.706	0	0	secreted frizzled related protein 2
FAP4	COMP	1.01695	0.172	0.002	0	0	cartilage oligomeric matrix protein
FAP4	TIMP1	0.838513	0.989	0.929	0	0	TIMP metallopeptidase inhibitor 1
FAP4	FBLN1	0.793439	0.988	0.957	0	0	fibulin 1
FAP4	COL1A2	1.07887	0.996	0.97	0	0	collagen type I alpha 2 chain
FAP4	CCDC80	0.808574	0.998	0.978	0	0	coiled-coil domain containing 80
FAP4	MT-CO3	0.879394	0.994	0.986	0	0	mitochondrially encoded cytochrome c oxidase III
FAP4	MT-CO1	0.766878	0.996	0.989	0	0	mitochondrially encoded cytochrome c oxidase I
FAP4	MT-CYB	0.806729	0.996	0.993	0	0	mitochondrially encoded cytochrome b
FAP4	CST3	1.07952	1	0.998	0	0	cystatin C
FAP4	MGP	0.950303	1	0.999	0	0	matrix Gla protein
FAP4	MT-ND4	0.787911	0.994	0.993	0	0	mitochondrially encoded NADH:ubiquinone oxidoreductase core subunit 4
FAP4	DCN	0.572694	1	1	0	0	decorin
FAP4	LUM	0.877021	0.979	0.992	0	0	lumican
FAP4	S100A6	0.673995	1	0.997	3.52113e-284	8.37289e-280	S100 calcium binding protein A6
FAP4	ECM1	0.612883	0.639	0.34	1.22536e-257	2.91379e-253	extracellular matrix protein 1
FAP4	GSN	0.671376	0.998	0.999	3.256e-249	7.74245e-245	gelsolin
FAP4	TENT5A	0.592491	0.569	0.272	5.2974e-239	1.25967e-234	terminal nucleotidyltransferase 5A
FAP4	ARL6IP5	0.530192	0.874	0.68	5.64895e-236	1.34326e-231	ADP ribosylation factor like GTPase 6 interacting protein 5
FAP4	RARRES1	1.06764	0.63	0.348	3.317e-226	7.88749e-222	retinoic acid receptor responder 1
FAP4	LGALS1	0.519402	0.993	0.982	1.55702e-221	3.70243e-217	galectin 1
FAP4	NBL1	0.653411	0.711	0.472	6.42637e-212	1.52813e-207	NBL1, DAN family BMP antagonist
FAP4	IGFBP6	0.76291	0.974	0.904	2.44763e-211	5.82022e-207	insulin like growth factor binding protein 6
FAP4	IGFBP7	0.739114	0.99	0.947	5.01645e-211	1.19286e-206	insulin like growth factor binding protein 7
FAP4	CD99	0.503	0.954	0.875	2.76154e-206	6.56666e-202	CD99 molecule (Xg blood group)
FAP4	SPOCK1	0.508954	0.532	0.266	4.69413e-205	1.11622e-200	SPARC (osteonectin), cwcv and kazal like domains proteoglycan 1
FAP4	MT-ND1	0.578583	0.986	0.977	5.4377e-201	1.29303e-196	mitochondrially encoded NADH:ubiquinone oxidoreductase core subunit 1
FAP4	FIBIN	0.520273	0.478	0.22	2.61106e-200	6.20885e-196	fin bud initiation factor homolog
FAP4	MT-ND5	0.540921	0.952	0.882	9.39318e-200	2.2336e-195	mitochondrially encoded NADH:ubiquinone oxidoreductase core subunit 5
FAP4	C1R	0.527742	0.991	0.973	6.30765e-199	1.4999e-194	complement C1r
FAP4	DPT	0.680894	0.963	0.838	2.50675e-198	5.96079e-194	dermatopontin
FAP4	MT-ATP6	0.535959	0.996	0.993	8.07027e-198	1.91903e-193	mitochondrially encoded ATP synthase membrane subunit 6
FAP4	COL1A1	1.20731	0.923	0.772	1.54731e-195	3.67934e-191	collagen type I alpha 1 chain
FAP4	WISP2	1.03727	0.757	0.548	4.12678e-195	9.81308e-191
FAP4	SERPINF1	0.534979	0.962	0.941	1.56838e-176	3.72945e-172	serpin family F member 1
FAP4	CTSK	0.575374	0.77	0.577	1.5668e-159	3.7257e-155	cathepsin K
FAP4	PIK3R1	0.501237	0.864	0.654	2.43931e-157	5.80043e-153	phosphoinositide-3-kinase regulatory subunit 1
FAP4	S100A10	0.612572	0.992	0.968	8.27001e-156	1.96653e-151	S100 calcium binding protein A10
FAP4	CTSD	0.516618	0.652	0.444	3.03736e-141	7.22253e-137	cathepsin D
FAP4	MAP1B	0.504331	0.7	0.498	1.99156e-133	4.73573e-129	microtubule associated protein 1B
FAP4	ASPN	0.562132	0.751	0.56	3.41323e-130	8.11633e-126	asporin
FAP4	C7	0.810164	0.864	0.708	1.1424e-119	2.71651e-115	complement C7
FAP4	SPARCL1	0.647527	0.92	0.873	1.38469e-116	3.29266e-112	SPARC like 1
FAP4	DDIT4	0.514666	0.603	0.386	1.19141e-115	2.83305e-111	DNA damage inducible transcript 4
FAP4	COL3A1	0.886815	0.876	0.78	3.54191e-78	8.42231e-74	collagen type III alpha 1 chain
FAP4	SPARC	0.513785	0.912	0.833	8.66872e-77	2.06134e-72	secreted protein acidic and cysteine rich
FAP4	POSTN	0.722228	0.159	0.06	1.06317e-73	2.52812e-69	periostin
FAP4	APOE	0.852444	0.342	0.266	5.20679e-22	1.23812e-17	apolipoprotein E

## Sheet: WikiPathways
cluster	pathway	GeneRatio	BgRatio	pvalue	p.adjust	qvalue	geneID	Count
FAP1	Cytoplasmic ribosomal proteins	4/22	90/7763	0.000105342	0.0141158	0.0130846	RPL39/RPS28/RPL34/RPL37	4
FAP2	Orexin receptor pathway	15/108	155/7763	2.86618e-09	1.0003e-06	7.05987e-07	CXCL2/IL6/NR4A1/CDKN1A/NR4A3/ICAM1/VEGFA/LDHA/JUNB/MYC/FOSL2/MAFF/GADD45B/ARC/CXCL8	15
FAP2	Lung fibrosis	9/108	63/7763	1.766e-07	2.32765e-05	1.6428e-05	PTX3/CCL2/MT2A/CXCL2/IL6/CEBPB/FGF7/PLAU/CXCL8	9
FAP2	IL-18 signaling pathway	17/108	279/7763	2.47103e-07	2.32765e-05	1.6428e-05	PTX3/CCL2/CXCL2/IL6/NR4A1/CEBPB/SOCS3/ICAM1/CYCS/VEGFA/REL/IRF1/PTGS2/NFKBIA/TNFAIP2/CXCL3/CXCL8	17
FAP2	Oncostatin M signaling pathway	9/108	66/7763	2.66779e-07	2.32765e-05	1.6428e-05	CCL2/CEBPB/OSMR/SOCS3/VEGFA/JUNB/STAT3/SERPINE1/NFKBIA	9
FAP2	Hepatitis C and hepatocellular carcinoma	8/108	50/7763	3.57409e-07	2.35429e-05	1.6616e-05	IL6/CDKN1A/VEGFA/MYC/CD44/STAT3/PTGS2/CXCL8	8
FAP2	Photodynamic therapy-induced NF-kB survival signaling	7/108	35/7763	4.04749e-07	2.35429e-05	1.6616e-05	CXCL2/IL6/ICAM1/VEGFA/REL/PTGS2/CXCL8	7
FAP2	Zinc homeostasis	7/108	37/7763	6.05673e-07	3.01971e-05	2.13124e-05	MT1A/MT1X/MT1M/MT2A/MT1E/SLC39A14/MT1G	7
FAP2	Spinal cord injury	11/108	120/7763	7.4021e-07	3.22917e-05	2.27907e-05	CCL2/CXCL2/IL6/NR4A1/ICAM1/MYC/IL1R1/PTGS2/COL4A1/ZFP36/CXCL8	11
FAP2	Adipogenesis	11/108	131/7763	1.78141e-06	6.90792e-05	4.87544e-05	NAMPT/IL6/CEBPB/CDKN1A/SOCS3/CEBPD/STAT3/SERPINE1/GADD45B/LMNA/PLIN2	11
FAP2	VEGFA-VEGFR2 signaling pathway	20/108	438/7763	1.99789e-06	6.97262e-05	4.92111e-05	CCL2/SOD2/NR4A1/ADAMTS1/NR4A3/ICAM1/CYCS/VEGFA/LDHA/PRDX6/PTMA/PLAUR/NCL/PLAU/STAT3/DNAJA1/ELOC/PTGS2/NFKBIA/CXCL8	20
FAP2	Photodynamic therapy-induced HIF-1 survival signaling	6/108	37/7763	1.03256e-05	0.000327603	0.000231215	VEGFA/LDHA/MCL1/SLC2A3/PTGS2/SERPINE1	6
FAP2	Gastrin signaling pathway	9/108	114/7763	2.68394e-05	0.00078058	0.000550915	CDKN1A/VEGFA/MYC/CD44/STAT3/PTGS2/SERPINE1/NFKBIA/CXCL8	9
FAP2	Nuclear receptors meta-pathway	15/108	322/7763	3.52193e-05	0.000945504	0.000667314	CCL2/SLC19A2/STOM/JUNB/PRDX6/MYC/SLC39A14/SLC2A3/SRGN/STAT3/PTGS2/RGS2/MAFF/GADD45B/GPX3	15
FAP2	Glucocorticoid receptor pathway	7/108	71/7763	5.30667e-05	0.00132288	0.000933655	CCL2/SLC19A2/STOM/SRGN/PTGS2/RGS2/GADD45B	7
FAP2	Copper homeostasis	6/108	54/7763	9.47053e-05	0.00220348	0.00155516	MT1A/MT1X/MT2A/MT1E/STEAP4/MT1G	6
FAP2	Overview of nanoparticle effects	4/108	19/7763	0.000116908	0.00255006	0.00179977	IL6/PTGS2/COL4A1/CXCL8	4
FAP2	Circadian rhythm genes	11/108	207/7763	0.00013312	0.00273287	0.0019288	NAMPT/IL6/NFIL3/DDX5/CREM/KLF9/SFPQ/TOP1/HNRNPU/SERPINE1/ID2	11
FAP2	miRNAs involvement in the immune response in sepsis	6/108	63/7763	0.000225155	0.00416855	0.00294206	IL6/ICAM1/REL/IRF1/NFKBIA/CXCL8	6
FAP2	Network map of SARS-CoV-2 signaling pathway	11/108	221/7763	0.000236601	0.00416855	0.00294206	CCL2/CXCL2/IL6/CEBPB/CTSL/JUNB/PTGS2/APOD/SERPINE1/CXCL3/CXCL8	11
FAP2	Bladder cancer	5/108	41/7763	0.000238885	0.00416855	0.00294206	THBS1/CDKN1A/VEGFA/MYC/CXCL8	5
FAP2	Selenium micronutrient network	7/108	92/7763	0.000275228	0.00455445	0.00321442	CCL2/SOD2/IL6/ICAM1/PTGS2/SERPINE1/GPX3	7
FAP2	Mammary gland development pathway - Involution (Stage 4 of 4)	3/108	10/7763	0.000292698	0.00455445	0.00321442	SOCS3/MYC/STAT3	3
FAP2	IL-6 signaling pathway	5/108	43/7763	0.00030015	0.00455445	0.00321442	IL6/SOCS3/JUNB/IRF1/STAT3	5
FAP2	Small cell lung cancer	7/108	98/7763	0.000405971	0.00590349	0.00416654	CDKN1A/CYCS/MYC/PTGS2/COL4A1/NFKBIA/GADD45B	7
FAP2	Thymic stromal lymphopoietin (TSLP) signaling pathway	5/108	47/7763	0.000457666	0.00628132	0.0044332	IL6/MYC/STAT3/NFKBIA/CXCL8	5
FAP2	p53 transcriptional gene network	6/108	72/7763	0.000467949	0.00628132	0.0044332	CCL2/THBS1/CDKN1A/ICAM1/SAT1/SERPINE1	6
FAP2	Folate metabolism	6/108	73/7763	0.000504164	0.00651678	0.00459939	CCL2/SOD2/IL6/ICAM1/SERPINE1/GPX3	6
FAP2	Chromosomal and microsatellite instability in colorectal cancer	6/108	74/7763	0.000542526	0.0067622	0.0047726	CDKN1A/CYCS/REL/MYC/PTGS2/GADD45B	6
FAP2	Photodynamic therapy-induced AP-1 survival signaling	5/108	51/7763	0.000670657	0.00807101	0.00569633	IL6/FGF7/CDKN1A/JUNB/MCL1	5
FAP2	Vitamin B12 metabolism	5/108	53/7763	0.000801459	0.00917343	0.00647439	CCL2/SOD2/IL6/ICAM1/SERPINE1	5
FAP2	Burn wound healing	7/108	110/7763	0.000814832	0.00917343	0.00647439	CCL2/IL6/ICAM1/VEGFA/NFKBIA/FST/CXCL8	7
FAP2	Apoptosis-related network due to altered Notch3 in ovarian cancer	5/108	54/7763	0.000873576	0.00952744	0.00672424	THBS1/CDKN1A/SOCS3/YBX3/HSPD1	5
FAP2	Antiviral and anti-inflammatory effects of Nrf2 on SARS-CoV-2 pathway	4/108	32/7763	0.000943787	0.00975581	0.00688542	CCL2/IL6/NFKBIA/CXCL8	4
FAP2	IL-4 signaling pathway	5/108	55/7763	0.000950423	0.00975581	0.00688542	CEBPB/NFIL3/SOCS3/STAT3/NFKBIA	5
FAP2	COVID-19 adverse outcome pathway	3/108	15/7763	0.00105492	0.010301	0.00727018	CCL2/IL6/CXCL8	3
FAP2	Prostaglandin signaling	4/108	33/7763	0.00106256	0.010301	0.00727018	CCL2/IL6/VEGFA/CXCL8	4
FAP2	Oxidative stress response	4/108	34/7763	0.00119146	0.0112384	0.00793178	MT1X/SOD2/JUNB/GPX3	4
FAP2	Quercetin and Nf-kB / AP-1 induced apoptosis	3/108	16/7763	0.00128528	0.0118043	0.00833116	VEGFA/PTGS2/NFKBIA	3
FAP2	Overlap between signal transduction pathways contributing to LMNA laminopathies	5/108	60/7763	0.00141234	0.0126387	0.00892006	CEBPB/CDKN1A/CEBPD/JUNB/LMNA	5
FAP2	Type 2 papillary renal cell carcinoma	4/108	36/7763	0.00148142	0.0129254	0.00912245	CDKN1A/VEGFA/SFPQ/ELOC	4
FAP2	Cells and molecules involved in local acute inflammatory response	3/108	17/7763	0.00154498	0.0131512	0.00928177	IL6/ICAM1/CXCL8	3
FAP2	SARS-CoV-2 innate immunity evasion and cell-specific immune response	5/108	68/7763	0.00246916	0.0203941	0.0143937	CCL2/CXCL2/IL6/CXCL3/CXCL8	5
FAP2	Hypertrophy model	3/108	20/7763	0.00251274	0.0203941	0.0143937	NR4A3/VEGFA/IL1R1	3
FAP2	Galanin receptor pathway	3/108	21/7763	0.00290208	0.0230188	0.0162461	IL6/CDKN1A/VEGFA	3
FAP2	Fibrin complement receptor 3 signaling pathway	4/108	44/7763	0.00313548	0.0243174	0.0171626	CCL2/IL6/REL/CXCL3	4
FAP2	PI3K/AKT/mTOR - VitD3 signaling	3/108	22/7763	0.00332657	0.0247016	0.0174338	LDHA/MYC/SLC2A3	3
FAP2	Transcription factor regulation in adipogenesis	3/108	22/7763	0.00332657	0.0247016	0.0174338	IL6/CEBPB/CEBPD	3
FAP2	Prolactin signaling pathway	5/108	76/7763	0.00400918	0.0291501	0.0205734	SOCS3/MYC/IRF1/STAT3/NFKBIA	5
FAP2	Aryl hydrocarbon receptor pathway	5/108	78/7763	0.00448219	0.0319242	0.0225313	CDKN1A/VEGFA/JUNB/MYC/PTGS2	5
FAP2	IL1 and megakaryocytes in obesity	3/108	25/7763	0.0048203	0.0336457	0.0237463	CCL2/ICAM1/IL1R1	3
FAP2	Apoptosis	5/108	86/7763	0.00677579	0.0463676	0.0327252	CYCS/MYC/MCL1/IRF1/NFKBIA	5
FAP2	Interferon type I signaling pathways	4/108	55/7763	0.00701056	0.0470516	0.0332079	SOCS3/EIF4A1/REL/STAT3	4
FAP2	CCL18 signaling pathway	4/108	56/7763	0.00747043	0.0491921	0.0347186	LDHA/MYC/CD44/VMP1	4
FAP3	Burn wound healing	9/95	110/7763	7.04921e-06	0.00183984	0.00158793	FBN1/CD248/FN1/KLF4/S100A11/TIMP2/S100A6/XIST/NFKBIZ	9
FAP3	VEGFA-VEGFR2 signaling pathway	17/95	438/7763	1.88244e-05	0.00245658	0.00212022	ACKR3/SH3BGRL3/FN1/TNXB/TMSB4X/EGR3/RHOA/ACTG1/DKK1/SDCBP/RAP1B/CLIC1/LDHA/GAPDH/EGR1/HSP90AA1/HSPB1	17
FAP3	Vitamin D receptor pathway	10/95	186/7763	8.46561e-05	0.00666288	0.00575058	ADAMTS5/TPM1/KLF4/S100A4/THBD/PTHLH/TIMP2/S100A6/IGFBP5/MYC	10
FAP3	Spinal cord injury	8/95	120/7763	0.000102113	0.00666288	0.00575058	VCAN/RHOA/PLA2G2A/RTN4/EGR1/MYC/ZFP36/BTG2	8
FAP3	let-7 inhibition of ES cell reprogramming	3/95	15/7763	0.000726117	0.0379033	0.0327135	KLF4/EGR1/MYC	3
FAP4	Burn wound healing	7/39	110/7763	1.002e-06	0.000143286	0.000122349	SFRP2/COL1A2/TIMP1/DCN/S100A6/COL1A1/SPARC	7
FAP4	miR-509-3p alteration of YAP1/ECM axis	3/39	19/7763	0.000107463	0.00768357	0.00656087	COL1A1/COL3A1/SPARC	3
FAP4	Complement and coagulation cascades	4/39	59/7763	0.000202981	0.00967545	0.0082617	CLU/CFH/C1R/C7	4
FAP4	Inflammatory response pathway	3/39	33/7763	0.000576341	0.0164833	0.0140748	COL1A2/COL1A1/COL3A1	3
FAP4	Type I collagen synthesis in the context of osteogenesis imperfecta	3/39	33/7763	0.000576341	0.0164833	0.0140748	COL1A2/COL1A1/SERPINF1	3
FAP4	Complement system	4/39	99/7763	0.00145362	0.0346446	0.0295824	CFH/DCN/C1R/C7	4
FAP4	Complement system in neuronal development and plasticity	4/39	109/7763	0.00207237	0.0423356	0.0361497	CLU/CFH/C1R/C7	4
