# Supplementary material for: BMPER is a marker of adipose progenitors and adipocytes and a positive modulator of adipogenesis
Source: Commun Biol. 2023 Jun 13;6:638. doi: 10.1038/s42003-023-05011-w (PMC10264349; doi:10.1038/s42003-023-05011-w)
Supplement: Supplementary file 6 — Supplementary Data 4 [file 42003_2023_5011_MOESM6_ESM.xlsx]

## Sheet: Clusters
cluster	gene	avg_log2FC	pct.1	pct.2	p_val	p_val_adj	description
FAP1	Lpl	1.87418	0.99	0.877	0	0	lipoprotein lipase
FAP1	Steap4	1.70566	0.937	0.253	0	0	STEAP family member 4
FAP1	Col4a1	1.69831	0.994	0.882	0	0	collagen, type IV, alpha 1
FAP1	Hsd11b1	1.68178	0.785	0.362	0	0	hydroxysteroid 11-beta dehydrogenase 1
FAP1	Col4a2	1.54239	0.965	0.72	0	0	collagen, type IV, alpha 2
FAP1	G0s2	1.51149	0.865	0.431	0	0	G0/G1 switch gene 2
FAP1	Inmt	1.47451	0.811	0.35	0	0	indolethylamine N-methyltransferase
FAP1	Crispld2	1.44365	0.852	0.277	0	0	cysteine-rich secretory protein LCCL domain containing 2
FAP1	Smoc2	1.40965	0.918	0.626	0	0	SPARC related modular calcium binding 2
FAP1	Cp	1.38149	0.745	0.368	0	0	ceruloplasmin
FAP1	Abca8a	1.36256	0.957	0.612	0	0	ATP-binding cassette, sub-family A (ABC1), member 8a
FAP1	Col15a1	1.3343	0.95	0.409	0	0	collagen, type XV, alpha 1
FAP1	Cygb	1.32772	0.983	0.702	0	0	cytoglobin
FAP1	Vcam1	1.14204	0.877	0.479	0	0	vascular cell adhesion molecule 1
FAP1	Cxcl12	1.11903	0.931	0.612	0	0	chemokine (C-X-C motif) ligand 12
FAP1	Sparcl1	1.11884	0.99	0.822	0	0	SPARC-like 1
FAP1	Pcolce	1.08759	0.958	0.647	0	0	procollagen C-endopeptidase enhancer protein
FAP1	Spry1	1.07747	0.773	0.304	0	0	sprouty RTK signaling antagonist 1
FAP1	Dpep1	1.06861	0.989	0.872	0	0	dipeptidase 1
FAP1	Igfbp7	1.06793	0.996	0.92	0	0	insulin-like growth factor binding protein 7
FAP1	Adh1	1.05474	0.902	0.529	0	0	alcohol dehydrogenase 1 (class I)
FAP1	Vtn	1.04655	0.502	0.05	0	0	vitronectin
FAP1	Lifr	1.03732	0.719	0.22	0	0	LIF receptor alpha
FAP1	Gpx3	1.0203	0.99	0.795	0	0	glutathione peroxidase 3
FAP1	Klf9	1.00432	0.961	0.75	0	0	Kruppel-like factor 9
FAP1	Gpm6b	0.979463	0.927	0.692	0	0	glycoprotein m6b
FAP1	Hspg2	0.95716	0.976	0.86	0	0	perlecan (heparan sulfate proteoglycan 2)
FAP1	Col6a3	0.949694	0.992	0.892	0	0	collagen, type VI, alpha 3
FAP1	Ggt5	0.947867	0.918	0.53	0	0	gamma-glutamyltransferase 5
FAP1	Svep1	0.899997	0.927	0.679	0	0	sushi, von Willebrand factor type A, EGF and pentraxin domain containing 1
FAP1	Fam198b	0.898639	0.842	0.435	0	0
FAP1	Podn	0.893527	0.822	0.413	0	0	podocan
FAP1	Cyp1b1	0.891301	0.735	0.298	0	0	cytochrome P450, family 1, subfamily b, polypeptide 1
FAP1	Selenop	0.890966	0.998	0.945	0	0	selenoprotein P
FAP1	Ifi207	0.872232	0.862	0.539	0	0	interferon activated gene 207
FAP1	Atp1a2	0.869828	0.73	0.246	0	0	ATPase, Na+/K+ transporting, alpha 2 polypeptide
FAP1	Gsn	0.845176	1	0.994	0	0	gelsolin
FAP1	Serpinf1	0.755414	0.997	0.938	0	0	serine (or cysteine) peptidase inhibitor, clade F, member 1
FAP1	Cd302	0.749101	0.981	0.867	0	0	CD302 antigen
FAP1	Sept4	0.704303	0.521	0.077	0	0	septin 4
FAP1	Adcyap1r1	0.693546	0.575	0.123	0	0	adenylate cyclase activating polypeptide 1 receptor 1
FAP1	Psap	0.595125	0.999	0.953	0	0	prosaposin
FAP1	Itm2b	0.523405	1	0.987	0	0	integral membrane protein 2B
FAP1	Ndrg2	0.629625	0.668	0.224	5.2421e-305	1.62783e-300	N-myc downstream regulated gene 2
FAP1	Jun	1.19871	0.978	0.936	1.02862e-303	3.19416e-299	jun proto-oncogene
FAP1	Nid2	0.748594	0.598	0.182	7.1368e-303	2.21619e-298	nidogen 2
FAP1	Vwa1	0.86338	0.848	0.542	3.69347e-299	1.14693e-294	von Willebrand factor A domain containing 1
FAP1	Cd63	0.653544	0.997	0.955	5.26847e-298	1.63602e-293	CD63 antigen
FAP1	H2-D1	0.934535	0.989	0.924	3.68847e-296	1.14538e-291	histocompatibility 2, D region locus 1
FAP1	Rhoj	0.774609	0.942	0.773	1.07709e-295	3.34468e-291	ras homolog family member J
FAP1	Mgst1	0.678059	0.973	0.861	2.52928e-288	7.85416e-284	microsomal glutathione S-transferase 1
FAP1	Arhgap24	0.693072	0.599	0.199	1.48521e-287	4.61203e-283	Rho GTPase activating protein 24
FAP1	Thsd7a	0.855677	0.704	0.321	1.75461e-286	5.44859e-282	thrombospondin, type I, domain containing 7A
FAP1	Ccl11	1.15823	0.929	0.721	3.1231e-282	9.69818e-278	chemokine (C-C motif) ligand 11
FAP1	Gsta3	0.863353	0.512	0.126	1.22e-273	3.78845e-269	glutathione S-transferase, alpha 3
FAP1	Ms4a4d	0.678891	0.946	0.755	2.09246e-272	6.49772e-268	membrane-spanning 4-domains, subfamily A, member 4D
FAP1	Serpine2	1.03477	0.63	0.237	1.55946e-271	4.84258e-267	serine (or cysteine) peptidase inhibitor, clade E, member 2
FAP1	Alkal2	0.645966	0.466	0.09	5.03966e-269	1.56497e-264	ALK and LTK ligand 2
FAP1	Tril	0.741647	0.744	0.39	1.79655e-267	5.57884e-263	TLR4 interactor with leucine-rich repeats
FAP1	Itpripl2	0.702785	0.792	0.472	8.12378e-267	2.52268e-262	inositol 1,4,5-triphosphate receptor interacting protein-like 2
FAP1	Slco2b1	0.507466	0.424	0.058	2.92956e-266	9.09715e-262	solute carrier organic anion transporter family, member 2b1
FAP1	Cldn15	0.66939	0.416	0.06	1.3248e-264	4.11391e-260	claudin 15
FAP1	Gas6	0.576852	0.742	0.286	2.91311e-262	9.04609e-258	growth arrest specific 6
FAP1	Entpd2	0.601742	0.981	0.845	7.4691e-262	2.31938e-257	ectonucleoside triphosphate diphosphohydrolase 2
FAP1	Ndufa4l2	0.684294	0.429	0.064	3.69091e-261	1.14614e-256	Ndufa4, mitochondrial complex associated like 2
FAP1	Rem1	0.623542	0.585	0.181	1.00698e-260	3.12696e-256	rad and gem related GTP binding protein 1
FAP1	Slfn5	0.785647	0.981	0.859	1.38332e-260	4.29564e-256	schlafen 5
FAP1	Serping1	0.551148	0.999	0.967	8.71222e-256	2.70541e-251	serine (or cysteine) peptidase inhibitor, clade G, member 1
FAP1	Fosb	1.15232	0.935	0.812	5.82519e-254	1.8089e-249	FBJ osteosarcoma oncogene B
FAP1	Egfr	0.779013	0.866	0.654	4.31899e-245	1.34118e-240	epidermal growth factor receptor
FAP1	Apod	1.173	0.666	0.301	2.35776e-244	7.32156e-240	apolipoprotein D
FAP1	Scn7a	0.679479	0.908	0.72	2.82157e-242	8.76181e-238	sodium channel, voltage-gated, type VII, alpha
FAP1	Osmr	0.615867	0.602	0.243	2.19231e-240	6.80777e-236	oncostatin M receptor
FAP1	Jade1	0.630913	0.669	0.311	5.06948e-238	1.57423e-233	jade family PHD finger 1
FAP1	Lrp1	0.529735	0.995	0.92	1.17949e-235	3.66267e-231	low density lipoprotein receptor-related protein 1
FAP1	Colec12	0.654426	0.891	0.64	1.71087e-234	5.31275e-230	collectin sub-family member 12
FAP1	Jund	0.803495	0.991	0.952	1.89495e-233	5.8844e-229	jun D proto-oncogene
FAP1	Cpxm1	0.930058	0.939	0.789	9.76399e-233	3.03201e-228	carboxypeptidase X 1 (M14 family)
FAP1	Bmper	0.693647	0.572	0.216	5.08769e-232	1.57988e-227	BMP-binding endothelial regulator
FAP1	Plekha6	0.753574	0.648	0.281	8.40395e-231	2.60968e-226	pleckstrin homology domain containing, family A member 6
FAP1	Apoe	1.61969	0.826	0.583	6.77662e-230	2.10434e-225	apolipoprotein E
FAP1	Plau	0.867038	0.787	0.515	1.01132e-229	3.14047e-225	plasminogen activator, urokinase
FAP1	Eps8	0.566617	0.654	0.313	3.24621e-226	1.00805e-221	epidermal growth factor receptor pathway substrate 8
FAP1	Il11ra1	0.584449	0.919	0.742	1.80034e-225	5.59059e-221	interleukin 11 receptor, alpha chain 1
FAP1	Col6a1	0.631336	0.996	0.948	4.35928e-223	1.35369e-218	collagen, type VI, alpha 1
FAP1	Pdgfrb	0.652445	0.781	0.502	3.85464e-219	1.19698e-214	platelet derived growth factor receptor, beta polypeptide
FAP1	H6pd	0.59392	0.642	0.312	7.92712e-218	2.46161e-213	hexose-6-phosphate dehydrogenase (glucose 1-dehydrogenase)
FAP1	Junb	1.1476	0.958	0.846	3.28996e-217	1.02163e-212	jun B proto-oncogene
FAP1	Bgn	0.751218	0.986	0.882	5.34718e-216	1.66046e-211	biglycan
FAP1	Apbb1ip	0.63322	0.835	0.582	1.61452e-215	5.01357e-211	amyloid beta (A4) precursor protein-binding, family B, member 1 interacting protein
FAP1	Aoc3	0.611324	0.717	0.335	1.79756e-214	5.58196e-210	amine oxidase, copper containing 3
FAP1	Nmb	0.79582	0.425	0.1	2.14542e-214	6.66216e-210	neuromedin B
FAP1	H2-K1	0.851795	0.984	0.898	3.07719e-214	9.55559e-210	histocompatibility 2, K1, K region
FAP1	Prelp	0.763757	0.903	0.742	1.35702e-208	4.21395e-204	proline arginine-rich end leucine-rich repeat
FAP1	Col5a3	0.754772	0.955	0.821	5.39242e-208	1.67451e-203	collagen, type V, alpha 3
FAP1	Scarf2	0.558434	0.655	0.314	6.7562e-208	2.098e-203	scavenger receptor class F, member 2
FAP1	Tcf4	0.636286	0.967	0.854	3.00147e-203	9.32046e-199	transcription factor 4
FAP1	Nfib	0.529516	0.993	0.914	5.50905e-202	1.71073e-197	nuclear factor I/B
FAP1	Zfp36	1.17296	0.885	0.677	9.91138e-200	3.07778e-195	zinc finger protein 36
FAP1	Gstt1	0.591788	0.913	0.744	7.50436e-199	2.33033e-194	glutathione S-transferase, theta 1
FAP1	Adam12	0.514863	0.483	0.153	9.84016e-197	3.05566e-192	a disintegrin and metallopeptidase domain 12 (meltrin alpha)
FAP1	Col6a2	0.598598	0.995	0.932	4.26586e-194	1.32468e-189	collagen, type VI, alpha 2
FAP1	Deptor	0.529419	0.538	0.214	1.20324e-192	3.73642e-188	DEP domain containing MTOR-interacting protein
FAP1	Serpina3n	0.694795	0.456	0.133	3.84258e-191	1.19324e-186	serine (or cysteine) peptidase inhibitor, clade A, member 3N
FAP1	Il1r1	0.588177	0.725	0.442	1.95854e-190	6.08187e-186	interleukin 1 receptor, type I
FAP1	Ctsk	0.819388	0.89	0.737	4.83847e-189	1.50249e-184	cathepsin K
FAP1	Thbs1	1.15265	0.709	0.39	6.62323e-188	2.05671e-183	thrombospondin 1
FAP1	Ctsh	0.558495	0.967	0.844	9.30598e-187	2.88979e-182	cathepsin H
FAP1	Tnfrsf1a	0.515721	0.862	0.679	1.71901e-186	5.33805e-182	tumor necrosis factor receptor superfamily, member 1a
FAP1	Ppp1r2	0.605752	0.896	0.754	1.94967e-182	6.05431e-178	protein phosphatase 1, regulatory inhibitor subunit 2
FAP1	Ifi205	0.707091	0.912	0.761	3.85033e-177	1.19564e-172	interferon activated gene 205
FAP1	Mrc2	0.534749	0.826	0.604	3.25698e-176	1.01139e-171	mannose receptor, C type 2
FAP1	Ppp1r15a	0.782168	0.828	0.643	1.56783e-175	4.86858e-171	protein phosphatase 1, regulatory subunit 15A
FAP1	Slc16a2	0.532026	0.683	0.386	2.05514e-175	6.38182e-171	solute carrier family 16 (monocarboxylic acid transporters), member 2
FAP1	Egr1	0.82173	0.97	0.879	1.37445e-174	4.26808e-170	early growth response 1
FAP1	F3	0.780496	0.699	0.419	7.09091e-174	2.20194e-169	coagulation factor III
FAP1	Lama2	0.609119	0.945	0.823	1.24513e-173	3.86651e-169	laminin, alpha 2
FAP1	Fbln1	0.73463	0.897	0.662	1.36727e-172	4.24579e-168	fibulin 1
FAP1	Plod1	0.546571	0.613	0.335	3.93443e-172	1.22176e-167	procollagen-lysine, 2-oxoglutarate 5-dioxygenase 1
FAP1	Socs3	1.03534	0.835	0.628	7.38986e-169	2.29477e-164	suppressor of cytokine signaling 3
FAP1	Gadd45b	0.917128	0.73	0.462	7.87123e-169	2.44425e-164	growth arrest and DNA-damage-inducible 45 beta
FAP1	Cebpd	0.945597	0.918	0.792	2.01355e-167	6.25268e-163	CCAAT/enhancer binding protein (C/EBP), delta
FAP1	Scarb2	0.544657	0.79	0.54	3.13777e-167	9.74371e-163	scavenger receptor class B, member 2
FAP1	Dlc1	0.568917	0.785	0.568	7.1477e-167	2.21957e-162	deleted in liver cancer 1
FAP1	Cyth3	0.538395	0.79	0.562	2.45784e-166	7.63232e-162	cytohesin 3
FAP1	Srpx2	0.548335	0.652	0.383	5.08303e-164	1.57843e-159	sushi-repeat-containing protein, X-linked 2
FAP1	Icam1	0.633854	0.625	0.33	2.77307e-163	8.61121e-159	intercellular adhesion molecule 1
FAP1	Mgp	0.699371	0.803	0.505	9.66018e-160	2.99978e-155	matrix Gla protein
FAP1	Ssh2	0.503295	0.631	0.352	7.22922e-159	2.24489e-154	slingshot protein phosphatase 2
FAP1	Slc43a3	0.587606	0.968	0.861	1.03417e-158	3.2114e-154	solute carrier family 43, member 3
FAP1	Nrp1	0.569224	0.727	0.468	1.87227e-158	5.81397e-154	neuropilin 1
FAP1	Txnip	0.763486	0.95	0.869	1.94304e-156	6.03373e-152	thioredoxin interacting protein
FAP1	Nav1	0.516398	0.981	0.879	1.61354e-155	5.01053e-151	neuron navigator 1
FAP1	Btg1	0.600507	0.796	0.557	3.56564e-152	1.10724e-147	B cell translocation gene 1, anti-proliferative
FAP1	AW112010	0.705218	0.784	0.575	3.85698e-152	1.19771e-147	expressed sequence AW112010
FAP1	Tmeff2	0.592057	0.775	0.564	2.14183e-148	6.65104e-144	transmembrane protein with EGF-like and two follistatin-like domains 2
FAP1	C4b	0.97699	0.49	0.204	2.79888e-147	8.69137e-143	complement component 4B (Chido blood group)
FAP1	Col6a6	0.677386	0.565	0.314	5.3582e-145	1.66388e-140	collagen, type VI, alpha 6
FAP1	Srpx	0.565111	0.616	0.381	8.43995e-143	2.62086e-138	sushi-repeat-containing protein
FAP1	H3f3b	0.50384	0.995	0.946	7.8487e-139	2.43726e-134	H3 histone, family 3B
FAP1	Mmp11	0.675902	0.5	0.236	4.8308e-138	1.50011e-133	matrix metallopeptidase 11
FAP1	Frmd6	0.522397	0.929	0.812	8.60381e-138	2.67174e-133	FERM domain containing 6
FAP1	Sgk1	0.618566	0.658	0.374	2.37404e-136	7.3721e-132	serum/glucocorticoid regulated kinase 1
FAP1	H2-Q4	0.505049	0.517	0.262	9.18599e-135	2.85253e-130	histocompatibility 2, Q region locus 4
FAP1	Htra1	0.540209	0.933	0.788	1.25354e-131	3.89261e-127	HtrA serine peptidase 1
FAP1	Cebpb	0.841313	0.912	0.768	1.8654e-129	5.79264e-125	CCAAT/enhancer binding protein (C/EBP), beta
FAP1	Ier2	0.69727	0.92	0.785	7.27304e-128	2.2585e-123	immediate early response 2
FAP1	Hmcn2	0.84641	0.337	0.1	1.73507e-125	5.38791e-121	hemicentin 2
FAP1	Fos	0.692053	0.95	0.87	7.36879e-119	2.28823e-114	FBJ osteosarcoma oncogene
FAP1	Enpp2	0.519062	0.674	0.445	7.20783e-116	2.23825e-111	ectonucleotide pyrophosphatase/phosphodiesterase 2
FAP1	Gdf10	0.545402	0.569	0.318	2.6804e-105	8.32344e-101	growth differentiation factor 10
FAP1	Ubc	0.531061	0.989	0.939	2.47882e-100	7.69749e-96	ubiquitin C
FAP1	Mt1	0.922364	0.925	0.866	5.57638e-98	1.73163e-93	metallothionein 1
FAP1	Cxcl14	0.983112	0.221	0.052	5.56299e-95	1.72748e-90	chemokine (C-X-C motif) ligand 14
FAP1	Irs2	0.602315	0.589	0.398	8.41157e-91	2.61205e-86	insulin receptor substrate 2
FAP1	Nrep	0.538032	0.396	0.194	1.62204e-87	5.03693e-83	neuronal regeneration related protein
FAP1	Nfkbiz	0.672957	0.564	0.369	8.08874e-87	2.5118e-82	nuclear factor of kappa light polypeptide gene enhancer in B cells inhibitor, zeta
FAP1	Cxcl1	0.695273	0.64	0.41	7.11228e-85	2.20858e-80	chemokine (C-X-C motif) ligand 1
FAP1	Btg2	0.63902	0.822	0.66	6.52871e-81	2.02736e-76	B cell translocation gene 2, anti-proliferative
FAP1	Adm	0.684322	0.598	0.416	8.25634e-80	2.56384e-75	adrenomedullin
FAP1	Col6a5	1.12214	0.389	0.209	2.7004e-79	8.38556e-75	collagen, type VI, alpha 5
FAP1	Fst	0.66128	0.655	0.505	4.54274e-70	1.41066e-65	follistatin
FAP1	Kdm6b	0.504604	0.673	0.556	1.58065e-63	4.9084e-59	KDM1 lysine (K)-specific demethylase 6B
FAP1	Hp	0.798266	0.211	0.076	7.44061e-58	2.31053e-53	haptoglobin
FAP1	Trf	1.0403	0.345	0.212	1.26377e-47	3.92437e-43	transferrin
FAP1	Dnajb1	0.529785	0.765	0.634	5.16506e-47	1.60391e-42	DnaJ heat shock protein family (Hsp40) member B1
FAP1	Penk	0.513173	0.834	0.753	2.17867e-45	6.76542e-41	preproenkephalin
FAP1	Igf1	0.572585	0.575	0.461	1.27656e-38	3.96411e-34	insulin-like growth factor 1
FAP1	Sult1e1	1.01674	0.251	0.144	1.01891e-33	3.16401e-29	sulfotransferase family 1E, member 1
FAP1	Il6	0.501908	0.211	0.11	3.62369e-32	1.12526e-27	interleukin 6
FAP2	Mfap4	2.67686	0.789	0.114	0	0	microfibrillar-associated protein 4
FAP2	Fxyd6	1.57891	0.74	0.103	0	0	FXYD domain-containing ion transport regulator 6
FAP2	Pdgfrl	1.12104	0.679	0.082	0	0	platelet-derived growth factor receptor-like
FAP2	Mamdc2	0.567478	0.366	0.015	0	0	MAM domain containing 2
FAP2	C1qtnf3	1.44292	0.602	0.072	2.75906e-301	8.56772e-297	C1q and tumor necrosis factor related protein 3
FAP2	Frzb	1.01088	0.474	0.038	1.55203e-292	4.81953e-288	frizzled-related protein
FAP2	Pdlim3	0.74047	0.303	0.009	1.04962e-287	3.2594e-283	PDZ and LIM domain 3
FAP2	Wnt4	1.05785	0.435	0.033	1.91315e-282	5.94092e-278	wingless-type MMTV integration site family, member 4
FAP2	Cpz	0.871218	0.539	0.065	5.76839e-257	1.79126e-252	carboxypeptidase Z
FAP2	Tgfbi	1.34352	0.715	0.143	2.52216e-239	7.83208e-235	transforming growth factor, beta induced
FAP2	Clu	1.00058	0.463	0.052	8.10278e-236	2.51616e-231	clusterin
FAP2	Dkk3	0.601334	0.417	0.05	1.4475e-194	4.49494e-190	dickkopf WNT signaling pathway inhibitor 3
FAP2	Aebp1	1.63254	0.996	0.914	2.63342e-180	8.17755e-176	AE binding protein 1
FAP2	Ramp1	1.26426	0.585	0.129	4.16786e-176	1.29424e-171	receptor (calcitonin) activity modifying protein 1
FAP2	Matn2	1.50742	0.935	0.496	3.38454e-175	1.051e-170	matrilin 2
FAP2	Mgp	1.98465	0.998	0.623	4.83801e-164	1.50235e-159	matrix Gla protein
FAP2	Ncam1	0.524992	0.429	0.065	5.21354e-161	1.61896e-156	neural cell adhesion molecule 1
FAP2	Fmo2	1.78965	0.862	0.354	5.01041e-158	1.55588e-153	flavin containing monooxygenase 2
FAP2	Olfml3	1.34121	0.88	0.382	3.04851e-157	9.46653e-153	olfactomedin-like 3
FAP2	Pdgfa	0.525663	0.39	0.056	8.49106e-156	2.63673e-151	platelet derived growth factor, alpha
FAP2	Rbp1	1.13179	0.996	0.85	5.86234e-153	1.82043e-148	retinol binding protein 1, cellular
FAP2	Lbh	0.934078	0.636	0.177	2.39122e-147	7.42547e-143	limb-bud and heart
FAP2	Clec11a	0.948918	0.667	0.203	1.98249e-139	6.15623e-135	C-type lectin domain family 11, member a
FAP2	Gucy1a1	1.03886	0.518	0.119	2.47772e-137	7.69406e-133	guanylate cyclase 1, soluble, alpha 1
FAP2	Mdk	1.39663	0.693	0.236	4.03926e-133	1.25431e-128	midkine
FAP2	Gas1	1.53764	0.996	0.878	1.21957e-131	3.78713e-127	growth arrest specific 1
FAP2	Fbln1	1.28222	0.98	0.761	7.60533e-125	2.36168e-120	fibulin 1
FAP2	3632451O06Rik	0.946261	0.72	0.274	4.74156e-124	1.4724e-119
FAP2	Fgl2	0.849253	0.652	0.22	1.05541e-115	3.27735e-111	fibrinogen-like protein 2
FAP2	Plpp1	0.966377	0.829	0.396	2.05926e-115	6.39461e-111	phospholipid phosphatase 1
FAP2	Tpm2	1.05396	0.703	0.281	5.3443e-113	1.65956e-108	tropomyosin 2, beta
FAP2	Emb	0.612946	0.285	0.041	1.65482e-108	5.13873e-104	embigin
FAP2	Gas6	1.08866	0.925	0.476	5.82894e-106	1.81006e-101	growth arrest specific 6
FAP2	Rcn3	0.994003	0.97	0.845	1.05759e-105	3.28413e-101	reticulocalbin 3, EF-hand calcium binding domain
FAP2	Pbx1	1.13052	0.965	0.855	2.11295e-105	6.56135e-101	pre B cell leukemia homeobox 1
FAP2	Nbl1	1.18673	0.97	0.886	1.25435e-102	3.89512e-98	NBL1, DAN family BMP antagonist
FAP2	Slit2	0.724813	0.724	0.294	3.63252e-101	1.12801e-96	slit guidance ligand 2
FAP2	Tnfaip8	0.534573	0.541	0.169	2.61294e-98	8.11396e-94	tumor necrosis factor, alpha-induced protein 8
FAP2	Tmem176b	1.07801	0.622	0.218	1.27863e-96	3.97053e-92	transmembrane protein 176B
FAP2	Sfrp4	1.61143	0.768	0.369	1.91697e-89	5.95278e-85	secreted frizzled-related protein 4
FAP2	Pdlim4	0.781781	0.837	0.499	2.05956e-89	6.39555e-85	PDZ and LIM domain 4
FAP2	Mrvi1	0.514316	0.512	0.158	3.8212e-88	1.1866e-83	MRV integration site 1
FAP2	Lum	0.908721	1	0.972	4.96066e-88	1.54043e-83	lumican
FAP2	Cilp	1.77613	0.636	0.268	1.00811e-87	3.1305e-83	cartilage intermediate layer protein, nucleotide pyrophosphohydrolase
FAP2	Mmp23	0.807622	0.963	0.871	2.94028e-85	9.13047e-81	matrix metallopeptidase 23
FAP2	Col12a1	0.502988	0.419	0.113	1.91137e-83	5.93539e-79	collagen, type XII, alpha 1
FAP2	Fam213a	0.537092	0.268	0.05	1.51459e-80	4.70325e-76
FAP2	Dhrs3	0.69767	0.738	0.368	9.91887e-78	3.08011e-73	dehydrogenase/reductase (SDR family) member 3
FAP2	Prnp	0.799512	0.972	0.842	5.96257e-77	1.85156e-72	prion protein
FAP2	Itgbl1	0.915432	0.52	0.188	7.70882e-77	2.39382e-72	integrin, beta-like 1
FAP2	Myoc	2.03497	0.461	0.155	1.73702e-76	5.39396e-72	myocilin
FAP2	Adam33	0.649472	0.553	0.218	1.14358e-74	3.55116e-70	a disintegrin and metallopeptidase domain 33
FAP2	Sema5a	0.719204	0.62	0.271	3.11802e-74	9.68239e-70	sema domain, seven thrombospondin repeats (type 1 and type 1-like), transmembrane domain (TM) and short cytoplasmic domain, (semaphorin) 5A
FAP2	Cpxm2	0.78043	0.193	0.027	4.58135e-74	1.42265e-69	carboxypeptidase X 2 (M14 family)
FAP2	Gpnmb	0.771076	0.695	0.327	1.34847e-73	4.18741e-69	glycoprotein (transmembrane) nmb
FAP2	Fmod	0.533389	0.222	0.037	1.38643e-72	4.30528e-68	fibromodulin
FAP2	Ptn	1.02201	0.14	0.014	5.10488e-72	1.58522e-67	pleiotrophin
FAP2	Col1a1	1.1641	0.998	0.974	3.29428e-71	1.02297e-66	collagen, type I, alpha 1
FAP2	Mmp3	1.18728	0.447	0.141	3.51792e-71	1.09242e-66	matrix metallopeptidase 3
FAP2	Lgals1	0.706068	0.994	0.981	2.1125e-70	6.55996e-66	lectin, galactose binding, soluble 1
FAP2	Fibin	0.878571	0.47	0.171	1.2669e-69	3.9341e-65	fin bud initiation factor homolog (zebrafish)
FAP2	Lox	0.709921	0.795	0.444	1.05639e-68	3.2804e-64	lysyl oxidase
FAP2	Fkbp11	0.661477	0.616	0.286	4.29234e-68	1.3329e-63	FK506 binding protein 11
FAP2	Pik3r1	0.783637	0.886	0.629	4.39888e-68	1.36598e-63	phosphoinositide-3-kinase regulatory subunit 1
FAP2	Sfrp1	1.05836	0.636	0.286	2.72304e-65	8.45585e-61	secreted frizzled-related protein 1
FAP2	Emilin1	0.779623	0.846	0.584	5.02608e-64	1.56075e-59	elastin microfibril interfacer 1
FAP2	Vamp5	0.579273	0.752	0.417	1.26727e-63	3.93524e-59	vesicle-associated membrane protein 5
FAP2	Kcnn3	0.584347	0.285	0.071	1.94631e-62	6.04387e-58	potassium intermediate/small conductance calcium-activated channel, subfamily N, member 3
FAP2	Fam46a	0.91834	0.837	0.554	2.18861e-61	6.7963e-57
FAP2	Gpx8	0.52208	0.963	0.837	2.69906e-61	8.38139e-57	glutathione peroxidase 8 (putative)
FAP2	Col14a1	0.759862	0.978	0.668	7.83741e-61	2.43375e-56	collagen, type XIV, alpha 1
FAP2	Igfbp3	1.43375	0.421	0.147	1.63169e-60	5.06689e-56	insulin-like growth factor binding protein 3
FAP2	Cxcl16	0.663861	0.75	0.425	9.36416e-60	2.90785e-55	chemokine (C-X-C motif) ligand 16
FAP2	Rspo1	0.605165	0.732	0.432	9.80505e-60	3.04476e-55	R-spondin 1
FAP2	Angptl1	0.678992	0.372	0.126	1.57499e-57	4.8908e-53	angiopoietin-like 1
FAP2	Cd9	0.723948	0.941	0.713	4.61401e-57	1.43279e-52	CD9 antigen
FAP2	Fuca1	0.562187	0.951	0.82	6.58354e-57	2.04439e-52	fucosidase, alpha-L- 1, tissue
FAP2	Ifitm1	0.789931	0.39	0.134	1.0426e-55	3.23758e-51	interferon induced transmembrane protein 1
FAP2	Bgn	0.703817	0.996	0.928	3.44149e-55	1.06869e-50	biglycan
FAP2	Spon2	0.962171	0.841	0.674	2.00679e-54	6.2317e-50	spondin 2, extracellular matrix protein
FAP2	Tmed3	0.543238	0.97	0.911	4.19721e-54	1.30336e-49	transmembrane p24 trafficking protein 3
FAP2	Csrp1	0.587452	0.677	0.393	1.30163e-53	4.04195e-49	cysteine and glycine-rich protein 1
FAP2	Col6a1	0.720868	0.996	0.97	1.53916e-52	4.77957e-48	collagen, type VI, alpha 1
FAP2	Sdc4	0.5295	0.852	0.614	5.71331e-51	1.77415e-46	syndecan 4
FAP2	Pmepa1	0.800705	0.892	0.726	3.79304e-50	1.17785e-45	prostate transmembrane protein, androgen induced 1
FAP2	Apoe	0.504889	0.927	0.685	7.33442e-50	2.27756e-45	apolipoprotein E
FAP2	Tmem176a	0.56318	0.392	0.141	2.03838e-49	6.32978e-45	transmembrane protein 176A
FAP2	Gstm5	0.626581	0.874	0.689	4.70843e-49	1.46211e-44	glutathione S-transferase, mu 5
FAP2	Cpe	0.706262	0.173	0.033	5.82558e-49	1.80902e-44	carboxypeptidase E
FAP2	Tmem119	0.504544	0.766	0.478	3.02745e-48	9.40115e-44	transmembrane protein 119
FAP2	Spon1	0.86346	0.732	0.481	8.83793e-48	2.74444e-43	spondin 1, (f-spondin) extracellular matrix protein
FAP2	Fzd1	0.602862	0.766	0.509	2.54936e-47	7.91652e-43	frizzled class receptor 1
FAP2	Lmna	0.607839	0.931	0.807	4.75876e-47	1.47774e-42	lamin A
FAP2	Cfh	1.09234	0.939	0.798	6.68579e-47	2.07614e-42	complement component factor h
FAP2	Ptgis	0.574441	0.917	0.786	7.41566e-47	2.30278e-42	prostaglandin I2 (prostacyclin) synthase
FAP2	Galnt15	0.657702	0.713	0.444	6.79356e-46	2.10961e-41	polypeptide N-acetylgalactosaminyltransferase 15
FAP2	Cst3	0.538114	1	0.975	1.06404e-45	3.30416e-41	cystatin C
FAP2	Pdia3	0.507855	0.99	0.936	1.45652e-45	4.52293e-41	protein disulfide isomerase associated 3
FAP2	Pcolce	0.723206	0.959	0.787	4.21726e-45	1.30959e-40	procollagen C-endopeptidase enhancer protein
FAP2	Pid1	0.65503	0.616	0.364	2.2551e-44	7.00276e-40	phosphotyrosine interaction domain containing 1
FAP2	Id2	0.769011	0.734	0.495	2.80892e-44	8.72254e-40	inhibitor of DNA binding 2
FAP2	Acta2	0.706015	0.203	0.049	3.81295e-44	1.18404e-39	actin, alpha 2, smooth muscle, aorta
FAP2	Ctla2a	2.98009	0.217	0.059	3.02883e-43	9.40543e-39	cytotoxic T lymphocyte-associated protein 2 alpha
FAP2	Col6a2	0.765257	0.99	0.961	3.21667e-43	9.98873e-39	collagen, type VI, alpha 2
FAP2	Cryab	0.5402	0.862	0.65	1.5359e-42	4.76942e-38	crystallin, alpha B
FAP2	Col1a2	0.683061	1	0.987	2.30485e-42	7.15725e-38	collagen, type I, alpha 2
FAP2	Col16a1	0.517734	0.717	0.489	2.58015e-42	8.01214e-38	collagen, type XVI, alpha 1
FAP2	Oxct1	0.539629	0.809	0.587	3.04083e-42	9.44268e-38	3-oxoacid CoA transferase 1
FAP2	Pcsk5	0.557225	0.793	0.57	3.2856e-42	1.02028e-37	proprotein convertase subtilisin/kexin type 5
FAP2	Gpx3	0.926119	0.957	0.885	2.5974e-40	8.06571e-36	glutathione peroxidase 3
FAP2	Tagln	0.775062	0.242	0.072	7.35304e-40	2.28334e-35	transgelin
FAP2	Ccdc80	0.571022	0.972	0.93	8.0068e-38	2.48635e-33	coiled-coil domain containing 80
FAP2	Mettl7a1	0.56225	0.754	0.517	1.89957e-37	5.89874e-33	methyltransferase like 7A1
FAP2	C2	0.519288	0.502	0.258	9.40991e-37	2.92206e-32	complement component 2 (within H-2S)
FAP2	Serpinh1	0.571969	1	0.973	2.17608e-35	6.75739e-31	serine (or cysteine) peptidase inhibitor, clade H, member 1
FAP2	Nr2f2	0.607437	0.744	0.509	2.39416e-35	7.43457e-31	nuclear receptor subfamily 2, group F, member 2
FAP2	Sparcl1	0.510823	0.97	0.899	1.58248e-34	4.91407e-30	SPARC-like 1
FAP2	Col15a1	0.636079	0.911	0.656	1.20752e-33	3.74971e-29	collagen, type XV, alpha 1
FAP2	Mfap2	0.530275	0.86	0.667	2.11409e-33	6.56489e-29	microfibrillar-associated protein 2
FAP2	Wisp2	0.985817	0.171	0.05	1.45049e-29	4.5042e-25
FAP2	Hpgd	0.788618	0.76	0.575	6.59311e-29	2.04736e-24	hydroxyprostaglandin dehydrogenase 15 (NAD)
FAP2	Igfbp6	0.533887	0.996	0.952	9.06557e-29	2.81513e-24	insulin-like growth factor binding protein 6
FAP2	Ctgf	0.700386	0.409	0.212	5.23981e-27	1.62712e-22
FAP2	Eln	1.54833	0.819	0.708	1.57084e-26	4.87792e-22	elastin
FAP2	Tnfrsf11b	0.565251	0.413	0.213	3.94945e-26	1.22642e-21	tumor necrosis factor receptor superfamily, member 11b (osteoprotegerin)
FAP2	Adamts1	0.532771	0.839	0.674	3.43002e-25	1.06512e-20	a disintegrin-like and metallopeptidase (reprolysin type) with thrombospondin type 1 motif, 1
FAP2	Ier3	0.51646	0.585	0.401	2.62006e-19	8.13608e-15	immediate early response 3
FAP2	Col8a1	0.562042	0.169	0.065	3.89488e-18	1.20948e-13	collagen, type VIII, alpha 1
FAP2	Gadd45g	0.6294	0.608	0.423	6.00913e-18	1.86601e-13	growth arrest and DNA-damage-inducible 45 gamma
FAP2	Hspa1b	0.563585	0.86	0.758	3.22255e-17	1.0007e-12	heat shock protein 1B
FAP2	Hspa1a	0.671929	0.758	0.676	3.78402e-15	1.17505e-10	heat shock protein 1A
FAP2	Thbs2	0.603246	0.514	0.408	5.03461e-11	1.5634e-06	thrombospondin 2
FAP2	Gpc3	0.545097	0.827	0.778	6.84148e-10	2.12449e-05	glypican 3
FAP3	Fth1	1.13769	0.975	1	6.8083e-29	2.11418e-24	ferritin heavy polypeptide 1
FAP3	Timm10b	0.500765	0.222	0.647	4.04204e-26	1.25518e-21	translocase of inner mitochondrial membrane 10B
FAP3	Rps27a	0.669013	0.937	1	7.28053e-23	2.26082e-18	ribosomal protein S27A
FAP3	Cops9	0.568964	0.277	0.716	1.05392e-21	3.27274e-17	COP9 signalosome subunit 9
FAP3	Pdcd5	0.672305	0.3	0.761	2.12913e-21	6.61159e-17	programmed cell death 5
FAP3	Rpl38	0.800163	0.839	0.999	4.45719e-21	1.38409e-16	ribosomal protein L38
FAP3	Mrps33	0.550274	0.287	0.721	4.6015e-21	1.4289e-16	mitochondrial ribosomal protein S33
FAP3	Copz2	0.613787	0.27	0.691	7.60899e-21	2.36282e-16	coatomer protein complex, subunit zeta 2
FAP3	Timm13	0.553033	0.33	0.813	8.24435e-21	2.56012e-16	translocase of inner mitochondrial membrane 13
FAP3	Atp6v0e	0.573863	0.373	0.885	4.62299e-20	1.43558e-15	ATPase, H+ transporting, lysosomal V0 subunit E
FAP3	Cst3	1.94679	0.804	0.988	8.20493e-20	2.54788e-15	cystatin C
FAP3	Fis1	0.525643	0.35	0.834	1.2081e-19	3.75153e-15	fission, mitochondrial 1
FAP3	Tmem258	0.595427	0.295	0.739	3.34588e-19	1.03899e-14	transmembrane protein 258
FAP3	Iscu	0.570045	0.29	0.719	4.62781e-19	1.43708e-14	iron-sulfur cluster assembly enzyme
FAP3	Rpl30	0.737612	0.887	0.998	6.87715e-19	2.13556e-14	ribosomal protein L30
FAP3	Ndufc1	0.730023	0.292	0.725	7.53399e-19	2.33953e-14	NADH:ubiquinone oxidoreductase subunit C1
FAP3	Snrpg	0.512189	0.348	0.816	1.46516e-18	4.54977e-14	small nuclear ribonucleoprotein polypeptide G
FAP3	Rpl37a	0.53519	0.924	1	1.92679e-18	5.98325e-14	ribosomal protein L37a
FAP3	Nop10	0.637139	0.3	0.737	2.17282e-18	6.74725e-14	NOP10 ribonucleoprotein
FAP3	2010107E04Rik	0.548501	0.322	0.791	2.68025e-18	8.32297e-14
FAP3	Srp9	0.516847	0.33	0.803	3.08214e-18	9.57098e-14	signal recognition particle 9
FAP3	Csrp1	0.530522	0.149	0.431	7.60301e-18	2.36096e-13	cysteine and glycine-rich protein 1
FAP3	H2afj	0.634516	0.295	0.713	1.1641e-17	3.61489e-13	H2A histone family, member J
FAP3	Mrps21	0.692454	0.312	0.749	1.29198e-17	4.01199e-13	mitochondrial ribosomal protein S21
FAP3	Atp6v1g1	0.515534	0.355	0.841	1.6734e-17	5.1964e-13	ATPase, H+ transporting, lysosomal V1 subunit G1
FAP3	Ndufa5	0.775126	0.31	0.738	2.83715e-17	8.81019e-13	NADH:ubiquinone oxidoreductase subunit A5
FAP3	1810022K09Rik	0.605495	0.229	0.58	2.92383e-17	9.07937e-13
FAP3	Ndufb11	0.510631	0.393	0.899	4.05343e-17	1.25871e-12	NADH:ubiquinone oxidoreductase subunit B11
FAP3	Ndufv3	0.670252	0.34	0.798	1.48376e-16	4.60753e-12	NADH:ubiquinone oxidoreductase core subunit V3
FAP3	Snrpb2	0.5859	0.176	0.468	5.04379e-16	1.56625e-11	U2 small nuclear ribonucleoprotein B
FAP3	Srp14	0.507538	0.385	0.889	6.00113e-16	1.86353e-11	signal recognition particle 14
FAP3	Cryab	0.522367	0.295	0.689	6.83275e-16	2.12177e-11	crystallin, alpha B
FAP3	Tmem256	0.540024	0.295	0.7	1.09793e-15	3.40942e-11	transmembrane protein 256
FAP3	Gstp1	0.552846	0.222	0.546	1.27748e-15	3.96696e-11	glutathione S-transferase, pi 1
FAP3	Cbx3	0.70904	0.343	0.783	6.78179e-15	2.10595e-10	chromobox 3
FAP3	Minos1	0.673733	0.368	0.856	8.27182e-15	2.56865e-10
FAP3	Rpl37	0.790119	0.851	0.997	1.48086e-14	4.5985e-10	ribosomal protein L37
FAP3	Rps21	0.568514	0.874	0.999	3.25795e-14	1.01169e-09	ribosomal protein S21
FAP3	Smdt1	0.570666	0.401	0.883	5.25362e-14	1.63141e-09	single-pass membrane protein with aspartate rich tail 1
FAP3	Rps26	0.592329	0.856	0.999	1.15397e-13	3.58341e-09	ribosomal protein S26
FAP3	Dynlrb1	0.577473	0.398	0.87	1.30694e-13	4.05843e-09	dynein light chain roadblock-type 1
FAP3	Atp5g1	0.601286	0.401	0.88	1.73716e-13	5.39441e-09	ATP synthase, H+ transporting, mitochondrial F0 complex, subunit C1 (subunit 9)
FAP3	Ndufa3	0.655799	0.338	0.75	3.14448e-13	9.76456e-09	NADH:ubiquinone oxidoreductase subunit A3
FAP3	Rbx1	0.570418	0.398	0.87	4.06069e-13	1.26097e-08	ring-box 1
FAP3	H2afz	0.700614	0.38	0.849	6.1525e-13	1.91054e-08	H2A histone family, member Z
FAP3	Rps20	0.571717	0.914	0.999	1.34573e-12	4.1789e-08	ribosomal protein S20
FAP3	Sec11c	0.615268	0.151	0.383	1.75196e-12	5.44035e-08	SEC11 homolog C, signal peptidase complex subunit
FAP3	Rpl39	0.568802	0.874	0.998	1.77464e-12	5.5108e-08	ribosomal protein L39
FAP3	Ndufa1	0.694339	0.317	0.707	2.04682e-12	6.35599e-08	NADH:ubiquinone oxidoreductase subunit A1
FAP3	Mrpl52	0.559795	0.39	0.86	2.16177e-12	6.71295e-08	mitochondrial ribosomal protein L52
FAP3	Myl6	0.634066	0.809	0.996	3.08521e-12	9.5805e-08	myosin, light polypeptide 6, alkali, smooth muscle and non-muscle
FAP3	Uqcrq	0.664488	0.378	0.828	4.57433e-12	1.42047e-07	ubiquinol-cytochrome c reductase, complex III subunit VII
FAP3	Pltp	0.738821	0.285	0.623	6.9658e-12	2.16309e-07	phospholipid transfer protein
FAP3	Lars2	0.729512	0.448	0.903	1.49587e-11	4.64512e-07	leucyl-tRNA synthetase, mitochondrial
FAP3	Rpl41	0.508066	0.859	0.999	2.14859e-11	6.67203e-07	ribosomal protein L41
FAP3	Dpm3	0.736815	0.363	0.786	3.09179e-11	9.60094e-07	dolichyl-phosphate mannosyltransferase polypeptide 3
FAP3	Spcs1	0.797181	0.406	0.881	5.33341e-11	1.65618e-06	signal peptidase complex subunit 1 homolog (S. cerevisiae)
FAP3	Swi5	0.538972	0.443	0.924	7.01698e-11	2.17898e-06	SWI5 recombination repair homolog (yeast)
FAP3	Ndufa11	0.786334	0.383	0.803	1.78831e-10	5.55322e-06	NADH:ubiquinone oxidoreductase subunit A11
FAP3	Uqcrb	0.757121	0.426	0.905	2.85429e-10	8.86344e-06	ubiquinol-cytochrome c reductase binding protein
FAP3	Serf2	0.804211	0.781	0.996	5.18878e-10	1.61127e-05	small EDRK-rich factor 2
FAP3	Nupr1	0.70665	0.456	0.932	8.07922e-10	2.50884e-05	nuclear protein transcription regulator 1
FAP3	Tbca	0.748288	0.406	0.86	1.44015e-09	4.47209e-05	tubulin cofactor A
FAP3	Cyba	0.567059	0.436	0.895	2.56775e-09	7.97362e-05	cytochrome b-245, alpha polypeptide
FAP3	Lsm6	0.804169	0.239	0.511	3.57879e-09	0.000111132	LSM6 homolog, U6 small nuclear RNA and mRNA degradation associated
FAP3	Ndufa2	0.63162	0.433	0.9	1.39025e-08	0.000431715	NADH:ubiquinone oxidoreductase subunit A2
FAP3	Srgn	0.501838	0.116	0.274	1.49861e-08	0.000465362	serglycin
FAP3	Krtcap2	0.57751	0.456	0.945	2.52537e-08	0.000784204	keratinocyte associated protein 2
FAP3	Ssr4	0.692687	0.443	0.907	4.6204e-08	0.00143477	signal sequence receptor, delta
FAP3	Cox7a2	0.632917	0.431	0.889	8.8901e-08	0.00276064	cytochrome c oxidase subunit 7A2
FAP3	Cox5b	0.60965	0.438	0.9	1.06111e-07	0.00329508	cytochrome c oxidase subunit 5B
FAP3	Ndufa4	0.543098	0.491	0.956	2.27018e-07	0.0070496	Ndufa4, mitochondrial complex associated
FAP3	Igfbp7	0.659507	0.798	0.968	2.45417e-07	0.00762094	insulin-like growth factor binding protein 7
FAP3	Mgp	0.859198	0.662	0.65	2.8761e-07	0.00893114	matrix Gla protein
FAP3	Fgl2	0.93202	0.121	0.26	3.54939e-07	0.0110219	fibrinogen-like protein 2
FAP3	Chchd2	0.787259	0.683	0.989	6.16423e-07	0.0191418	coiled-coil-helix-coiled-coil-helix domain containing 2
FAP3	Vkorc1	0.832234	0.448	0.901	8.118e-07	0.0252088	vitamin K epoxide reductase complex, subunit 1
FAP3	Fabp5	0.504187	0.101	0.226	8.15038e-07	0.0253094	fatty acid binding protein 5, epidermal
FAP4	Pi16	2.92611	0.983	0.434	0	0	peptidase inhibitor 16
FAP4	Igfbp5	2.86032	0.692	0.171	0	0	insulin-like growth factor binding protein 5
FAP4	Sema3c	2.54151	0.974	0.307	0	0	sema domain, immunoglobulin domain (Ig), short basic domain, secreted, (semaphorin) 3C
FAP4	Cd55	2.43142	0.996	0.731	0	0	CD55 molecule, decay accelerating factor for complement
FAP4	Anxa3	2.37146	0.963	0.415	0	0	annexin A3
FAP4	Fbn1	2.21254	1	0.888	0	0	fibrillin 1
FAP4	Sbsn	2.0663	0.832	0.23	0	0	suprabasin
FAP4	Nov	1.81959	0.77	0.092	0	0
FAP4	Fn1	1.81475	1	0.873	0	0	fibronectin 1
FAP4	Dpp4	1.75723	0.929	0.223	0	0	dipeptidylpeptidase 4
FAP4	Ackr3	1.74326	0.989	0.611	0	0	atypical chemokine receptor 3
FAP4	Tmem100	1.72369	0.937	0.372	0	0	transmembrane protein 100
FAP4	Creb5	1.71712	0.969	0.484	0	0	cAMP responsive element binding protein 5
FAP4	Smpd3	1.69595	0.795	0.18	0	0	sphingomyelin phosphodiesterase 3, neutral
FAP4	Mfap5	1.6706	0.998	0.926	0	0	microfibrillar associated protein 5
FAP4	Gas7	1.65433	0.944	0.438	0	0	growth arrest specific 7
FAP4	Efhd1	1.62459	0.883	0.127	0	0	EF hand domain containing 1
FAP4	Cd248	1.5818	0.994	0.822	0	0	CD248 antigen, endosialin
FAP4	Col14a1	1.58122	0.972	0.523	0	0	collagen, type XIV, alpha 1
FAP4	Ugdh	1.53425	0.954	0.581	0	0	UDP-glucose dehydrogenase
FAP4	Lsp1	1.52012	0.995	0.746	0	0	lymphocyte specific 1
FAP4	Ppp1r14b	1.48233	0.977	0.721	0	0	protein phosphatase 1, regulatory inhibitor subunit 14B
FAP4	Fndc1	1.47503	0.969	0.594	0	0	fibronectin type III domain containing 1
FAP4	Ly6c1	1.46006	0.988	0.622	0	0	lymphocyte antigen 6 complex, locus C1
FAP4	Limch1	1.4377	0.79	0.077	0	0	LIM and calponin homology domains 1
FAP4	Pcolce2	1.39905	0.995	0.767	0	0	procollagen C-endopeptidase enhancer 2
FAP4	Sfrp2	1.38121	0.804	0.251	0	0	secreted frizzled-related protein 2
FAP4	Gfpt2	1.36247	0.93	0.487	0	0	glutamine fructose-6-phosphate transaminase 2
FAP4	Fstl1	1.36036	1	0.961	0	0	follistatin-like 1
FAP4	Tmem158	1.34017	0.689	0.152	0	0	transmembrane protein 158
FAP4	Uchl1	1.30896	0.83	0.167	0	0	ubiquitin carboxy-terminal hydrolase L1
FAP4	Metrnl	1.28875	0.927	0.506	0	0	meteorin, glial cell differentiation regulator-like
FAP4	Adgrd1	1.27519	0.975	0.512	0	0	adhesion G protein-coupled receptor D1
FAP4	Pla1a	1.27186	0.984	0.713	0	0	phospholipase A1 member A
FAP4	Axl	1.26367	0.997	0.839	0	0	AXL receptor tyrosine kinase
FAP4	Scara3	1.24783	0.949	0.503	0	0	scavenger receptor class A, member 3
FAP4	Igfbp6	1.23669	0.999	0.93	0	0	insulin-like growth factor binding protein 6
FAP4	Emilin2	1.22757	0.977	0.644	0	0	elastin microfibril interfacer 2
FAP4	Efemp1	1.20799	1	0.911	0	0	epidermal growth factor-containing fibulin-like extracellular matrix protein 1
FAP4	Basp1	1.20037	0.889	0.459	0	0	brain abundant, membrane attached signal protein 1
FAP4	Anxa1	1.19511	0.996	0.927	0	0	annexin A1
FAP4	Tgfbr2	1.19167	0.993	0.875	0	0	transforming growth factor, beta receptor II
FAP4	Dbn1	1.18995	0.95	0.535	0	0	drebrin 1
FAP4	Timp3	1.16457	0.979	0.563	0	0	tissue inhibitor of metalloproteinase 3
FAP4	Prss23	1.15217	0.978	0.78	0	0	protease, serine 23
FAP4	Cd34	1.13593	0.998	0.913	0	0	CD34 antigen
FAP4	Sfrp4	1.11599	0.744	0.192	0	0	secreted frizzled-related protein 4
FAP4	Uap1	1.1089	0.902	0.543	0	0	UDP-N-acetylglucosamine pyrophosphorylase 1
FAP4	Ildr2	1.09433	0.744	0.186	0	0	immunoglobulin-like domain containing receptor 2
FAP4	Dact1	1.07926	0.899	0.566	0	0	dishevelled-binding antagonist of beta-catenin 1
FAP4	Opcml	1.05612	0.754	0.137	0	0	opioid binding protein/cell adhesion molecule-like
FAP4	Heg1	1.03141	0.984	0.76	0	0	heart development protein with EGF-like domains 1
FAP4	Marcks	1.0159	0.998	0.931	0	0	myristoylated alanine rich protein kinase C substrate
FAP4	Timp2	1.01064	1	0.986	0	0	tissue inhibitor of metalloproteinase 2
FAP4	Islr	1.00723	0.992	0.865	0	0	immunoglobulin superfamily containing leucine-rich repeat
FAP4	Aif1l	1.00696	0.622	0.064	0	0	allograft inflammatory factor 1-like
FAP4	Ptgs1	1.00494	0.639	0.085	0	0	prostaglandin-endoperoxide synthase 1
FAP4	Ifi27l2a	0.972037	0.98	0.765	0	0	interferon, alpha-inducible protein 27 like 2A
FAP4	Qpct	0.971815	0.942	0.599	0	0	glutaminyl-peptide cyclotransferase (glutaminyl cyclase)
FAP4	Trio	0.952657	0.866	0.429	0	0	triple functional domain (PTPRF interacting)
FAP4	Lurap1l	0.938542	0.739	0.169	0	0	leucine rich adaptor protein 1-like
FAP4	Mgll	0.935026	0.731	0.144	0	0	monoglyceride lipase
FAP4	S100a10	0.895094	0.999	0.978	0	0	S100 calcium binding protein A10 (calpactin)
FAP4	Rbpj	0.892324	0.945	0.623	0	0	recombination signal binding protein for immunoglobulin kappa J region
FAP4	Ext1	0.892283	0.937	0.636	0	0	exostoses (multiple) 1
FAP4	Fyn	0.890698	0.959	0.68	0	0	Fyn proto-oncogene
FAP4	Arl4d	0.889366	0.679	0.103	0	0	ADP-ribosylation factor-like 4D
FAP4	Jpt1	0.876003	0.96	0.684	0	0	Jupiter microtubule associated homolog 1
FAP4	Zfp385a	0.870421	0.865	0.447	0	0	zinc finger protein 385A
FAP4	Rras2	0.869249	0.645	0.121	0	0	related RAS viral (r-ras) oncogene 2
FAP4	Lrrn4cl	0.854833	0.929	0.561	0	0	LRRN4 C-terminal like
FAP4	Ddr2	0.854093	0.991	0.883	0	0	discoidin domain receptor family, member 2
FAP4	Adamts16	0.847254	0.501	0.004	0	0	a disintegrin-like and metallopeptidase (reprolysin type) with thrombospondin type 1 motif, 16
FAP4	Mustn1	0.846829	0.826	0.347	0	0	musculoskeletal, embryonic nuclear protein 1
FAP4	Slco3a1	0.842461	0.809	0.343	0	0	solute carrier organic anion transporter family, member 3a1
FAP4	Ly6a	0.837523	0.996	0.914	0	0	lymphocyte antigen 6 complex, locus A
FAP4	Nhsl1	0.835758	0.683	0.177	0	0	NHS-like 1
FAP4	Ston2	0.833107	0.663	0.121	0	0	stonin 2
FAP4	Scara5	0.821894	0.989	0.828	0	0	scavenger receptor class A, member 5
FAP4	Uqcc2	0.803986	0.921	0.639	0	0	ubiquinol-cytochrome c reductase complex assembly factor 2
FAP4	1700019D03Rik	0.801823	0.696	0.137	0	0	RIKEN cDNA 1700019D03 gene
FAP4	Ahnak	0.79768	1	0.964	0	0	AHNAK nucleoprotein (desmoyokin)
FAP4	S100a11	0.786969	0.996	0.973	0	0	S100 calcium binding protein A11
FAP4	Zyx	0.775187	0.948	0.641	0	0	zyxin
FAP4	Edn1	0.772385	0.398	0.034	0	0	endothelin 1
FAP4	Adamtsl4	0.770379	0.66	0.188	0	0	ADAMTS-like 4
FAP4	Tnfrsf11b	0.765554	0.499	0.067	0	0	tumor necrosis factor receptor superfamily, member 11b (osteoprotegerin)
FAP4	Nid1	0.765267	0.999	0.944	0	0	nidogen 1
FAP4	Ehd1	0.762731	0.895	0.556	0	0	EH-domain containing 1
FAP4	Dact2	0.761017	0.462	0.013	0	0	dishevelled-binding antagonist of beta-catenin 2
FAP4	Fez1	0.759443	0.667	0.155	0	0	fasciculation and elongation protein zeta 1 (zygin I)
FAP4	Sema3d	0.759363	0.644	0.119	0	0	sema domain, immunoglobulin domain (Ig), short basic domain, secreted, (semaphorin) 3D
FAP4	Tubb2b	0.758119	0.654	0.149	0	0	tubulin, beta 2B class IIB
FAP4	Cmah	0.753405	0.557	0.054	0	0	cytidine monophospho-N-acetylneuraminic acid hydroxylase
FAP4	Tek	0.748163	0.805	0.353	0	0	TEK receptor tyrosine kinase
FAP4	Loxl1	0.74135	0.996	0.866	0	0	lysyl oxidase-like 1
FAP4	Flnb	0.728131	0.738	0.26	0	0	filamin, beta
FAP4	Ackr2	0.72389	0.578	0.086	0	0	atypical chemokine receptor 2
FAP4	Eef1b2	0.718793	0.996	0.954	0	0	eukaryotic translation elongation factor 1 beta 2
FAP4	Chst1	0.717456	0.513	0.063	0	0	carbohydrate sulfotransferase 1
FAP4	Serpinb6a	0.712679	0.994	0.931	0	0	serine (or cysteine) peptidase inhibitor, clade B, member 6a
FAP4	Islr2	0.691346	0.551	0.04	0	0	immunoglobulin superfamily containing leucine-rich repeat 2
FAP4	Spsb1	0.685284	0.67	0.22	0	0	splA/ryanodine receptor domain and SOCS box containing 1
FAP4	Car8	0.594533	0.496	0.078	0	0	carbonic anhydrase 8
FAP4	Rps15	0.587984	0.998	0.974	0	0	ribosomal protein S15
FAP4	Fgf18	0.548789	0.515	0.096	0	0	fibroblast growth factor 18
FAP4	Eef1a1	0.517117	0.999	0.995	0	0	eukaryotic translation elongation factor 1 alpha 1
FAP4	Prdx5	0.818271	0.959	0.818	2.15211e-306	6.68295e-302	peroxiredoxin 5
FAP4	Cadm3	0.687029	0.722	0.276	7.55283e-299	2.34538e-294	cell adhesion molecule 3
FAP4	Cxxc4	0.502579	0.44	0.06	5.84345e-298	1.81457e-293	CXXC finger 4
FAP4	Wnt2	0.55922	0.389	0.038	7.37773e-298	2.29101e-293	wingless-type MMTV integration site family, member 2
FAP4	Gan	0.967166	0.645	0.231	3.04678e-295	9.46117e-291	giant axonal neuropathy
FAP4	Il13ra1	0.540228	0.534	0.119	9.56518e-295	2.97027e-290	interleukin 13 receptor, alpha 1
FAP4	Pcsk6	1.09594	0.812	0.429	7.04782e-292	2.18856e-287	proprotein convertase subtilisin/kexin type 6
FAP4	Atp1b1	0.593399	0.49	0.089	1.84714e-291	5.73593e-287	ATPase, Na+/K+ transporting, beta 1 polypeptide
FAP4	Plpp3	0.870907	0.998	0.938	4.60344e-291	1.42951e-286	phospholipid phosphatase 3
FAP4	Rps26	0.545884	0.999	0.985	1.43498e-288	4.45604e-284	ribosomal protein S26
FAP4	Cavin3	0.739375	0.976	0.889	2.47769e-282	7.69396e-278	caveolae associated 3
FAP4	Gm15675	0.504185	0.4	0.049	2.88088e-280	8.94601e-276	predicted gene 15675
FAP4	Flnc	0.647212	0.731	0.3	4.72767e-280	1.46808e-275	filamin C, gamma
FAP4	Akap12	0.863715	0.976	0.817	4.83266e-272	1.50069e-267	A kinase (PRKA) anchor protein (gravin) 12
FAP4	Dnm1	0.678927	0.882	0.549	5.96065e-272	1.85096e-267	dynamin 1
FAP4	Dmkn	0.839148	0.281	0.003	7.19235e-271	2.23344e-266	dermokine
FAP4	Sirpa	0.620257	0.815	0.412	5.12633e-270	1.59188e-265	signal-regulatory protein alpha
FAP4	Slc6a6	0.618728	0.63	0.211	4.78226e-267	1.48503e-262	solute carrier family 6 (neurotransmitter transporter, taurine), member 6
FAP4	Postn	0.931097	0.92	0.516	1.14396e-265	3.55233e-261	periostin, osteoblast specific factor
FAP4	Aldh1a3	0.960116	0.783	0.389	3.93736e-261	1.22267e-256	aldehyde dehydrogenase family 1, subfamily A3
FAP4	Galnt16	0.572844	0.638	0.222	1.31577e-253	4.08588e-249	polypeptide N-acetylgalactosaminyltransferase 16
FAP4	Daglb	0.927746	0.583	0.194	8.71649e-253	2.70673e-248	diacylglycerol lipase, beta
FAP4	Gngt2	0.709327	0.82	0.44	4.32425e-248	1.34281e-243	guanine nucleotide binding protein (G protein), gamma transducing activity polypeptide 2
FAP4	Rab32	0.552793	0.677	0.27	5.78056e-248	1.79504e-243	RAB32, member RAS oncogene family
FAP4	Meg3	1.0441	0.952	0.719	1.63779e-247	5.08582e-243	maternally expressed 3
FAP4	Vasn	0.695138	0.769	0.401	7.0877e-247	2.20094e-242	vasorin
FAP4	Pdlim1	0.616372	0.819	0.438	1.63906e-245	5.08977e-241	PDZ and LIM domain 1 (elfin)
FAP4	Sulf2	0.679859	0.917	0.581	3.06534e-245	9.51879e-241	sulfatase 2
FAP4	Ablim1	0.650463	0.961	0.755	1.22716e-244	3.81071e-240	actin-binding LIM protein 1
FAP4	Ndrg1	0.613225	0.714	0.307	1.35256e-235	4.20011e-231	N-myc downstream regulated gene 1
FAP4	Dpt	0.552332	1	0.965	5.61634e-231	1.74404e-226	dermatopontin
FAP4	Thy1	0.810801	0.788	0.431	9.93507e-230	3.08514e-225	thymus cell antigen 1, theta
FAP4	Antxr1	0.612559	0.952	0.727	1.67642e-227	5.20578e-223	anthrax toxin receptor 1
FAP4	Kif2a	0.589363	0.836	0.501	5.4727e-227	1.69944e-222	kinesin family member 2A
FAP4	Sulf1	0.643048	0.811	0.466	1.03051e-226	3.20004e-222	sulfatase 1
FAP4	Krtdap	0.703438	0.245	0.006	1.14642e-225	3.55999e-221	keratinocyte differentiation associated protein
FAP4	Ptgis	0.650195	0.94	0.71	1.27081e-225	3.94624e-221	prostaglandin I2 (prostacyclin) synthase
FAP4	Klf3	0.700194	0.926	0.684	1.31116e-223	4.07154e-219	Kruppel-like factor 3 (basic)
FAP4	Fgf2	0.566913	0.643	0.259	6.15816e-223	1.91229e-218	fibroblast growth factor 2
FAP4	Rpl23a	0.513251	0.997	0.966	1.20898e-221	3.75423e-217	ribosomal protein L23A
FAP4	Tppp3	0.706484	0.986	0.797	1.81309e-220	5.63018e-216	tubulin polymerization-promoting protein family member 3
FAP4	Cavin1	0.573449	0.996	0.911	5.18832e-220	1.61113e-215	caveolae associated 1
FAP4	Ntn4	0.602953	0.643	0.26	1.0436e-219	3.2407e-215	netrin 4
FAP4	Cotl1	0.534691	0.817	0.466	3.499e-219	1.08654e-214	coactosin-like 1 (Dictyostelium)
FAP4	Plac8	0.801777	0.797	0.427	4.65769e-218	1.44635e-213	placenta-specific 8
FAP4	Lims2	0.55732	0.782	0.429	5.73592e-218	1.78118e-213	LIM and senescent cell antigen like domains 2
FAP4	Osr1	0.615217	0.895	0.563	4.16697e-214	1.29397e-209	odd-skipped related transcription factor 1
FAP4	Tns1	0.566867	0.924	0.65	8.35856e-208	2.59558e-203	tensin 1
FAP4	Ddah2	0.512066	0.972	0.839	1.38795e-207	4.30999e-203	dimethylarginine dimethylaminohydrolase 2
FAP4	Plat	0.599032	0.974	0.776	1.93534e-205	6.00981e-201	plasminogen activator, tissue
FAP4	Apbb2	0.530253	0.736	0.369	1.16266e-204	3.6104e-200	amyloid beta (A4) precursor protein-binding, family B, member 2
FAP4	Ebf2	0.681759	0.959	0.749	2.20033e-204	6.83268e-200	early B cell factor 2
FAP4	Triobp	0.506375	0.772	0.424	2.98507e-204	9.26955e-200	TRIO and F-actin binding protein
FAP4	Dpysl3	0.561184	0.955	0.753	1.14212e-203	3.54662e-199	dihydropyrimidinase-like 3
FAP4	S100a16	0.527449	0.991	0.908	9.84521e-203	3.05723e-198	S100 calcium binding protein A16
FAP4	Olfml2b	0.543142	0.851	0.508	8.7079e-198	2.70406e-193	olfactomedin-like 2B
FAP4	Plekho2	0.515239	0.712	0.36	1.0882e-190	3.37919e-186	pleckstrin homology domain containing, family O member 2
FAP4	Tgfb2	0.534685	0.62	0.257	2.93627e-188	9.11801e-184	transforming growth factor, beta 2
FAP4	Lama4	0.606796	0.957	0.788	1.29534e-186	4.02242e-182	laminin, alpha 4
FAP4	Flrt2	0.621947	0.892	0.64	4.67358e-185	1.45129e-180	fibronectin leucine rich transmembrane protein 2
FAP4	Chp1	0.521863	0.811	0.506	5.72304e-185	1.77718e-180	calcineurin-like EF hand protein 1
FAP4	Rassf8	0.512258	0.718	0.375	1.34544e-184	4.178e-180	Ras association (RalGDS/AF-6) domain family (N-terminal) member 8
FAP4	Pde8a	0.513802	0.703	0.355	1.68982e-182	5.24738e-178	phosphodiesterase 8A
FAP4	Bmp1	0.55284	0.931	0.766	4.68332e-181	1.45431e-176	bone morphogenetic protein 1
FAP4	Arhgap20	0.578861	0.833	0.512	1.57323e-179	4.88536e-175	Rho GTPase activating protein 20
FAP4	Ugp2	0.518061	0.884	0.644	3.05075e-175	9.47349e-171	UDP-glucose pyrophosphorylase 2
FAP4	Smurf2	0.510855	0.702	0.373	1.40797e-173	4.37216e-169	SMAD specific E3 ubiquitin protein ligase 2
FAP4	Bag1	0.517382	0.909	0.712	5.91891e-173	1.838e-168	BCL2-associated athanogene 1
FAP4	Anxa2	0.559851	0.987	0.926	5.67114e-170	1.76106e-165	annexin A2
FAP4	Crip1	0.571158	0.994	0.947	8.41658e-166	2.6136e-161	cysteine-rich protein 1 (intestinal)
FAP4	Gpc6	0.533753	0.762	0.439	1.72126e-164	5.34502e-160	glypican 6
FAP4	Il4ra	0.666784	0.669	0.366	1.09024e-163	3.38553e-159	interleukin 4 receptor, alpha
FAP4	Arhgap29	0.565738	0.786	0.492	1.52001e-160	4.72009e-156	Rho GTPase activating protein 29
FAP4	Atox1	0.506955	0.942	0.822	1.67704e-159	5.20772e-155	antioxidant 1 copper chaperone
FAP4	Vcan	0.587127	0.895	0.594	5.37231e-157	1.66826e-152	versican
FAP4	Il33	0.696887	0.353	0.097	4.66671e-149	1.44915e-144	interleukin 33
FAP4	Cdkn1c	0.831937	0.744	0.494	7.08082e-138	2.19881e-133	cyclin-dependent kinase inhibitor 1C (P57)
FAP4	Csrp2	0.613757	0.803	0.544	3.93389e-131	1.22159e-126	cysteine and glycine-rich protein 2
FAP4	Klf2	0.613525	0.959	0.789	1.06698e-128	3.31329e-124	Kruppel-like factor 2 (lung)
FAP4	Ptx3	0.809623	0.331	0.105	3.10064e-116	9.62843e-112	pentraxin related gene
FAP4	Mrgprg	0.593208	0.112	0	7.73631e-105	2.40236e-100	MAS-related GPR, member G
FAP4	Tnfaip6	0.64501	0.764	0.544	1.16583e-94	3.62025e-90	tumor necrosis factor alpha induced protein 6
FAP4	Errfi1	0.547134	0.841	0.647	3.14304e-83	9.76008e-79	ERBB receptor feedback inhibitor 1
FAP4	Ccl2	0.695578	0.367	0.245	1.53987e-27	4.78176e-23	chemokine (C-C motif) ligand 2

## Sheet: WikiPathways
cluster	pathway	GeneRatio	BgRatio	pvalue	p.adjust	qvalue	geneID	Count
FAP1	Spinal Cord Injury	9/83	99/4564	6.41991e-05	0.00323247	0.00252564	Col4a1/Zfp36/Il1r1/Egr1/Icam1/Fos/Cxcl1/Btg2/Il6	9
FAP1	Focal Adhesion	12/83	185/4564	0.000106791	0.00323247	0.00252564	Col4a1/Col4a2/Vtn/Selenop/Jun/Egfr/Pdgfrb/Col5a3/Col6a2/Thbs1/Lama2/Igf1	12
FAP1	Oxidative Stress	5/83	28/4564	0.000124658	0.00323247	0.00252564	Gpx3/Mgst1/Junb/Fos/Mt1	5
FAP1	Adipogenesis genes	10/83	134/4564	0.000133298	0.00323247	0.00252564	Lpl/Lifr/Socs3/Gadd45b/Cebpd/Cebpb/Gdf10/Irs2/Igf1/Il6	10
FAP4	Prostaglandin Synthesis and Regulation	7/67	31/4564	2.12546e-07	1.57284e-05	1.54375e-05	Anxa3/Anxa1/Ptgs1/S100a10/Edn1/Ptgis/Anxa2	7
FAP4	Endochondral Ossification	7/67	62/4564	2.77555e-05	0.00102695	0.00100796	Timp3/Ddr2/Fgf18/Fgf2/Plat/Tgfb2/Cdkn1c	7
FAP3	Electron Transport Chain	11/40	99/4564	3.91483e-10	7.82967e-09	6.5934e-09	Ndufc1/Ndufa5/Ndufv3/Ndufa3/Ndufa1/Uqcrq/Uqcrb/Ndufa2/Cox7a2/Cox5b/Ndufa4	11
FAP3	Cytoplasmic Ribosomal Proteins	10/40	96/4564	5.31292e-09	5.31292e-08	4.47404e-08	Rps27a/Rpl38/Rpl30/Rpl37a/Rpl37/Rps21/Rps26/Rps20/Rpl39/Rpl41	10
FAP3	Oxidative phosphorylation	8/40	59/4564	2.66752e-08	1.77834e-07	1.49755e-07	Ndufc1/Ndufa5/Ndufv3/Atp5g1/Ndufa3/Ndufa11/Ndufa2/Ndufa4	8
