# Supplementary material for: BMPER is a marker of adipose progenitors and adipocytes and a positive modulator of adipogenesis
Source: Commun Biol. 2023 Jun 13;6:638. doi: 10.1038/s42003-023-05011-w (PMC10264349; doi:10.1038/s42003-023-05011-w)
Supplement: Supplementary file 7 — Supplementary Data 5 [file 42003_2023_5011_MOESM7_ESM.xlsx]

## Sheet: Human Wikipathways
contrast	cell_type	pathway	GeneRatio	BgRatio	pvalue	p.adjust	qvalue	geneID	Count
lean male vs lean female	Fibro	Cytoplasmic ribosomal proteins	43/244	90/7763	1.50693e-41	5.53043e-39	5.25046e-39	RPL37A/RPL37/RPS29/RPL17/RPS4Y1/RPL38/RPS17/RPS27/RPS26/RPL21/RPL31/RPLP2/RPS28/RPS20/RPS7/RPL9/RPL23/RPS24/RPL34/RPL3/RPS8/RPL7A/RPS3A/RPL35A/RPL29/RPL18/RPS3/RPL18A/RPL39/RPL12/RPL8/RPL14/RPL10/RPL13/RPL22/RPS2/RPL19/RPL15/RPS4X/RPS23/RPS9/RPL10A/RPS21	43
lean male vs lean female	Fibro	Adipogenesis	13/244	131/7763	0.000227891	0.041818	0.039701	CFD/NR2F1/MIF/IGF1/PLIN2/GADD45B/CEBPB/KLF6/SOCS3/GADD45A/LMNA/SFRP4/ID3	13
lean male vs lean female	Endothelial	Cytoplasmic ribosomal proteins	36/258	90/7763	1.86668e-30	6.81337e-28	6.52354e-28	RPS4Y1/RPL37A/RPS29/RPL17/RPL37/RPL23/RPLP2/RPS17/RPS7/RPS20/RPL38/RPS27/RPL31/RPS26/RPL21/RPS3/RPS8/RPL9/RPL34/RPL8/RPS3A/RPL39/RPL13A/RPS28/RPL18/RPL35A/RPS24/RPL10/RPS5/RPL3/RPS16/RPL6/RPL22/RPL28/RPL27A/RPL5	36
lean male vs lean female	Endothelial	Electron transport chain: OXPHOS system in mitochondria	16/258	105/7763	3.07594e-07	5.61359e-05	5.3748e-05	NDUFA12/ATP5PF/COX4I1/COX7A2L/NDUFC2/SDHD/NDUFAB1/NDUFA4/NDUFB10/NDUFB8/ATP5F1B/NDUFS6/ATP5ME/ATP5F1C/COX7C/COX8A	16
lean male vs lean female	Endothelial	Nonalcoholic fatty liver disease	17/258	159/7763	1.93871e-05	0.00235876	0.00225842	NDUFA12/COX4I1/COX7A2L/NDUFC2/SDHD/NDUFAB1/NDUFA4/NDUFA4L2/NDUFB10/SOCS3/NDUFB8/NDUFS6/COX4I2/COX7C/LEPR/VMP1/COX8A	17
lean male vs lean female	Endothelial	Ebola virus infection in host	15/258	131/7763	2.68162e-05	0.0023589	0.00225856	HLA-DRB5/HLA-DRB1/BST2/HLA-B/RHOC/CLTA/ACTB/GAS6/SOCS3/ITGB1/CAV2/HLA-DPB1/HLA-DMA/HLA-DRA/HLA-DPA1	15
lean male vs lean female	Endothelial	Oxidative phosphorylation	10/258	62/7763	3.23137e-05	0.0023589	0.00225856	ATP5PF/NDUFC2/NDUFAB1/NDUFA4/NDUFA4L2/NDUFB10/NDUFB8/ATP5F1B/NDUFS6/ATP5ME	10
lean male vs lean female	Endothelial	VEGFA-VEGFR2 signaling pathway	30/258	438/7763	0.000117613	0.00715477	0.00685042	TMSB4X/RPLP2/ADAMTS1/EGR1/NR4A1/PFN1/RHOC/RBM39/PABPC1/TXNIP/APOLD1/RPL13A/HSPB1/ENG/AP2S1/SH3BGRL3/HSPA1A/NCL/CFL1/ITGB1/CTNND1/CTNNB1/TXN/PXN/CRIP2/MYO1C/CLIC1/TPM3/LDB2/RPL5	30
lean male vs lean female	Immune	Cytoplasmic ribosomal proteins	47/319	90/7763	4.77554e-42	1.80038e-39	1.53823e-39	RPS29/RPS4Y1/RPL17/RPS27/RPL37/RPL37A/RPL38/RPS26/RPS9/RPL39/RPS28/RPLP2/RPL34/RPL41/RPS21/RPL36/RPS3A/RPS17/RPL35A/RPS15A/RPL9/RPS24/RPL31/RPL36A/RPL15/RPS25/RPL26/RPS11/RPS5/RPL7/RPL13/RPL28/RPL23A/RPL22/RPS10/RPL30/RPS20/RPL18A/RPL21/RPL7A/RPL29/RPL18/RPL12/RPL3/RPLP0/RPS18/RPL10	47
lean male vs lean female	Immune	Network map of SARS-CoV-2 signaling pathway	33/319	221/7763	7.27178e-11	1.37073e-08	1.17114e-08	CD2/CD3G/GSN/CD3E/HSPA8/IFITM1/CD8A/CCL5/APOD/CD8B/IFITM3/EGR1/NKRF/ACTG1/SKAP1/HLA-DRB1/HBB/FYN/JAK1/ACTB/HLA-DRA/RAC1/EIF4A2/BST2/HLA-DRB5/CXCL8/JUN/IL1B/FOS/DUSP1/CCL3/CXCL3/CD163	33
lean male vs lean female	Immune	Pathogenesis of SARS-CoV-2 mediated by nsp9-nsp10 complex	11/319	21/7763	1.16184e-10	1.46005e-08	1.24745e-08	CD2/CD3G/CD3E/CD8A/CD8B/NKRF/HLA-DRB1/FYN/HLA-DRA/HLA-DRB5/CXCL8	11
lean male vs lean female	Immune	Ebola virus infection in host	20/319	131/7763	3.22608e-07	3.04058e-05	2.59784e-05	GSN/HLA-C/HLA-A/CAV1/ACTG1/ITGA4/NPC2/HLA-DRB1/IQGAP1/ACTB/PIK3R1/HLA-DRA/RAC1/BST2/HLA-DRB5/ITGB1/HLA-DMA/HLA-DPA1/HLA-DPB1/CLEC10A	20
lean male vs lean female	Immune	VEGFA-VEGFR2 signaling pathway	41/319	438/7763	4.84974e-07	3.6567e-05	3.12425e-05	HSPA1A/HSP90AA1/HSPB1/ETS1/RPLP2/NR4A1/IER5/RPL26/RPS11/IGFBP7/CAV1/EGR1/SOD2/RPL7/ACTG1/PAK2/TMSB4X/IQGAP1/EPB41/MYH9/PABPC1/RBM39/FYN/PIK3R1/SET/TPM3/RPL18A/PTPN1/RAC1/NCL/EZR/CXCL8/TXNIP/JUN/CLIC1/ITGB1/AP2S1/PLAUR/NCF1/NFKBIA/DNAJA1	41
lean male vs lean female	Immune	Pathogenic Escherichia coli infection	12/319	55/7763	1.68403e-06	0.000105813	9.04058e-05	ACTG1/YWHAZ/FYN/ACTB/TUBA4A/ARPC3/NCL/EZR/ITGB1/TUBA1B/TUBB4B/TUBA1A	12
lean male vs lean female	Immune	Cancer immunotherapy by PD-1 blockade	8/319	23/7763	2.12742e-06	0.000114577	9.78932e-05	CD3G/CD3E/CD3D/HLA-A/CD8A/CD8B/HLA-DRB1/JUN	8
lean male vs lean female	Immune	T-cell receptor (TCR) signaling pathway	15/319	91/7763	3.72745e-06	0.000175656	0.000150079	CD3G/FYB1/CD3E/CD3D/CD8A/CD83/SKAP1/ITK/FYN/PIK3R1/JUN/IL1B/FOS/NFKBIA/MAP3K8	15
lean male vs lean female	Immune	IL-18 signaling pathway	27/319	279/7763	2.74929e-05	0.00115165	0.000983956	HSPB1/NR4A1/CCL5/CD83/RPS11/COL1A2/TIMP1/TIMP3/TMSB4X/IER3/EPB41/SLC4A7/LRRFIP1/DEK/TNFAIP3/PIK3R1/CXCL8/JUN/IL1B/CD36/FOS/NCF1/ATF3/CCL3/NFKBIA/CXCL3/KLF2	27
lean male vs lean female	Immune	Glucocorticoid receptor pathway	11/319	71/7763	0.000133487	0.00503247	0.0042997	HSP90AA1/GADD45B/AKAP13/PDE4B/KTN1/TNFAIP3/ALOX5AP/TSC22D3/PTGES3/JUN/NR3C1	11
lean male vs lean female	Immune	Measles virus infection	16/319	138/7763	0.000159615	0.00522193	0.00446156	HSPA1A/HSPA1B/HSPA6/CD3G/CD3E/HSPA8/CD3D/IL2RG/MSN/JAK1/TNFAIP3/PIK3R1/JUN/IL1B/FOS/NFKBIA	16
lean male vs lean female	Immune	Modulators of TCR signaling and T cell activation	10/319	61/7763	0.000166215	0.00522193	0.00446156	CD3G/CD3E/CD3D/CD8A/SH2D1A/ITK/TNFAIP3/PIK3R1/NFKBIA/MAP3K8	10
lean male vs lean female	Immune	T-cell antigen receptor (TCR) pathway during Staphylococcus aureus infection	10/319	62/7763	0.000191089	0.00554159	0.00473468	PTPRC/CD3D/CD8A/ITK/FYN/AHSA1/JUN/FOS/NFKBIA/MAP3K8	10
lean male vs lean female	Immune	Prolactin signaling pathway	11/319	76/7763	0.000248589	0.00630191	0.0053843	YWHAZ/FYN/JAK1/PIK3R1/PTPN1/RAC1/PPIA/JUN/ITGB1/FOS/NFKBIA	11
lean male vs lean female	Immune	Allograft rejection	12/319	89/7763	0.000259719	0.00630191	0.0053843	HLA-C/HLA-A/C3/HLA-DRB1/HLA-DRA/HLA-DRB5/CXCL8/IL1B/TUBA1B/HLA-DMA/HLA-DPA1/HLA-DPB1	12
lean male vs lean female	Immune	Translation factors	9/319	53/7763	0.000267455	0.00630191	0.0053843	PABPC1/EIF3J/EEF1D/EIF2S2/EIF4A2/EIF5B/EIF1AX/EEF1B2/EIF5	9
lean male vs lean female	Immune	Burn wound healing	13/319	110/7763	0.000542146	0.0120229	0.0102722	XIST/CD3E/SPARC/TIMP2/DCN/COL1A2/TIMP1/SERPINH1/TNFAIP3/CXCL8/IL1B/NFKBIA/KLF4	13
lean male vs lean female	Immune	T-cell activation SARS-CoV-2	11/319	87/7763	0.000813055	0.017029	0.0145494	CD3G/CD3E/CD3D/RASGRP1/HLA-DRB1/FYN/PIK3R1/HLA-DRA/JUN/FOS/NFKBIA	11
lean male vs lean female	Immune	T cell receptor and co-stimulatory signaling	6/319	29/7763	0.00097867	0.0187731	0.0160395	CD8A/CD8B/RASGRP1/ITK/FYN/NFKBIA	6
lean male vs lean female	Immune	TYROBP causal network in microglia	9/319	63/7763	0.00099592	0.0187731	0.0160395	SAMSN1/ZFP36L2/RGS1/C3/NPC2/RUNX3/TYROBP/CAPG/RNASE6	9
lean male vs lean female	Immune	Apoptosis-related network due to altered Notch3 in ovarian cancer	8/319	54/7763	0.00148543	0.026667	0.022784	HSPB1/ETS1/HSPD1/PAK2/IER3/IL7R/SERBP1/SQSTM1	8
lean male vs lean female	Immune	Nuclear receptors meta-pathway	25/319	322/7763	0.00158062	0.0270861	0.0231421	HSPA1A/HSP90AA1/DNAJB1/GSTP1/HSP90AB1/FTL/GADD45B/MGST1/FTH1/EGR1/PRDX1/AKAP13/PDE4B/KTN1/MGST3/TNFAIP3/ALOX5AP/SLC5A3/TSC22D3/PTGES3/JUN/NR3C1/BLVRB/IL1B/SQSTM1	25
lean male vs lean female	Immune	Parkin-ubiquitin proteasomal system pathway	9/319	70/7763	0.00212794	0.0348797	0.0298009	HSPA1A/HSPA1B/HSPA6/RNF19A/HSPA8/TUBA4A/TUBA1B/TUBB4B/TUBA1A	9
lean male vs lean female	Immune	Gastrin signaling pathway	12/319	114/7763	0.00241581	0.0379484	0.0324228	EGR1/CD44/FYN/PIK3R1/RAC1/CXCL8/JUN/ITGB1/FOS/ANXA2/NFKBIA/KLF4	12
lean male vs lean female	Immune	IL-7 signaling pathway	5/319	25/7763	0.00305983	0.0461422	0.0394234	IL2RG/FYN/JAK1/PIK3R1/IL7R	5
lean male vs lean female	Mesothelial	Cytoplasmic ribosomal proteins	55/372	90/7763	1.29549e-50	5.36332e-48	4.90922e-48	RPL9/RPS26/RPL17/RPS4Y1/RPS29/RPL37/RPS3A/RPL7/RPL15/RPL13/RPS27/RPS3/RPL13A/RPL10A/RPS9/RPL18/RPL36A/RPL10/RPL3/RPS28/RPL18A/RPL34/RPS6/RPS5/RPS7/RPL39/RPL7A/RPS17/RPL37A/RPS21/RPLP0/RPL8/RPS2/RPL41/RPL38/RPL14/RPS11/RPL36/RPS16/RPL26/RPSA/RPL35A/RPL11/RPL19/RPS27A/RPS15A/RPL27A/RPL29/RPL12/RPL22/RPS18/RPLP2/RPL5/RPL35/RPS10	55
lean male vs lean female	Mesothelial	Electron transport chain: OXPHOS system in mitochondria	26/372	105/7763	1.93285e-12	4.00099e-10	3.66224e-10	ATP5ME/ATP5F1E/COX7C/COX4I1/NDUFB1/SLC25A6/NDUFA3/NDUFA1/COX7B/UQCRQ/UQCRB/UQCR11/NDUFC1/ATP5MC2/COX17/COX7A2/ATP5F1D/COX6B1/ATP5PO/NDUFV2/ATP5MC3/ATP5MF/NDUFC2/ATP5MG/SDHD/NDUFB4	26
lean male vs lean female	Mesothelial	Translation factors	14/372	53/7763	1.14945e-07	1.23766e-05	1.13287e-05	EEF1D/EIF1AY/EIF4A2/EEF1B2/EIF3J/EEF1G/EIF4EBP1/EIF2S2/PABPC1/EIF5/EEF2/EIF5B/EIF3F/EIF3E	14
lean male vs lean female	Mesothelial	Nonalcoholic fatty liver disease	25/372	159/7763	1.19581e-07	1.23766e-05	1.13287e-05	SOCS3/NDUFA13/PIK3R1/COX7C/CCL2/COX4I1/NDUFB1/NDUFA3/VMP1/NDUFA1/COX7B/UQCRQ/UQCRB/UQCR11/NDUFC1/DDIT3/COX7A2/COX6B1/RAC1/NDUFV2/NDUFC2/CYCS/SDHD/NDUFB4/VCAM1	25
lean male vs lean female	Mesothelial	Oxidative phosphorylation	14/372	62/7763	9.36834e-07	7.75698e-05	7.10021e-05	ATP5ME/ATP5F1E/NDUFB1/NDUFA3/NDUFC1/ATP5MC2/ATP5F1D/ATP5PO/NDUFV2/ATP5MC3/ATP5MF/NDUFC2/ATP5MG/NDUFB4	14
lean male vs lean female	Mesothelial	VEGFA-VEGFR2 signaling pathway	41/372	438/7763	2.40436e-05	0.00165901	0.00151854	RPL7/NR4A1/DUSP5/EGR1/TMSB4X/RPL13A/RPL10A/RPL18A/RPS6/RPS11/HSPA1A/PIK3R1/RPL26/CCL2/RACK1/CAV1/SOD2/DNAJA1/SLC25A25/RPLP2/TXNIP/RPL5/EGR3/PRDX6/ADAMTS1/TMSB10/PTMA/RBM39/PFN1/TMOD3/PABPC1/RAC1/TUBA1C/NFKBIA/CYCS/PRDX2/EIF3F/IQGAP1/HSP90AA1/FN1/IGFBP7	41
lean male vs lean female	Mesothelial	Orexin receptor pathway	20/372	155/7763	4.62363e-05	0.00273455	0.00250302	SGK1/NR4A1/EGR1/KLF10/MAFF/PIK3R1/MYC/BHLHE40/FOS/ID1/CDKN1A/JUNB/BTF3/EGR3/NFE2L2/GADD45B/HIF1A/ID4/FOSL2/VCAM1	20
lean male vs lean female	Mesothelial	Copper homeostasis	10/372	54/7763	0.000204199	0.0105673	0.00967256	MT1E/MT1X/MT2A/MT1A/MT1F/COX17/STEAP1/SOD1/MT1G/STEAP2	10
lean male vs lean female	Mesothelial	Oncostatin M signaling pathway	11/372	66/7763	0.000262757	0.0120868	0.0110635	EGR1/RPS6/SOCS3/PIK3R1/CCL2/FOS/CEBPB/JUNB/HIF1A/JUND/NFKBIA	11
lean male vs lean female	Mesothelial	Exercise-induced circadian regulation	9/372	49/7763	0.000451551	0.0186942	0.0171114	UGP2/GSTP1/CEBPB/DNAJA1/BTG1/GSTM3/AZIN1/CBX3/KLF9	9
lean male vs lean female	Mesothelial	Spinal cord injury	15/372	120/7763	0.000576387	0.0216931	0.0198564	NR4A1/EGR1/GADD45A/MYC/ZFP36/PLA2G2A/BTG2/CCL2/MIF/FOS/LGALS3/AQP1/IL1R1/RAC1/RHOB	15
lean male vs lean female	Mesothelial	IL-18 signaling pathway	26/372	279/7763	0.000832959	0.026468	0.024227	NR4A1/TMSB4X/ATF3/SOCS3/RPS11/PIK3R1/BTG2/CCL2/CD81/FOS/NACA/CEBPB/NFKBIZ/IRF1/IER3/NDUFC1/COX17/EEF2/SDC4/PTMS/NFKBIA/CYCS/CLDN1/CLDN15/TIMP1/FN1	26
lean male vs lean female	Mesothelial	Prolactin signaling pathway	11/372	76/7763	0.000912002	0.026468	0.024227	RPS6/SOCS3/PIK3R1/MYC/FOS/IRF1/PPIA/EIF4EBP1/PPIB/RAC1/NFKBIA	11
lean male vs lean female	Mesothelial	nsp1 from SARS-CoV-2 inhibits translation initiation in the host cell	5/372	17/7763	0.000943276	0.026468	0.024227	EIF3J/EIF2S2/EIF5/EIF3F/EIF3E	5
lean male vs lean female	Mesothelial	Oxidative stress response	7/372	34/7763	0.000958985	0.026468	0.024227	MT1X/FOS/SOD2/JUNB/MGST1/NFE2L2/SOD1	7
lean male vs lean female	Mesothelial	Mitochondrial complex IV assembly	7/372	35/7763	0.00115023	0.0297621	0.0272422	COX7C/COX4I1/COX7B/PET100/COX17/COX7A2/COX6B1	7
lean male vs lean female	Mesothelial	Mitochondrial complex I assembly model OXPHOS system	9/372	56/7763	0.00123849	0.0301609	0.0276072	NDUFA13/NDUFB1/NDUFA3/NDUFA1/NDUFC1/NDUFAF3/NDUFV2/NDUFC2/NDUFB4	9
lean male vs lean female	Mesothelial	Zinc homeostasis	7/372	37/7763	0.00162156	0.0372958	0.0341381	MT1E/MT1X/MT2A/MT1M/MT1A/MT1F/MT1G	7
lean male vs lean female	Mesothelial	Network map of SARS-CoV-2 signaling pathway	21/372	221/7763	0.0020394	0.0444374	0.040675	EGR1/RPS6/DUSP1/CCL2/EIF4A2/FOS/CEBPB/CFB/JUNB/EIF4EBP1/DDIT4/HIF1A/ACTB/RAC1/GABARAPL2/CFI/BST2/RHEB/GSN/RRAS/FN1	21
obese male vs lean male	Fibro	Cytoplasmic ribosomal proteins	29/322	90/7763	8.02166e-19	3.49744e-16	2.79492e-16	RPS27/RPL34/RPL39/RPS28/RPS29/RPL36/RPS15A/RPL37/RPS23/RPL32/RPL11/RPL21/RPS20/RPS16/RPL38/RPS7/RPL12/RPS21/RPL13A/RPL30/FAU/RPL14/RPL29/RPL22/RPS3A/RPS8/RPL35A/RPL36A/RPL41	29
obese male vs lean male	Fibro	IL-18 signaling pathway	35/322	279/7763	3.1501e-09	6.86721e-07	5.4878e-07	PTX3/IRF1/SOCS3/CEBPB/NFKBIZ/CCL2/TIMP1/NR4A1/IL6/CXCL2/ATF3/NFKBIA/BTG2/ICAM1/FOS/IER3/ENO1/COL3A1/RGS16/CYCS/PTGS2/HSPB1/KLF2/EPS8/REL/COL1A1/VEGFA/MMP2/NACA/TNFAIP3/TNFAIP2/TMSB4X/ARL4D/JUN/PTEN	35
obese male vs lean male	Fibro	Adipogenesis	22/322	131/7763	1.62876e-08	2.36713e-06	1.89165e-06	CDKN1A/NAMPT/IGF1/SOCS3/CEBPB/IL6/PLIN2/CFD/GADD45B/SPOCK1/LIFR/SFRP4/LMNA/SERPINE1/STAT3/CEBPD/KLF6/PTGIS/TWIST1/NR3C1/NR2F1/ID3	22
obese male vs lean male	Fibro	Orexin receptor pathway	23/322	155/7763	8.40741e-08	9.16408e-06	7.3233e-06	CDKN1A/JUNB/FOSB/LDHA/EGR1/MYC/NR4A1/DBP/IL6/CXCL2/GADD45B/ICAM1/FOS/TENT5A/NR4A3/RUNX1/VEGFA/PAPPA/FOSL2/MAFF/HSPA5/COX7A1/ID3	23
obese male vs lean male	Fibro	Spinal cord injury	19/322	120/7763	4.13521e-07	3.6059e-05	2.88159e-05	ZFP36/EGR1/CCL2/MYC/NR4A1/IL6/CXCL2/RTN4/VIM/BTG2/ICAM1/FOS/CCND1/PTGS2/IL1R1/VCAN/CDC42/PLA2G2A/ANXA1	19
obese male vs lean male	Fibro	Apoptosis-related network due to altered Notch3 in ovarian cancer	12/322	54/7763	1.50824e-06	0.000101774	8.13306e-05	CDKN1A/SOCS3/YBX3/VIM/IER3/HSPB1/SERBP1/THBS1/HSPD1/HSPA5/BEX3/JUND	12
obese male vs lean male	Fibro	VEGFA-VEGFR2 signaling pathway	40/322	438/7763	1.63398e-06	0.000101774	8.13306e-05	HSPA1A/SOD2/LDHA/EGR1/CCL2/TXNIP/NR4A1/NFKBIA/ICAM1/CCND1/HTRA1/TMSB10/NR4A3/CYCS/NDRG1/PTGS2/NEXN/HSPB1/RPL13A/STAT3/TUBA1C/NCL/DNAJA1/PLAUR/VEGFA/MMP2/RCAN1/TMSB4X/CDC42/IGFBP3/JUN/CAPN2/ANXA1/PLAU/CAV1/ITGB1/ELOC/PTMA/ADAMTS1/ACKR3	40
obese male vs lean male	Fibro	Oncostatin M signaling pathway	13/322	66/7763	2.36602e-06	0.000128948	0.000103046	SOCS3/CEBPB/JUNB/EGR1/CCL2/NFKBIA/FOS/LIFR/SERPINE1/STAT3/VEGFA/OSMR/JUND	13
obese male vs lean male	Fibro	Burn wound healing	16/322	110/7763	1.06455e-05	0.000515715	0.000412124	NFKBIZ/CCL2/TIMP1/CXCL12/IL6/NFKBIA/VIM/ICAM1/COL1A1/VEGFA/MMP2/TNFAIP3/TIMP2/TAGLN/SFRP2/FST	16
obese male vs lean male	Fibro	Circadian rhythm genes	23/322	207/7763	1.42023e-05	0.000572999	0.000457901	NAMPT/NFIL3/PTGDS/EGR1/DBP/IL6/DDX5/ID2/NR1D2/PER3/KLF9/UBC/SERPINE1/ZFHX3/CST3/JUN/CAVIN3/PTEN/TOP1/CREM/HNRNPU/ID3/JUND	23
obese male vs lean male	Fibro	Photodynamic therapy-induced HIF-1 survival signaling	9/322	37/7763	1.44564e-05	0.000572999	0.000457901	LDHA/MCL1/SLC2A3/PTGS2/SERPINE1/VEGFA/PKM/IGFBP3/IGFBP2	9
obese male vs lean male	Fibro	Lung fibrosis	11/322	63/7763	4.69114e-05	0.00170445	0.00136208	PTX3/IGF1/CEBPB/CCL2/TIMP1/IL6/CXCL2/MT2A/MMP2/PLAU/FGF7	11
obese male vs lean male	Fibro	Gastrin signaling pathway	15/322	114/7763	6.6895e-05	0.00220567	0.00176262	CDKN1A/EGR1/MYC/NFKBIA/FOS/CCND1/CD44/PTGS2/SERPINE1/STAT3/VEGFA/CDC42/JUN/ANXA2/ITGB1	15
obese male vs lean male	Fibro	Photodynamic therapy-induced NF-kB survival signaling	8/322	35/7763	7.08242e-05	0.00220567	0.00176262	IL6/CXCL2/ICAM1/CCND1/PTGS2/REL/VEGFA/MMP2	8
obese male vs lean male	Fibro	Glucocorticoid receptor pathway	11/322	71/7763	0.000145019	0.00421521	0.00336851	CCL2/GADD45B/PTGS2/TNFAIP3/TSC22D3/JUN/NR3C1/CDKN1C/ACKR3/SLC19A2/SRGN	11
obese male vs lean male	Fibro	Hepatitis C and hepatocellular carcinoma	9/322	50/7763	0.000180882	0.00481538	0.00384812	CDKN1A/MYC/IL6/CCND1/CD44/PTGS2/STAT3/VEGFA/JUN	9
obese male vs lean male	Fibro	Small cell lung cancer	13/322	98/7763	0.000187756	0.00481538	0.00384812	CDKN1A/MYC/NFKBIA/GADD45B/LAMA4/CCND1/CYCS/PTGS2/LAMC1/PTEN/LAMB1/CDKN1C/ITGB1	13
obese male vs lean male	Fibro	Photodynamic therapy-induced AP-1 survival signaling	9/322	51/7763	0.000211766	0.00512945	0.0040991	CDKN1A/JUNB/IL6/MCL1/FOS/CCND1/MMP2/JUN/FGF7	9
obese male vs lean male	Fibro	Prolactin signaling pathway	11/322	76/7763	0.000269585	0.00618626	0.00494363	IRF1/SOCS3/MYC/NFKBIA/FOS/STAT3/PPIA/YWHAG/JUN/PPIB/ITGB1	11
obese male vs lean male	Fibro	Network map of SARS-CoV-2 signaling pathway	21/322	221/7763	0.000318448	0.00678173	0.00541949	CEBPB/JUNB/EGR1/CCL2/DUSP1/CXCL12/IL6/CXCL2/CFH/FOS/ACTB/PTGS2/SERPINE1/IFI27/IGFBP3/CTSL/C1R/JUN/APOD/HSPA8/GSN	21
obese male vs lean male	Fibro	miRNA targets in ECM and membrane receptors	8/322	43/7763	0.000326643	0.00678173	0.00541949	LAMA4/COL3A1/THBS1/COL6A1/COL5A1/LAMC1/COL6A3/COL6A2	8
obese male vs lean male	Fibro	Quercetin and Nf-kB / AP-1 induced apoptosis	5/322	16/7763	0.000356201	0.00705925	0.00564126	NFKBIA/FOS/PTGS2/VEGFA/JUN	5
obese male vs lean male	Fibro	Pathogenic Escherichia coli infection	9/322	55/7763	0.000382493	0.00725074	0.00579429	ACTB/KRT18/TUBB4B/TUBA1C/NCL/TUBB6/CDC42/TUBA1B/ITGB1	9
obese male vs lean male	Fibro	CCL18 signaling pathway	9/322	56/7763	0.000439425	0.00787793	0.0062955	LDHA/MYC/ATF3/VIM/CD44/MMP2/TWIST1/PTEN/VMP1	9
obese male vs lean male	Fibro	Prostaglandin synthesis and regulation	8/322	45/7763	0.000451716	0.00787793	0.0062955	PTGDS/PTGS2/PTGIS/ANXA1/ANXA2/S100A10/AKR1C1/EDNRB	8
obese male vs lean male	Fibro	Parkin-ubiquitin proteasomal system pathway	10/322	70/7763	0.000567183	0.00951121	0.0076007	HSPA1A/HSPA1B/PSMD7/TUBB4B/TUBA1C/TUBB6/HSPA9/TUBA1B/HSPA5/HSPA8	10
obese male vs lean male	Fibro	Myometrial relaxation and contraction pathways	16/322	158/7763	0.000823143	0.0128592	0.0102762	IL6/ATF3/FOS/RGS16/ACTB/CALM2/IGFBP6/GNG11/MAFF/YWHAG/IGFBP3/JUN/PDE4D/IGFBP2/RAMP2/ACKR3	16
obese male vs lean male	Fibro	Nuclear receptors meta-pathway	26/322	322/7763	0.00082582	0.0128592	0.0102762	HSPA1A/JUNB/EGR1/CCL2/MYC/SLC39A14/SLC2A3/GADD45B/PDK4/CCND1/PTGS2/FTL/STAT3/DBI/HSP90AB1/TNFAIP3/MAFF/TSC22D3/JUN/NR3C1/CDKN1C/DNAJB1/JUND/ACKR3/SLC19A2/SRGN	26
obese male vs lean male	Fibro	Nonalcoholic fatty liver disease	16/322	159/7763	0.000881539	0.0132535	0.0105913	SOCS3/CCL2/IL6/NDUFB1/CYCS/CDC42/XBP1/COX6C/JUN/COX7C/NDUFA3/UQCR10/VMP1/UQCRQ/COX7A1/UQCR11	16
obese male vs lean male	Fibro	Allograft rejection	11/322	89/7763	0.00106399	0.0149644	0.0119586	HLA-E/CXCL12/VIM/HLA-A/C3/VEGFA/COL5A1/TUBA1B/HLA-C/AGTR1/HLA-B	11
obese male vs lean male	Fibro	Hair follicle development: cytodifferentiation - part 3 of 3	11/322	89/7763	0.00106399	0.0149644	0.0119586	IGF1/FOSB/FOS/DKK3/ZBTB16/MSX1/JUN/NR3C1/CD34/S100A4/FST	11
obese male vs lean male	Fibro	Hypertrophy model	5/322	20/7763	0.00110254	0.0150221	0.0120046	ATF3/NR4A3/IL1R1/VEGFA/JUND	5
obese male vs lean male	Fibro	TGF-beta signaling pathway	14/322	133/7763	0.00118241	0.0156221	0.0124841	CDKN1A/JUNB/FOSB/MYC/ATF3/FOS/CCND1/KLF6/THBS1/CDC42/JUN/CAV1/ITGB1/JUND	14
obese male vs lean male	Fibro	Electron transport chain: OXPHOS system in mitochondria	12/322	105/7763	0.00128625	0.0164073	0.0131116	ATP5F1E/ATP5ME/NDUFB1/COX6C/SLC25A5/COX7C/NDUFA3/UQCR10/ATP5MC2/UQCRQ/COX7A1/UQCR11	12
obese male vs lean male	Fibro	Bladder cancer	7/322	41/7763	0.0013171	0.0164073	0.0131116	CDKN1A/MYC/CCND1/THBS1/VEGFA/MMP2/TYMP	7
obese male vs lean male	Fibro	Galanin receptor pathway	5/322	21/7763	0.00139851	0.0169375	0.0135353	CDKN1A/IL6/FOS/VEGFA/CDKN1C	5
obese male vs lean male	Fibro	Mammary gland development pathway - Puberty (Stage 2 of 4)	4/322	13/7763	0.00154251	0.0180914	0.0144574	MYC/TIMP1/VIM/CCND1	4
obese male vs lean male	Fibro	Copper homeostasis	8/322	54/7763	0.00157677	0.0180914	0.0144574	MT2A/MT1E/CCND1/MT1A/JUN/MT1X/PTEN/STEAP4	8
obese male vs lean male	Fibro	Transcription factor regulation in adipogenesis	5/322	22/7763	0.00174916	0.0195547	0.0156267	CEBPB/IL6/CEBPD/TWIST1/NR3C1	5
obese male vs lean male	Fibro	Complement system	11/322	99/7763	0.00254241	0.0277122	0.0221457	PTX3/CFH/CFD/ICAM1/C3/PLAUR/THBS1/CD59/LAMC1/C1R/LAMB1	11
obese male vs lean male	Fibro	Complement and coagulation cascades	8/322	59/7763	0.00280853	0.0298663	0.0238671	CFH/CFD/CLU/SERPINE1/C3/PLAUR/C1R/PLAU	8
obese male vs lean male	Fibro	Ebola virus infection in host	13/322	131/7763	0.00297421	0.0308751	0.0246732	SOCS3/HLA-E/ACTB/HLA-A/REL/CDC42/CTSL/HLA-C/TOP1/CAV1/HLA-B/ITGB1/GSN	13
obese male vs lean male	Fibro	IL1 and megakaryocytes in obesity	5/322	25/7763	0.00318648	0.0308975	0.0246912	CCL2/TIMP1/ICAM1/IL1R1/TIMP2	5
obese male vs lean male	Fibro	Physiological and pathological hypertrophy of the heart	5/322	25/7763	0.00318648	0.0308975	0.0246912	FOS/LIFR/STAT3/CALM2/JUN	5
obese male vs lean male	Fibro	Malignant pleural mesothelioma	31/322	447/7763	0.00318897	0.0308975	0.0246912	CDKN1A/CTHRC1/IGF1/PRSS23/CCL2/MYC/CDH13/CXCL12/IL6/MCL1/ATF3/NTRK2/LAMA4/CCND1/CD44/ACTB/CYCS/NDRG1/SFRP4/VEGFA/MMP2/LAMC1/JUN/PTEN/PLAU/LAMB1/FABP4/ITGB1/ADAMTS1/SFRP2/FGF7	31
obese male vs lean male	Fibro	Chromosomal and microsatellite instability in colorectal cancer	9/322	74/7763	0.00333527	0.0316125	0.0252626	CDKN1A/MYC/GADD45B/FOS/CCND1/CYCS/PTGS2/REL/JUN	9
obese male vs lean male	Fibro	Exercise-induced circadian regulation	7/322	49/7763	0.0037906	0.034567	0.0276236	CEBPB/NR1D2/KLF9/DNAJA1/BTG1/HSPA8/UGP2	7
obese male vs lean male	Fibro	Zinc homeostasis	6/322	37/7763	0.00380554	0.034567	0.0276236	SLC39A14/MT2A/MT1E/MT1A/MT1M/MT1X	6
obese male vs lean male	Fibro	Cells and molecules involved in local acute inflammatory response	4/322	17/7763	0.0045022	0.0400604	0.0320135	IL6/ICAM1/C3/ITGB1	4
obese male vs lean male	Fibro	Endochondral ossification	8/322	65/7763	0.00515785	0.0440946	0.0352373	IGF1/ADAMTS4/CALM2/VEGFA/PLAU/CDKN1C/ADAMTS1/MGP	8
obese male vs lean male	Fibro	Endochondral ossification with skeletal dysplasias	8/322	65/7763	0.00515785	0.0440946	0.0352373	IGF1/ADAMTS4/CALM2/VEGFA/PLAU/CDKN1C/ADAMTS1/MGP	8
obese male vs lean male	Fibro	Extracellular vesicles in the crosstalk of cardiac cells	5/322	28/7763	0.00532404	0.04464	0.0356732	IGF1/IL6/HSPB1/STAT3/PTEN	5
obese male vs lean male	Fibro	Ferroptosis	8/322	66/7763	0.00566343	0.0465897	0.0372313	CP/SLC39A14/HSPB1/FTL/SAT1/ACSL4/PCBP2/AKR1C1	8
obese male vs lean male	Endothelial	Cytoplasmic ribosomal proteins	20/178	90/7763	7.01708e-15	2.55422e-12	2.07558e-12	RPS27/RPS2/RPS28/RPS29/RPS16/RPL21/RPL23A/RPLP1/RPL39/RPLP0/RPL13A/RPL36A/RPL26/RPS20/RPL17/RPS24/RPL36/RPS14/RPLP2/RPS9	20
obese male vs lean male	Endothelial	Spinal cord injury	13/178	120/7763	3.22682e-06	0.000587281	0.000477229	VIM/FOS/ZFP36/IL1R1/RHOB/EGR1/FKBP1A/MYC/RTN4/CCL2/LGALS3/CXCL2/AQP1	13
obese male vs lean male	Endothelial	IL-18 signaling pathway	19/178	279/7763	1.95456e-05	0.00237154	0.00192713	SOCS3/FOS/ATF3/TMSB4X/HOXD8/EPS8/IRF1/NFKBIZ/HSPB1/CETP/FN1/JUN/CD36/PTMS/CYCS/COL3A1/CCL2/CXCL2/RGS16	19
obese male vs lean male	Endothelial	Apoptosis-related network due to altered Notch3 in ovarian cancer	8/178	54/7763	2.7594e-05	0.00251105	0.0020405	SOCS3/CDKN1A/VIM/YBX3/HSPB1/SERBP1/JUND/ETS1	8
obese male vs lean male	Endothelial	Nuclear receptors meta-pathway	20/178	322/7763	4.42344e-05	0.00322027	0.00261682	JUNB/SRPX2/HSP90AB1/MYOF/CYP1B1/STAT3/EGR1/JUN/SLC2A3/JUND/GADD45B/KTN1/ANGPTL4/MYC/HES1/HSPA1A/GPX3/CCL2/CAVIN2/CDKN1C	20
obese male vs lean male	Endothelial	Aryl hydrocarbon receptor pathway	9/178	78/7763	6.6931e-05	0.00406048	0.00329958	CDKN1A/JUNB/MYOF/CYP1B1/JUN/JUND/CD36/MYC/HES1	9
obese male vs lean male	Endothelial	Allograft rejection	9/178	89/7763	0.000187954	0.00820671	0.00666884	HLA-DRB5/VIM/TUBA1B/HLA-DPA1/HLA-DPB1/HLA-DRA/HLA-A/C7/HLA-DMA	9
obese male vs lean male	Endothelial	Ebola virus infection in host	11/178	131/7763	0.000197243	0.00820671	0.00666884	HLA-DRB5/SOCS3/ACTB/TOP1/RHOB/HLA-DPA1/HLA-DPB1/HLA-DRA/HLA-A/HLA-DMA/ITGA6	11
obese male vs lean male	Endothelial	Physiological and pathological hypertrophy of the heart	5/178	25/7763	0.000219287	0.00820671	0.00666884	FOS/STAT3/EDN1/JUN/CALM1	5
obese male vs lean male	Endothelial	TGF-beta signaling pathway	11/178	133/7763	0.000225459	0.00820671	0.00666884	CDKN1A/FOS/JUNB/ATF3/FOSB/FN1/JUN/JUND/MYC/MEF2C/ETS1	11
obese male vs lean male	Endothelial	Gastrin signaling pathway	10/178	114/7763	0.000270494	0.00895091	0.00727358	CDKN1A/FOS/RHOB/STAT3/EGR1/JUN/KLF4/MYC/MEF2C/TCF4	10
obese male vs lean male	Endothelial	VEGFA-VEGFR2 signaling pathway	22/178	438/7763	0.000407678	0.0123662	0.0100489	IGFBP7/TMSB4X/PNP/ADAMTS9/HSPB1/STAT3/RPL13A/RPL26/EGR1/ADAMTS1/FN1/JUN/RPLP2/GAPDH/RCAN1/CYCS/HSPA1A/MEF2C/ETS1/MYH9/CCL2/MYH11	22
obese male vs lean male	Endothelial	Oncostatin M signaling pathway	7/178	66/7763	0.000737163	0.0206406	0.0167727	SOCS3/FOS/JUNB/STAT3/EGR1/JUND/CCL2	7
obese male vs lean male	Endothelial	Hepatitis C and hepatocellular carcinoma	6/178	50/7763	0.000918706	0.0238864	0.0194103	CDKN1A/MYOF/STAT3/JUN/MYC/PODXL	6
obese male vs lean male	Endothelial	Glucocorticoid receptor pathway	7/178	71/7763	0.00114361	0.0277516	0.0225512	JUN/GADD45B/KTN1/ANGPTL4/CCL2/CAVIN2/CDKN1C	7
obese male vs lean male	Endothelial	Mammary gland development pathway - Involution (Stage 4 of 4)	3/178	10/7763	0.0012632	0.0287379	0.0233526	SOCS3/STAT3/MYC	3
obese male vs lean male	Endothelial	Chromosomal and microsatellite instability in colorectal cancer	7/178	74/7763	0.00146101	0.0295449	0.0240084	CDKN1A/FOS/JUN/GADD45B/MYC/CYCS/GADD45G	7
obese male vs lean male	Endothelial	Primary focal segmental glomerulosclerosis (FSGS)	7/178	74/7763	0.00146101	0.0295449	0.0240084	CDKN1A/VIM/TLN1/LIMS1/PODXL/MYH9/CDKN1C	7
obese male vs lean male	Endothelial	Network map of SARS-CoV-2 signaling pathway	13/178	221/7763	0.00165441	0.0307358	0.0249762	HLA-DRB5/FOS/JUNB/ACTB/IFITM1/EGR1/FN1/JUN/HLA-DRA/TNFSF10/CCL2/CXCL2/DDIT4	13
obese male vs lean male	Endothelial	Prolactin signaling pathway	7/178	76/7763	0.00170816	0.0307358	0.0249762	SOCS3/FOS/IRF1/STAT3/JUN/MYC/PPIA	7
obese male vs lean male	Endothelial	Small cell lung cancer	8/178	98/7763	0.00177322	0.0307358	0.0249762	CDKN1A/FN1/GADD45B/MYC/CYCS/ITGA6/GADD45G/CDKN1C	8
obese male vs lean male	Endothelial	IL-2 signaling pathway	5/178	42/7763	0.00256307	0.0423608	0.0344228	SOCS3/FOS/STAT3/JUN/MYC	5
obese male vs lean male	Endothelial	Estrogen receptor pathway	3/178	13/7763	0.00286169	0.0423608	0.0344228	CYP1B1/STAT3/JUN	3
obese male vs lean male	Endothelial	Mammary gland development pathway - Puberty (Stage 2 of 4)	3/178	13/7763	0.00286169	0.0423608	0.0344228	VIM/FN1/MYC	3
obese male vs lean male	Endothelial	Orexin receptor pathway	10/178	155/7763	0.0029094	0.0423608	0.0344228	CDKN1A/FOS/JUNB/FOSB/EGR1/KLF4/GADD45B/MYC/HES1/CXCL2	10
obese male vs lean male	Endothelial	Myometrial relaxation and contraction pathways	10/178	158/7763	0.00334199	0.0467852	0.0380181	FOS/ACTB/ATF3/RAMP2/JUN/CALD1/RGS5/CALM1/RGS16/ADM	10
obese male vs lean male	Endothelial	Endochondral ossification	6/178	65/7763	0.00359886	0.0467852	0.0380181	ADAMTS1/ADAMTS4/MGP/MEF2C/CALM1/CDKN1C	6
obese male vs lean male	Endothelial	Endochondral ossification with skeletal dysplasias	6/178	65/7763	0.00359886	0.0467852	0.0380181	ADAMTS1/ADAMTS4/MGP/MEF2C/CALM1/CDKN1C	6
obese male vs lean male	Immune	Network map of SARS-CoV-2 signaling pathway	31/265	221/7763	1.22354e-11	4.96759e-09	3.52896e-09	HSPA8/NKRF/CCL2/GSN/APOD/JUNB/JUN/HIF1A/IFI27/FYN/ACTB/IL6/IL10/CD8A/IL1B/CXCL2/HLA-DRB5/FOS/CXCL3/CTSL/EIF4A2/JAK1/CD2/PTGS2/CXCL8/NLRP3/CCL20/CD14/CCL4/CCL5/DDIT4	31
obese male vs lean male	Immune	IL-18 signaling pathway	32/265	279/7763	1.15037e-09	1.73971e-07	1.23589e-07	HSPB1/COL1A2/TIMP3/TNFAIP3/CCL2/SOCS3/JUN/NFKBIZ/B2M/NR4A1/IL6/IL10/IL1B/PHF20/PTMS/CXCL2/DEK/LRRFIP1/FOS/CYCS/CXCL3/PTGS2/ICAM1/CXCL8/VEGFA/CCL20/NCF2/TIMP1/CCL4/CCL5/PIK3R1/IER3	32
obese male vs lean male	Immune	Glucocorticoid receptor pathway	16/265	71/7763	1.2855e-09	1.73971e-07	1.23589e-07	HSP90AA1/SRGN/PDE4B/TNFAIP3/CCL2/THBD/JUN/ALOX5AP/PTGES3/NR3C1/GADD45B/SERPINB9/STOM/PTGS2/CCL20/TSC22D3	16
obese male vs lean male	Immune	Orexin receptor pathway	21/265	155/7763	5.5549e-08	5.63823e-06	4.00538e-06	FOSL2/JUNB/HIF1A/NR4A1/IL6/IL10/IL1B/TENT5A/CXCL2/GADD45B/FOS/HBEGF/FOSB/MAFF/CDKN1A/RUNX1/ICAM1/CXCL8/VEGFA/LDHA/PIK3R1	21
obese male vs lean male	Immune	Nuclear receptors meta-pathway	30/265	322/7763	4.49187e-07	3.64739e-05	2.5911e-05	HSPA1A/HSP90AA1/DNAJB1/PDK4/SRGN/HSP90AB1/SLC2A3/PDE4B/TNFAIP3/CCL2/THBD/JUNB/JUN/SLC5A3/ALOX5AP/PTGES3/STAT3/FTH1/IL1B/NR3C1/GADD45B/SERPINB9/HBEGF/MAFF/STOM/PTGS2/PRDX1/SQSTM1/CCL20/TSC22D3	30
obese male vs lean male	Immune	Allograft rejection	14/265	89/7763	1.59364e-06	0.000106159	7.5415e-05	HLA-A/HLA-B/HLA-C/IL10/IL1B/TUBA1B/HLA-DRB5/HLA-F/PRF1/CXCL8/VEGFA/CD55/GZMB/VIM	14
obese male vs lean male	Immune	Cytoplasmic ribosomal proteins	14/265	90/7763	1.83033e-06	0.000106159	7.5415e-05	RPS26/RPS16/RPS20/RPL21/RPL13A/RPL23A/RPS2/RPS28/RPS14/RPL4/RPSA/RPL39/RPL38/RPL36	14
obese male vs lean male	Immune	Pathogenesis of SARS-CoV-2 mediated by nsp9-nsp10 complex	7/265	21/7763	3.84891e-06	0.000193699	0.000137603	NKRF/FYN/IL6/CD8A/HLA-DRB5/CD2/CXCL8	7
obese male vs lean male	Immune	Burn wound healing	15/265	110/7763	4.29382e-06	0.000193699	0.000137603	COL1A2/TNFAIP3/CCL2/SPARC/NFKBIZ/SERPINH1/IL6/IL1B/ICAM1/CXCL8/VEGFA/S100A9/TIMP1/PFN1/VIM	15
obese male vs lean male	Immune	VEGFA-VEGFR2 signaling pathway	34/265	438/7763	4.99703e-06	0.000202879	0.000144125	HSPA1A/HSPB1/HSP90AA1/TXNIP/DNAJA1/CCL2/IGFBP7/CAV1/RPL13A/DNAJB4/JUN/FYN/PGK1/PTPN1/NR4A1/STAT3/PABPC1/IER5/HBEGF/CYCS/PLAUR/NR4A2/EZR/TMSB10/PTGS2/ICAM1/CXCL8/VEGFA/NCF2/LDHA/PFN1/SOD2/ITGB1/PIK3R1	34
obese male vs lean male	Immune	Hepatitis C and hepatocellular carcinoma	10/265	50/7763	5.57158e-06	0.000205642	0.000146087	CD44/JUN/HIF1A/STAT3/IL6/CDKN1A/JAK1/PTGS2/CXCL8/VEGFA	10
obese male vs lean male	Immune	T-cell antigen receptor (TCR) pathway during Staphylococcus aureus infection	11/265	62/7763	6.45249e-06	0.000218309	0.000155086	PTPRC/JUN/MALT1/FYN/AHSA1/CD3D/IL10/CD8A/FOS/MAP3K8/CALM2	11
obese male vs lean male	Immune	IL1 and megakaryocytes in obesity	7/265	25/7763	1.41482e-05	0.000441859	0.000313895	CCL2/IL1B/HBEGF/ICAM1/NLRP3/S100A9/TIMP1	7
obese male vs lean male	Immune	Measles virus infection	16/265	138/7763	1.71891e-05	0.000474053	0.000336766	HSPA1A/HSPA1B/HSPA6/HSPA8/TNFAIP3/JUN/CD3D/MSN/STAT3/IL6/IL1B/FOS/CYCS/JAK1/FCGR2B/PIK3R1	16
obese male vs lean male	Immune	Photodynamic therapy-induced NF-kB survival signaling	8/265	35/7763	1.75143e-05	0.000474053	0.000336766	IL6/IL1B/CXCL2/PTGS2/ICAM1/CXCL8/VEGFA/BCL2A1	8
obese male vs lean male	Immune	Photodynamic therapy-induced HIF-1 survival signaling	8/265	37/7763	2.70758e-05	0.000687048	0.000488077	SLC2A3/MCL1/HIF1A/PGK1/PTGS2/VEGFA/BCL2A1/LDHA	8
obese male vs lean male	Immune	Overview of proinflammatory and profibrotic mediators	15/265	129/7763	3.05243e-05	0.000728992	0.000517874	AREG/CCL2/IL6/IL10/IL1B/IL1RN/CXCL2/CXCL3/CXCL8/VEGFA/XCL1/CCL20/CCL4/CCL5/CCL4L2	15
obese male vs lean male	Immune	Acute viral myocarditis	12/265	87/7763	3.53314e-05	0.000783244	0.000556414	CAV1/FYN/ACTB/STAT3/PABPC1/IL6/IL10/ABL2/CYCS/JAK1/CD55/PIK3R1	12
obese male vs lean male	Immune	Ebola virus infection in host	15/265	131/7763	3.66543e-05	0.000783244	0.000556414	HLA-A/HLA-B/HLA-C/CAV1/GSN/SOCS3/ACTB/HLA-DRB5/HLA-F/RHOB/CTSL/NPC2/CLEC10A/ITGB1/PIK3R1	15
obese male vs lean male	Immune	T-cell receptor (TCR) signaling pathway	12/265	91/7763	5.56619e-05	0.00112994	0.000802703	JUN/MALT1/FYN/CD3D/IL6/CD8A/IL1B/FOS/MAP3K8/FYB1/VIM/PIK3R1	12
obese male vs lean male	Immune	Vitamin D receptor pathway	18/265	186/7763	6.08456e-05	0.00117635	0.000835673	IGFBP5/TIMP3/TNFAIP3/THBD/JUNB/HIF1A/PRDM1/ATP2B1/MXD1/TREM1/SERPINB1/TPM1/CDKN1A/SATB1/G0S2/CD14/S100A9/S100A8	18
obese male vs lean male	Immune	Oncostatin M signaling pathway	10/265	66/7763	7.06888e-05	0.00130453	0.000926734	TIMP3/CCL2/JUNB/SOCS3/HIF1A/STAT3/FOS/JAK1/VEGFA/PIK3R1	10
obese male vs lean male	Immune	IL-6 signaling pathway	8/265	43/7763	8.5138e-05	0.00149062	0.00105893	JUNB/SOCS3/PRDM1/STAT3/IL6/JAK1/TIMP1/PIK3R1	8
obese male vs lean male	Immune	Pathogenic Escherichia coli infection	9/265	55/7763	8.81156e-05	0.00149062	0.00105893	KRT18/FYN/ACTB/TUBA1B/EZR/TUBB4B/CD14/ITGB1/TUBA1A	9
obese male vs lean male	Immune	Cancer immunotherapy by PD-1 blockade	6/265	23/7763	9.24703e-05	0.00150172	0.00106682	HLA-A/JUN/CD3D/STAT3/CD8A/BATF	6
obese male vs lean male	Immune	Prostaglandin signaling	7/265	33/7763	9.94744e-05	0.00152148	0.00108086	AREG/CCL2/IL6/IL1B/CXCL8/NLRP3/VEGFA	7
obese male vs lean male	Immune	COVID-19 adverse outcome pathway	5/265	15/7763	0.000101182	0.00152148	0.00108086	CCL2/IL6/IL10/IL1B/CXCL8	5
obese male vs lean male	Immune	Spinal cord injury	13/265	120/7763	0.000213343	0.00309348	0.0021976	CCL2/NR4A1/IL6/IL1B/CXCL2/VCAN/RHOB/FOS/PTGS2/ICAM1/CXCL8/LGALS3/VIM	13
obese male vs lean male	Immune	IL-3 signaling pathway	8/265	49/7763	0.000221755	0.00310457	0.00220548	JUN/FYN/YWHAB/STAT3/FOS/JAK1/CXCL8/PIK3R1	8
obese male vs lean male	Immune	Prolactin signaling pathway	10/265	76/7763	0.000236875	0.0032057	0.00227732	SOCS3/JUN/FYN/PTPN1/STAT3/FOS/JAK1/PPIA/ITGB1/PIK3R1	10
obese male vs lean male	Immune	Lung fibrosis	9/265	63/7763	0.000258401	0.00338422	0.00240414	CCL2/IL6/IL1B/CXCL2/CXCL8/MT2A/TIMP1/CCL4/CCL5	9
obese male vs lean male	Immune	Photodynamic therapy-induced AP-1 survival signaling	8/265	51/7763	0.000295163	0.00374488	0.00266035	HSP90AA1/JUNB/JUN/MCL1/IL6/FOS/HBEGF/CDKN1A	8
obese male vs lean male	Immune	Myometrial relaxation and contraction pathways	15/265	158/7763	0.00030926	0.00380483	0.00270294	IGFBP5/PDE4B/CALD1/GNG11/IGFBP4/JUN/ACTB/YWHAB/IL6/IL1B/FOS/MAFF/RGS1/CALM2/ETS2	15
obese male vs lean male	Immune	Bladder cancer	7/265	41/7763	0.000414495	0.00494955	0.00351615	THBS1/HBEGF/CDKN1A/TYMP/CXCL8/VEGFA/PIK3R1	7
obese male vs lean male	Immune	Apoptosis-related network due to altered Notch3 in ovarian cancer	8/265	54/7763	0.000441466	0.0050537	0.00359014	HSPB1/HSPD1/SOCS3/THBS1/CDKN1A/SQSTM1/VIM/IER3	8
obese male vs lean male	Immune	LTF danger signal response pathway	5/265	20/7763	0.000453983	0.0050537	0.00359014	IL6/IL1B/TREM1/CXCL8/CD14	5
obese male vs lean male	Immune	SARS-CoV-2 innate immunity evasion and cell-specific immune response	9/265	68/7763	0.000463666	0.0050537	0.00359014	CCL2/IL6/IL10/CXCL2/CXCL3/JAK1/CXCL8/CCL4/CCL5	9
obese male vs lean male	Immune	IL-2 signaling pathway	7/265	42/7763	0.000483118	0.0050537	0.00359014	SOCS3/JUN/FYN/STAT3/FOS/JAK1/PIK3R1	7
obese male vs lean male	Immune	Gastrin signaling pathway	12/265	114/7763	0.000485454	0.0050537	0.00359014	CD44/JUN/FYN/STAT3/RHOB/FOS/CDKN1A/PTGS2/CXCL8/VEGFA/ITGB1/PIK3R1	12
obese male vs lean male	Immune	IL-10 anti-inflammatory signaling pathway	4/265	12/7763	0.000529063	0.00536999	0.00381482	STAT3/IL6/IL10/JAK1	4
obese male vs lean male	Immune	CCL18 signaling pathway	8/265	56/7763	0.000568229	0.00562685	0.0039973	COL1A2/CD44/HIF1A/VMP1/KIF5B/ZEB2/LDHA/VIM	8
obese male vs lean male	Immune	Selenium micronutrient network	10/265	92/7763	0.00110858	0.0107163	0.00761282	CCL2/ALOX5AP/IL6/IL1B/PTGS2/ICAM1/SOD1/SELENOW/PRDX1/SOD2	10
obese male vs lean male	Immune	Neuroinflammation and glutamatergic signaling	13/265	144/7763	0.0012374	0.0116833	0.0082998	SLC2A3/TNFRSF1B/SOCS3/PPP1CB/STAT3/IL6/IL10/IL1B/FOS/JAK1/CALM2/SLC38A1/SLC38A2	13
obese male vs lean male	Immune	Aryl hydrocarbon receptor pathway	9/265	78/7763	0.00127517	0.0117663	0.00835877	HSP90AA1/JUNB/JUN/PTGES3/IL1B/CDKN1A/KLF6/PTGS2/VEGFA	9
obese male vs lean male	Immune	AGE/RAGE pathway	8/265	66/7763	0.00171253	0.0154115	0.0109483	JUN/HIF1A/MSN/STAT3/CYCS/EZR/SOD1/LGALS3	8
obese male vs lean male	Immune	Quercetin and Nf-kB / AP-1 induced apoptosis	4/265	16/7763	0.00174613	0.0154115	0.0109483	JUN/FOS/PTGS2/VEGFA	4
obese male vs lean male	Immune	TGF-beta signaling pathway	12/265	133/7763	0.00190019	0.0164144	0.0116607	COL1A2/CAV1/JUNB/JUN/THBS1/FOS/FOSB/CDKN1A/KLF6/ZEB2/ITGB1/PIK3R1	12
obese male vs lean male	Immune	Vitamin B12 metabolism	7/265	53/7763	0.00200562	0.0169642	0.0120513	CCL2/IL6/IL1B/ICAM1/SOD1/SOD2/CCL5	7
obese male vs lean male	Immune	Cells and molecules involved in local acute inflammatory response	4/265	17/7763	0.00222275	0.0179709	0.0127665	IL6/ICAM1/CXCL8/ITGB1	4
obese male vs lean male	Immune	Platelet-mediated interactions with vascular and circulating cells	4/265	17/7763	0.00222275	0.0179709	0.0127665	CCL2/IL1B/ICAM1/CCL5	4
obese male vs lean male	Immune	Extracellular vesicles in the crosstalk of cardiac cells	5/265	28/7763	0.00230169	0.0179709	0.0127665	HSPB1/STAT3/IL6/SOD1/ETS2	5
obese male vs lean male	Immune	Interactions of natural killer cells in pancreatic cancer	5/265	28/7763	0.00230169	0.0179709	0.0127665	CCL2/PRF1/GZMB/CCL4/CCL5	5
obese male vs lean male	Immune	IL-4 signaling pathway	7/265	55/7763	0.00249189	0.0184801	0.0131282	SOCS3/NFIL3/STAT3/FOS/JAK1/DOK2/PIK3R1	7
obese male vs lean male	Immune	Interferon type I signaling pathways	7/265	55/7763	0.00249189	0.0184801	0.0131282	PTPRC/SOCS3/FYN/STAT3/JAK1/PDCD4/PIK3R1	7
obese male vs lean male	Immune	Parkin-ubiquitin proteasomal system pathway	8/265	70/7763	0.00250346	0.0184801	0.0131282	HSPA1A/HSPA1B/HSPA6/HSPA8/TUBA1B/RNF19A/TUBB4B/TUBA1A	8
obese male vs lean male	Immune	PDGFR-beta pathway	5/265	29/7763	0.00270491	0.0196106	0.0139313	JUN/STAT3/FOS/JAK1/PIK3R1	5
obese male vs lean male	Immune	Toll-like receptor signaling pathway	10/265	104/7763	0.00280599	0.0199865	0.0141984	JUN/IL6/IL1B/FOS/MAP3K8/CXCL8/CD14/CCL4/CCL5/PIK3R1	10
obese male vs lean male	Immune	Non-small cell lung cancer	8/265	72/7763	0.00299358	0.020955	0.0148864	STAT3/EML4/GADD45G/STK4/GADD45B/CYCS/CDKN1A/PIK3R1	8
obese male vs lean male	Immune	TGF-beta receptor signaling	7/265	58/7763	0.00338553	0.023297	0.0165501	JUN/THBS1/STAT3/FOS/RUNX3/JAK1/ZEB2	7
obese male vs lean male	Immune	Sudden infant death syndrome (SIDS) susceptibility pathways	13/265	162/7763	0.00353842	0.0236076	0.0167708	CREM/HSPD1/JUN/HIF1A/YWHAB/IL6/IL10/IL1B/NR3C1/IL1RN/RUNX3/CXCL8/VEGFA	13
obese male vs lean male	Immune	Interleukin-11 signaling pathway	6/265	44/7763	0.00354696	0.0236076	0.0167708	SOCS3/FYN/STAT3/JAK1/ICAM1/PIK3R1	6
obese male vs lean male	Immune	Prostaglandin and leukotriene metabolism in senescence	5/265	31/7763	0.00366094	0.0239732	0.0170305	IGFBP5/ALOX5AP/PTGDS/CDKN1A/PTGS2	5
obese male vs lean male	Immune	Leptin signaling pathway	8/265	76/7763	0.0041957	0.027039	0.0192084	SOCS3/FYN/PTPN1/STAT3/IL1B/IL1RN/JAK1/PIK3R1	8
obese male vs lean male	Immune	TGF-beta receptor signaling in skeletal dysplasias	7/265	62/7763	0.00493402	0.0310464	0.0220553	JUN/THBS1/STAT3/FOS/RUNX3/JAK1/ZEB2	7
obese male vs lean male	Immune	Galanin receptor pathway	4/265	21/7763	0.00502057	0.0310464	0.0220553	IL6/FOS/CDKN1A/VEGFA	4
obese male vs lean male	Immune	Adipogenesis	11/265	131/7763	0.00504696	0.0310464	0.0220553	SOCS3/HIF1A/STAT3/NAMPT/CEBPD/IL6/NR3C1/GADD45B/CDKN1A/KLF6/CFD	11
obese male vs lean male	Immune	TYROBP causal network in microglia	7/265	63/7763	0.00539315	0.0326809	0.0232164	SAMSN1/TNFRSF1B/RUNX3/RGS1/NPC2/NCF2/ZFP36L2	7
obese male vs lean male	Immune	Complement system	9/265	99/7763	0.00651124	0.0388759	0.0276173	SERPING1/THBS1/C5AR1/FPR1/CD93/PLAUR/ICAM1/CFD/CD55	9
obese male vs lean male	Immune	Iron metabolism in placenta	3/265	12/7763	0.00688223	0.0403887	0.028692	FTH1/TFRC/SLC40A1	3
obese male vs lean male	Immune	Ferroptosis	7/265	66/7763	0.00696357	0.0403887	0.028692	HSPB1/ACSL1/FTH1/BACH1/TFRC/SLC38A1/SLC40A1	7
obese male vs lean male	Immune	Host-pathogen interaction of human coronaviruses - MAPK signaling	5/265	36/7763	0.00707234	0.0404418	0.0287298	JUNB/JUN/IFI27/IFITM2/FOS	5
obese male vs lean male	Immune	Type II interferon signaling (IFNG)	5/265	37/7763	0.00795462	0.0448552	0.031865	HLA-B/SOCS3/IL1B/JAK1/ICAM1	5
obese male vs lean male	Immune	Ebstein-Barr virus LMP1 signaling	4/265	24/7763	0.0082269	0.0457551	0.0325043	HSP90AA1/CXCL8/CCL20/CCL5	4
obese male vs lean male	Immune	Estrogen receptor pathway	3/265	13/7763	0.00872376	0.0472246	0.0335482	PDK4/JUN/STAT3	3
obese male vs lean male	Immune	Mammary gland development pathway - Puberty (Stage 2 of 4)	3/265	13/7763	0.00872376	0.0472246	0.0335482	AREG/TIMP1/VIM	3
obese male vs lean male	Mesothelial	Cytoplasmic ribosomal proteins	52/567	90/7763	2.27703e-36	1.08614e-33	8.91635e-34	RPS27/RPS26/RPS28/RPL11/RPL37A/RPL18A/RPL39/RPS27A/RPS8/RPL9/RPS3A/RPL10/RPLP0/RPL14/RPL38/RPL37/RPL18/RPL34/RPS29/RPS6/RPL36/RPS13/RPL12/RPL30/RPS5/RPS3/RPL19/RPS7/RPL13/RPLP1/RPS11/RPL24/RPSA/RPL15/RPL10A/RPS4X/RPS15/RPS25/RPL5/RPS23/RPL32/RPL22/RPS4Y1/RPL7A/RPL29/FAU/RPL35A/RPL23/RPL4/RPL31/RPS10/RPS6KA3	52
obese male vs lean male	Mesothelial	VEGFA-VEGFR2 signaling pathway	69/567	438/7763	4.19968e-10	1.00162e-07	8.22253e-08	TXNIP/PIK3R1/SOD2/NFKBIA/CCL2/ICAM1/TUBA1C/DNAJA1/RPL18A/CYCS/LDHA/LRRC59/RPS6/MAP2K3/HSPA1A/EGR3/IER5/NCL/TMSB4X/NFKB1/NR4A1/RPS11/DNAJB4/DUSP5/FOXO1/HSPB1/BMP2/ACTG1/ADAMTS9/RPL10A/ARPC5L/RPL5/HLX/PLAUR/ZC3H15/PABPC1/STAT3/FN1/MAPKAPK2/NEXN/PSMD11/CXCL8/JAG1/CLIC1/CFL1/HSP90AA1/RACK1/F3/EIF4G1/SET/PRRC2C/SDCBP/ARMCX1/CALU/RAP1B/FOXO3/TMOD3/JUN/CAV1/EIF4G2/TPM3/SDF2L1/HMGB1/ANXA1/PDIA6/PRDX6/ELO…	69
obese male vs lean male	Mesothelial	IL-18 signaling pathway	50/567	279/7763	1.62581e-09	2.58504e-07	2.12212e-07	PIK3R1/IRF1/TIMP1/NFKBIA/CCL2/ICAM1/SDC4/IL6/IER3/CYCS/SOCS3/NFKBIZ/ENO1/ZC3H12A/TNFAIP2/CXCL2/REL/TNFAIP3/BIRC3/TMEM165/TMSB4X/NFKB1/NR4A1/BTG2/RPS11/HSPB1/BMP2/RGS16/CLDN1/CLDN15/IL18/NFKB2/NFKBIE/CD81/FN1/CXCL8/NACA/ABCF1/TOMM40/CEBPB/TNFRSF1A/TIMP3/PTEN/NDUFC1/CCL20/JUN/HDGF/ATF3/KLF2/CFLAR	50
obese male vs lean male	Mesothelial	Translation factors	17/567	53/7763	1.02156e-07	1.21821e-05	1.00005e-05	EIF4A1/EIF4A2/ETF1/EIF1/EIF3A/EIF4EBP1/EIF3J/EIF2S1/PABPC1/EEF1D/EEF1A1/EIF5A/EIF4G1/EIF5B/EIF2S2/EIF3E/EIF3B	17
obese male vs lean male	Mesothelial	Apoptosis-related network due to altered Notch3 in ovarian cancer	17/567	54/7763	1.39142e-07	1.32741e-05	1.0897e-05	YBX3/IER3/CDKN1A/SOCS3/BCL3/HSPD1/THBS1/SERBP1/HSPA5/NFKB1/ANXA5/HSPB1/BEX3/TNFRSF10B/VIM/TNFRSF21/JUND	17
obese male vs lean male	Mesothelial	Photodynamic therapy-induced NF-kB survival signaling	12/567	35/7763	3.60053e-06	0.000286242	0.000234982	VCAM1/ICAM1/IL6/CXCL2/REL/BIRC3/NFKB1/RELB/NFKB2/CXCL8/TNFRSF1A/CFLAR	12
obese male vs lean male	Mesothelial	Exercise-induced circadian regulation	14/567	49/7763	6.46482e-06	0.000440531	0.000361641	HSPA8/BTG1/DNAJA1/UGP2/TOB1/RBPMS/GSTM3/NR1D2/AZIN1/PER1/VAPA/GSTP1/CEBPB/EIF4G2	14
obese male vs lean male	Mesothelial	Oncostatin M signaling pathway	16/567	66/7763	1.46097e-05	0.000871106	0.000715109	PIK3R1/NFKBIA/CCL2/HIF1A/SOCS3/LDLR/RPS6/OSMR/NFKB1/STAT3/SERPINE1/JUNB/CEBPB/IL6ST/TIMP3/JUND	16
obese male vs lean male	Mesothelial	Orexin receptor pathway	27/567	155/7763	1.75425e-05	0.000929751	0.000763252	VCAM1/PIK3R1/SGK1/ICAM1/IL6/ID4/CDKN1A/HIF1A/LDHA/LDLR/CXCL2/MAFF/HSPA5/EGR3/NR4A1/DUSP4/ID3/FOSL2/HMGA1/KLF10/PAPPA/GADD45B/HOMER1/CXCL8/JUNB/FOSB/NFE2L2	27
obese male vs lean male	Mesothelial	Copper homeostasis	14/567	54/7763	2.20867e-05	0.00105353	0.000864867	MT2A/MT1E/MT1X/STEAP1/MT1A/STEAP2/FOXO1/PTEN/FOXO3/JUN/SOD1/STEAP4/PRNP/MT1G	14
obese male vs lean male	Mesothelial	Glucocorticoid receptor pathway	16/567	71/7763	3.88039e-05	0.00168268	0.00138134	TSC22D3/CCL2/THBD/TNFAIP3/SPRY1/BIRC3/CDKN1C/NFKB2/ENC1/GADD45B/SEC14L1/HSP90AA1/CCL20/JUN/CAVIN2/ANGPTL4	16
obese male vs lean male	Mesothelial	Network map of SARS-CoV-2 signaling pathway	33/567	221/7763	5.74457e-05	0.00228347	0.00187454	HSPA8/CCL2/IL6/CXCL1/CFB/HIF1A/EIF4A2/CXCL2/RPS6/TNFSF10/DUSP1/EIF4EBP1/ACTG1/DDIT4/IL18/NFKB2/CXCL6/IFITM1/FN1/HP/SERPINE1/CXCL8/JUNB/IL16/CEBPB/CCL20/ACTB/JUN/GABARAPL2/RRAS/CFH/IFI27/FGF2	33
obese male vs lean male	Mesothelial	Adipogenesis	23/567	131/7763	6.43317e-05	0.00236048	0.00193776	NAMPT/IL6/CEBPD/CDKN1A/GADD45A/HIF1A/SOCS3/LMNA/KLF6/LIF/NR2F1/DDIT3/FOXO1/BMP2/ID3/HMGA1/STAT3/GADD45B/SERPINE1/CEBPB/IL6ST/KLF5/MIF	23
obese male vs lean male	Mesothelial	Nonalcoholic fatty liver disease	26/567	159/7763	7.65553e-05	0.00260835	0.00214125	VCAM1/PIK3R1/CCL2/IL6/CYCS/SOCS3/VMP1/NFKB1/DDIT3/XBP1/EIF2S1/COX7C/NDUFS5/COX4I1/NDUFA4/CXCL8/TNFRSF1A/NDUFC1/COX6C/COX6A1/JUN/NDUFA1/NDUFS7/NDUFA5/UQCR10/COX7A2L	26
obese male vs lean male	Mesothelial	nsp1 from SARS-CoV-2 inhibits translation initiation in the host cell	7/567	17/7763	0.000108808	0.00346009	0.00284046	EIF1/EIF3A/EIF3J/EIF2S1/EIF2S2/EIF3E/EIF3B	7
obese male vs lean male	Mesothelial	TNF-alpha signaling pathway	18/567	94/7763	0.000127326	0.00379591	0.00311614	NFKBIA/CCL2/IL6/MAP2K3/REL/TNFAIP3/BIRC3/NFKB1/SKP1/NFKB2/NFKBIE/MAP3K8/HSP90AA1/TNFRSF1A/GLUL/JUN/TXN/CFLAR	18
obese male vs lean male	Mesothelial	Photodynamic therapy-induced AP-1 survival signaling	12/567	51/7763	0.000232297	0.00616942	0.0050646	IL6/CDKN1A/BCL3/MAP2K3/TNFSF10/JUNB/PDGFRA/HSP90AA1/TNFRSF1A/JUN/NFE2L2/CFLAR	12
obese male vs lean male	Mesothelial	Ferroptosis	14/567	66/7763	0.000232808	0.00616942	0.0050646	ACSL4/SLC39A14/FTL/BACH1/SAT1/HSPB1/SLC40A1/CHMP5/SAT2/TFRC/PCBP1/ALOX15/PRNP/SLC39A8	14
obese male vs lean male	Mesothelial	Spinal cord injury	20/567	120/7763	0.000390848	0.00981235	0.00805515	IL1R1/CCL2/ICAM1/IL6/CXCL1/GADD45A/PLA2G2A/CXCL2/NR4A1/BTG2/LGALS3/AQP1/EFNB2/VIM/RHOB/CXCL8/RTN4/FOXO3/ANXA1/MIF	20
obese male vs lean male	Mesothelial	Oxidative stress response	9/567	34/7763	0.000555722	0.013254	0.0108805	SOD2/MT1X/NFKB1/MGST1/JUNB/MAOA/TXN2/SOD1/NFE2L2	9
obese male vs lean male	Mesothelial	NAD metabolism, sirtuins and aging	5/567	11/7763	0.000651287	0.0147935	0.0121443	NAMPT/HIF1A/NFKB1/FOXO1/FOXO3	5
obese male vs lean male	Mesothelial	Photodynamic therapy-induced unfolded protein response	8/567	29/7763	0.000836057	0.0181272	0.014881	HSPA5/DDIT3/XBP1/DNAJB11/NFE2L2/ATF3/PDIA6/HSP90B1	8
obese male vs lean male	Mesothelial	16p11.2 proximal deletion syndrome	14/567	76/7763	0.00104956	0.021767	0.0178689	MAP2K3/REL/YPEL3/KIF22/CCT5/NFKB1/CCT6A/CCT2/CCT3/TMEM219/PTEN/TCP1/CCT8/ASPHD1	14
obese male vs lean male	Mesothelial	Gastrin signaling pathway	18/567	114/7763	0.00143756	0.0255634	0.0209855	PIK3R1/NFKBIA/CDKN1A/SERPINB2/RPS6/BIRC3/NFKB1/EIF4EBP1/FOXO1/BMP2/CLDN1/STAT3/RHOB/SERPINE1/CXCL8/JAG1/FOXO3/JUN	18
obese male vs lean male	Mesothelial	Parkin-ubiquitin proteasomal system pathway	13/567	70/7763	0.0014519	0.0255634	0.0209855	HSPA8/TUBA1C/HSPA1B/TUBB4B/HSPA1A/HSPA5/TUBB6/TUBB2A/TUBA1B/HSPA9/PSMD11/PSMD7/HSPA4	13
obese male vs lean male	Mesothelial	Electron transport chain: OXPHOS system in mitochondria	17/567	105/7763	0.00145735	0.0255634	0.0209855	ATP5MC2/COX7C/NDUFS5/SLC25A5/COX4I1/NDUFA4/ATP5IF1/NDUFC1/COX6C/ATP5F1D/COX6A1/NDUFA1/NDUFS7/NDUFA5/UQCR10/COX7A2L/ATP5ME	17
obese male vs lean male	Mesothelial	Mammary gland development pathway - Puberty (Stage 2 of 4)	5/567	13/7763	0.00160426	0.0255634	0.0209855	TIMP1/FOSL1/AREG/FN1/VIM	5
obese male vs lean male	Mesothelial	Transcriptional cascade regulating adipogenesis	5/567	13/7763	0.00160426	0.0255634	0.0209855	CEBPD/DDIT3/CEBPB/KLF5/KLF2	5
obese male vs lean male	Mesothelial	IL1 and megakaryocytes in obesity	7/567	25/7763	0.00160776	0.0255634	0.0209855	IL1R1/TIMP1/CCL2/ICAM1/NFKB1/IL18/SELENBP1	7
obese male vs lean male	Mesothelial	Unfolded protein response	7/567	25/7763	0.00160776	0.0255634	0.0209855	TXNIP/HSPA5/DDIT3/XBP1/EIF2S1/TNFRSF10B/NFE2L2	7
obese male vs lean male	Mesothelial	Pathogenic Escherichia coli infection	11/567	55/7763	0.00178294	0.0274343	0.0225213	KRT18/TUBA1C/TUBB4B/TUBB6/NCL/TUBB2A/ACTG1/ARPC5L/CLDN1/TUBA1B/ACTB	11
obese male vs lean male	Mesothelial	Nuclear receptors meta-pathway	38/567	322/7763	0.00205783	0.0306745	0.0251813	PDK4/TSC22D3/CCL2/SERPINB2/SLC39A14/MAFF/FTL/GSTM5/THBD/HSPA1A/TNFAIP3/SPRY1/BIRC3/GSTM3/MGST1/CDKN1C/FOXO1/MGST3/NFKB2/STAT3/ENC1/GADD45B/HSP90AB1/JUNB/SEC14L1/HSP90AA1/SCP2/GSTP1/CCL20/JUN/CAVIN2/NFE2L2/PRDX6/TXN/ANGPTL4/JUND/SLC39A8/DNAJB1	38
obese male vs lean male	Mesothelial	Apoptosis modulation and signaling	15/567	91/7763	0.00226787	0.032781	0.0269106	IL1R1/NFKBIA/CYCS/HSPA1A/TNFSF10/BIRC3/NFKB1/BAG3/TNFRSF10B/PTRH2/CASP4/TNFRSF1A/JUN/PTPN13/CFLAR	15
obese male vs lean male	Mesothelial	IL-1 signaling pathway	11/567	57/7763	0.00240718	0.0331554	0.0272179	IL1R1/PIK3R1/NFKBIA/CCL2/MAP2K3/REL/NFKB1/MAPKAPK2/IL1RAP/UBE2N/JUN	11
obese male vs lean male	Mesothelial	Myometrial relaxation and contraction pathways	22/567	158/7763	0.00243279	0.0331554	0.0272179	IL6/RGS4/MAFF/IGFBP5/ADM/YWHAB/NFKB1/GNG11/YWHAG/ACTG1/RGS16/RAMP2/CALM1/IGFBP6/ACTB/RAMP1/ATP2A2/JUN/CALM2/ATF3/RGS5/SLC8A1	22
obese male vs lean male	Mesothelial	TNF-related weak inducer of apoptosis (TWEAK) signaling pathway	9/567	42/7763	0.00279568	0.0367314	0.0301536	NFKBIA/TNFRSF12A/CCL2/IL6/BIRC3/NFKB1/RELB/NFKB2/JUN	9
obese male vs lean male	Mesothelial	Hepatitis C and hepatocellular carcinoma	10/567	50/7763	0.00284919	0.0367314	0.0301536	IL6/CDKN1A/HIF1A/BIRC3/NFKB1/STAT3/CXCL8/PODXL/UCHL1/JUN	10
obese male vs lean male	Mesothelial	Extracellular vesicles in the crosstalk of cardiac cells	7/567	28/7763	0.00326957	0.0410418	0.033692	IL6/HSPB1/CD63/STAT3/CD81/PTEN/SOD1	7
obese male vs lean male	Mesothelial	Apoptosis	14/567	86/7763	0.00353026	0.0431779	0.0354456	PIK3R1/IRF1/NFKBIA/CYCS/TNFSF10/BIRC3/NFKB1/NFKBIE/TNFRSF10B/TNFRSF21/CASP4/TNFRSF1A/JUN/CFLAR	14
obese male vs lean male	Mesothelial	Methionine de novo and salvage pathway	6/567	22/7763	0.00401249	0.0478489	0.0392801	MAT2A/AMD1/ODC1/ADI1/SRM/TXN	6
obese male vs lean male	Mesothelial	Mammary gland development pathway - Involution (Stage 4 of 4)	4/567	10/7763	0.00414325	0.0482032	0.039571	SOCS3/STAT3/CHI3L1/IL6ST	4
obese male vs lean male	Mesothelial	Circadian rhythm genes	26/567	207/7763	0.00443117	0.0485616	0.0398652	NAMPT/IL6/DDX5/ID4/RPS27A/EGR3/TOP1/SFPQ/SKP1/RELB/NR1D2/ID3/OGT/CAVIN3/PER1/KLF10/HNRNPU/HOMER1/SERPINE1/PPP1CB/ID2/CST3/PTEN/JUN/HNRNPD/JUND	26
obese male vs lean male	Mesothelial	Vitamin B12 metabolism	10/567	53/7763	0.00443939	0.0485616	0.0398652	SOD2/CCL2/ICAM1/IL6/LDLR/NFKB1/NFKB2/SERPINE1/LRP2/SOD1	10
obese male vs lean male	Mesothelial	Zinc homeostasis	8/567	37/7763	0.00447947	0.0485616	0.0398652	MT2A/MT1E/MT1X/SLC39A14/MT1M/MT1A/MT1G/SLC39A8	8
obese female vs lean female	Fibro	Cytoplasmic ribosomal proteins	55/430	90/7763	5.16676e-47	2.42321e-44	2.10478e-44	RPS27/RPL37A/RPL35A/RPL34/RPL37/RPL39/RPS26/RPL41/RPS29/RPS17/RPL38/RPL17/RPS28/RPL36/RPS21/RPS8/RPL36A/RPLP2/RPS15A/RPL3/RPL22/RPS2/RPL7/RPL35/RPL26/RPL10A/RPL15/RPL13A/RPS3/RPS3A/RPS25/RPL9/RPL7A/RPL6/RPS9/RPL32/RPL13/RPS24/RPL31/RPL30/RPL23/RPS12/RPS15/RPL28/RPL8/RPS10/RPL18A/RPS4X/RPL10/RPSA/RPS5/RPL27A/FAU/RPS6/RPS11	55
obese female vs lean female	Fibro	VEGFA-VEGFR2 signaling pathway	58/430	438/7763	2.41304e-10	5.65858e-08	4.91499e-08	TXNIP/NR4A1/HSP90AA1/RPLP2/HSPA1A/LDHA/TMSB10/IGFBP3/RPL7/RPL26/RPL10A/TMSB4X/RPL13A/ACKR3/ITGB1/PIK3R1/CYCS/EGR1/SH3BGRL3/CAV1/VEGFA/CLIC1/ACTG1/RACK1/EGR3/F3/GAPDH/SDCBP/DNAJA1/HTRA1/RPL18A/NR4A3/CFL1/GJA1/SOD2/STAT3/NEXN/NFKBIA/TBCA/IER5/RPS6/ARF4/RPS11/PLAUR/NR4A2/HSPB1/ATF4/TXN/PRDX6/ANXA1/PTMA/ADAMTS1/SMARCA2/PFN1/MMP2/CCL2/PLAU/ELOC	58
obese female vs lean female	Fibro	Orexin receptor pathway	30/430	155/7763	1.15044e-09	1.79853e-07	1.56218e-07	MYC/NR4A1/JUNB/LDHA/CDKN1A/KLF4/FOSB/GADD45B/COX7A1/PIK3R1/MAFF/EGR1/BHLHE40/VEGFA/FOS/EGR3/CXCL2/LDLR/KLF10/NR4A3/ID3/IL6/LAMA2/ARC/FOSL2/BTF3/SKIL/HSPA5/SGK1/ID1	30
obese female vs lean female	Fibro	Electron transport chain: OXPHOS system in mitochondria	24/430	105/7763	1.70653e-09	2.00091e-07	1.73797e-07	ATP5ME/COX7C/ATP5F1E/NDUFB1/NDUFA1/COX7A1/UQCR11/UQCRQ/NDUFC1/NDUFB4/NDUFA3/UQCR10/COX17/COX6B1/ATP5MF/SLC25A5/NDUFA2/ATP5MG/COX7A2/SLC25A6/COX6C/ATP5IF1/COX5B/NDUFB2	24
obese female vs lean female	Fibro	Burn wound healing	20/430	110/7763	2.02533e-06	0.000171409	0.000148884	KLF4/TIMP1/S100A6/COL1A2/VEGFA/CXCL12/SFRP2/IL6/NFKBIA/CXCL14/ELN/TIMP2/FBN1/NFKBIZ/PFN1/COL1A1/MMP2/CCL2/SERPINH1/CD248	20
obese female vs lean female	Fibro	Oncostatin M signaling pathway	15/430	66/7763	2.19287e-06	0.000171409	0.000148884	JUNB/JUND/SOCS3/CEBPB/PIK3R1/EGR1/VEGFA/FOS/LDLR/STAT3/NFKBIA/SERPINE1/RPS6/LIFR/CCL2	15
obese female vs lean female	Fibro	Nonalcoholic fatty liver disease	24/430	159/7763	6.12352e-06	0.000410276	0.000356361	SOCS3/COX7C/NDUFA13/NDUFB1/NDUFA1/COX7A1/UQCR11/PIK3R1/UQCRQ/CYCS/NDUFC1/NDUFB4/NDUFA3/UQCR10/VMP1/COX6B1/IL6/NDUFA2/COX7A2/ATF4/COX6C/COX5B/NDUFB2/CCL2	24
obese female vs lean female	Fibro	Adipogenesis	21/430	131/7763	9.0461e-06	0.000530328	0.000460637	SOCS3/CEBPB/LMNA/CDKN1A/NR2F1/GADD45B/NAMPT/NR3C1/CEBPD/MIF/ID3/IL6/STAT3/PTGIS/AHR/SERPINE1/LIFR/KLF6/CFD/MBNL1/SFRP4	21
obese female vs lean female	Fibro	IL-18 signaling pathway	33/430	279/7763	2.62439e-05	0.0013676	0.00118788	NR4A1/SOCS3/CEBPB/TMSB4X/TIMP1/KLF2/B2M/PIK3R1/COL1A2/CYCS/NDUFC1/IER3/VEGFA/FOS/ATF3/CXCL2/COX17/COL3A1/BTG2/IL6/PTX3/HSPB8/IRF1/NFKBIA/PTEN/RPS11/HSPB1/NFKBIZ/COL1A1/MMP2/ARL4D/RGS16/CCL2	33
obese female vs lean female	Fibro	Apoptosis-related network due to altered Notch3 in ovarian cancer	12/430	54/7763	2.92417e-05	0.00137144	0.00119121	JUND/SOCS3/CDKN1A/IER3/THBS1/HSPD1/APOE/YBX3/HSPB1/HSPA5/NQO1/APP	12
obese female vs lean female	Fibro	Complement and coagulation cascades	12/430	59/7763	7.41426e-05	0.00316117	0.00274576	C7/TFPI/F10/CLU/F3/CD55/CFH/SERPINE1/PLAUR/CFD/PLAT/PLAU	12
obese female vs lean female	Fibro	Network map of SARS-CoV-2 signaling pathway	27/430	221/7763	8.23046e-05	0.00321674	0.00279403	DUSP1/JUNB/HSPA8/CEBPB/IGFBP3/ACTB/GSN/EGR1/FOS/ACTG1/CXCL12/CXCL2/APOD/HBB/IL6/RHEB/AHR/CFH/IFITM3/SERPINE1/RPS6/CTSL/SMAD5/BST2/IFI6/CCL2/IFI27	27
obese female vs lean female	Fibro	Nuclear receptors meta-pathway	34/430	322/7763	0.000195931	0.00706857	0.00613969	MYC/JUNB/JUND/PDK4/HSP90AA1/SPRY1/HSPA1A/DNAJB1/ACKR3/GADD45B/HSP90AB1/MAFF/SLC2A3/EGR1/BHLHE40/FKBP5/NR3C1/FTL/SLC19A2/STAT3/SLC39A14/AHR/GPX3/GSTP1/PRDX1/CDKN1C/TXN/NQO1/PRDX6/CCL2/STOM/CYP1B1/SOD3/SRGN	34
obese female vs lean female	Fibro	Spinal cord injury	17/430	120/7763	0.000304684	0.0102069	0.00886562	MYC/NR4A1/ZFP36/PTPRA/EGR1/RTN4/FOS/CXCL2/BTG2/MIF/IL6/GJA1/PLA2G2A/ANXA1/LGALS3/CCL2/VCAN	17
obese female vs lean female	Fibro	Mitochondrial complex IV assembly	8/430	35/7763	0.00051928	0.0162361	0.0141025	COX7C/COX16/PET100/COX17/COX6B1/COX7A2/COX6C/COX5B	8
obese female vs lean female	Fibro	Lung fibrosis	11/430	63/7763	0.000596511	0.0174852	0.0151875	CEBPB/TIMP1/CXCL2/FAM13A/IL6/PTX3/SKIL/ELN/MMP2/CCL2/PLAU	11
obese female vs lean female	Fibro	Endochondral ossification	11/430	65/7763	0.000784656	0.0204447	0.017758	VEGFA/ADAMTS4/PTHLH/PLAT/SLC38A2/CDKN1C/ADAMTS1/CALM2/PLAU/SERPINH1/MGP	11
obese female vs lean female	Fibro	Endochondral ossification with skeletal dysplasias	11/430	65/7763	0.000784656	0.0204447	0.017758	VEGFA/ADAMTS4/PTHLH/PLAT/SLC38A2/CDKN1C/ADAMTS1/CALM2/PLAU/SERPINH1/MGP	11
obese female vs lean female	Fibro	TGF-beta signaling pathway	17/430	133/7763	0.00101812	0.0251314	0.0218288	MYC/JUNB/JUND/CDKN1A/FOSB/ITGB1/PIK3R1/COL1A2/CAV1/THBS1/FOS/ATF3/KLF10/DAB2/SKIL/KLF6/APP	17
obese female vs lean female	Fibro	Glucocorticoid receptor pathway	11/430	71/7763	0.00166457	0.0390341	0.0339046	HSP90AA1/SPRY1/ACKR3/GADD45B/BHLHE40/NR3C1/SLC19A2/CDKN1C/CCL2/STOM/SRGN	11
obese female vs lean female	Fibro	Oxidative phosphorylation	10/430	62/7763	0.00196485	0.0438816	0.0381151	ATP5ME/ATP5F1E/NDUFB1/NDUFC1/NDUFB4/NDUFA3/ATP5MF/NDUFA2/ATP5MG/NDUFB2	10
obese female vs lean female	Fibro	Oxidative stress response	7/430	34/7763	0.00222334	0.0462266	0.0401519	JUNB/FOS/SOD2/GPX3/NQO1/SOD3/MT1X	7
obese female vs lean female	Fibro	Vitamin B12 metabolism	9/430	53/7763	0.00226697	0.0462266	0.0401519	LDLR/HBB/IL6/SOD2/APOE/SERPINE1/PLAT/CCL2/SOD3	9
obese female vs lean female	Endothelial	Cytoplasmic ribosomal proteins	39/249	90/7763	3.10769e-35	1.212e-32	1.08933e-32	RPL17/RPS28/RPL37/RPS29/RPS27/RPL34/RPL39/RPL37A/RPL36/RPS26/RPL38/RPS17/RPL3/RPL36A/RPL35A/RPL7/RPS21/RPLP2/RPS4X/RPL9/RPL41/RPL10/RPL13/RPS7/RPS3A/RPS6/RPS2/RPL15/RPL10A/RPS10/RPS3/RPL13A/RPL6/RPL28/RPS15A/RPL22/RPS8/RPS5/RPL26	39
obese female vs lean female	Endothelial	VEGFA-VEGFR2 signaling pathway	42/249	438/7763	9.1433e-11	1.78294e-08	1.60248e-08	ADAMTS9/TMSB4X/RCAN1/HSP90AA1/HSPA1A/GJA1/RPL7/ELOC/RPLP2/CCL2/PNP/ATF4/CYCS/LDHA/RAP1A/RPS6/CRIP2/HBEGF/MEF2C/RPL10A/PGK1/APOLD1/SHC1/RACK1/RPL13A/EIF3D/ITGB1/TMSB10/IER5/PXN/TUBA1C/CAPN2/NDRG1/RPL26/SDCBP/DNAJA1/CSRP2/HSPB1/IGFBP3/SOD2/GAPDH/PRDX6	42
obese female vs lean female	Endothelial	nsp1 from SARS-CoV-2 inhibits translation initiation in the host cell	6/249	17/7763	9.42679e-06	0.00122548	0.00110145	EIF1/EIF3I/EIF2S1/EIF3A/EIF3D/EIF5	6
obese female vs lean female	Endothelial	Oncostatin M signaling pathway	10/249	66/7763	4.17274e-05	0.00406842	0.00365664	CCL2/SOCS3/RPS6/LDLR/SHC1/JUND/PXN/HIF1A/JUNB/TIMP3	10
obese female vs lean female	Endothelial	Nuclear receptors meta-pathway	23/249	322/7763	0.000252187	0.0166436	0.014959	FTL/HSP90AA1/FTH1/HSPA1A/SLC2A3/MYC/CCL2/ARL5B/HBEGF/THBD/DNAJB1/MAFF/SPRY1/JUND/B3GNT5/PRDX1/HSP90AB1/JUNB/STOM/CYP1B1/GADD45B/SRGN/PRDX6	23
obese female vs lean female	Endothelial	Apoptosis-related network due to altered Notch3 in ovarian cancer	8/249	54/7763	0.000290144	0.0166436	0.014959	CDKN1A/SOCS3/YBX3/JUND/THBS1/HSPD1/HSPB1/IER3	8
obese female vs lean female	Endothelial	Vitamin D receptor pathway	16/249	186/7763	0.000298731	0.0166436	0.014959	CDKN1A/MYC/S100A6/HLA-DQA2/G0S2/TPM1/S100A4/THBD/SERPINB1/HIF1A/PRDM1/JUNB/CD9/TIMP3/IGFBP3/ID1	16
obese female vs lean female	Endothelial	Glucocorticoid receptor pathway	9/249	71/7763	0.000407455	0.0198634	0.017853	HSP90AA1/CCL2/ARL5B/THBD/SPRY1/B3GNT5/STOM/GADD45B/SRGN	9
obese female vs lean female	Endothelial	Type 2 papillary renal cell carcinoma	6/249	36/7763	0.000889188	0.0385315	0.0346315	CDKN1A/ELOC/EPAS1/ELOB/HIF1A/SFPQ	6
obese female vs lean female	Endothelial	Photodynamic therapy-induced HIF-1 survival signaling	6/249	37/7763	0.00103323	0.0394433	0.035451	SLC2A3/LDHA/PGK1/HIF1A/MCL1/IGFBP3	6
obese female vs lean female	Endothelial	Photodynamic therapy-induced AP-1 survival signaling	7/249	51/7763	0.0011125	0.0394433	0.035451	HSP90AA1/CDKN1A/IL6/HBEGF/TNFRSF1A/JUNB/MCL1	7
obese female vs lean female	Endothelial	Orexin receptor pathway	13/249	155/7763	0.00138151	0.0420831	0.0378237	CDKN1A/MYC/FOSL2/LDHA/IL6/HBEGF/LDLR/MAFF/HIF1A/JUNB/LPL/GADD45B/ID1	13
obese female vs lean female	Endothelial	Translation factors	7/249	53/7763	0.00140277	0.0420831	0.0378237	EIF1/EIF3I/EIF4A1/EIF2S1/EIF3A/EIF3D/EIF5	7
obese female vs lean female	Endothelial	Parkin-ubiquitin proteasomal system pathway	8/249	70/7763	0.00169358	0.0466845	0.0419594	HSPA1A/HSPA6/HSPA1B/HSPA8/PSMD8/TUBA1B/TUBB6/TUBA1C	8
obese female vs lean female	Endothelial	Oxidative damage response	6/249	41/7763	0.00179556	0.0466845	0.0419594	CDKN1A/C1R/CYCS/C1S/C1QB/C1QA	6
obese female vs lean female	Immune	Cytoplasmic ribosomal proteins	49/280	90/7763	5.72097e-48	2.21401e-45	1.8006e-45	RPL37A/RPL37/RPL39/RPS26/RPS29/RPL38/RPL17/RPS28/RPS27/RPS9/RPS17/RPL34/RPS21/RPL3/RPL15/RPL36/RPL13/RPL36A/RPS4X/RPS3A/RPL9/RPLP2/RPL10/RPS2/RPS18/RPL7A/RPL7/RPS3/RPL10A/RPL41/RPL18/RPL29/RPL27A/RPL35A/RPL18A/RPS5/RPS16/RPS6/RPL8/RPL35/RPL19/RPS11/RPL22/RPS7/RPS15A/RPL13A/RPLP0/RPS10/RPSA	49
obese female vs lean female	Immune	VEGFA-VEGFR2 signaling pathway	43/280	438/7763	1.16523e-09	1.50704e-07	1.22564e-07	TXNIP/RPLP2/TMSB10/RACK1/RPL7/HSP90AA1/HMGB1/RPL10A/ETS1/TPM3/STAT3/NCF1/RPL18A/LDHA/RPS6/NR4A3/RPS11/NFKB1/NR4A2/TMSB4X/NFKBIA/RPL13A/CYCS/EZR/PLAUR/CXCL8/ICAM1/IQGAP1/SET/CCL2/PAK2/SH3BGRL3/NR4A1/VEGFA/PTGS2/SDCBP/ITGB1/MEF2C/IER5/SOD2/CYBB/EGR1/ANXA1	43
obese female vs lean female	Immune	IL-18 signaling pathway	33/280	279/7763	1.16825e-09	1.50704e-07	1.22564e-07	NCF1/NACA/SOCS3/SLC4A7/RPS11/NFKB1/COX17/TMSB4X/NFKBIA/CCL3/CYCS/REL/CXCL8/TNFAIP3/PHF20/ICAM1/IER3/BIRC3/CCL2/NFKBIZ/NR4A1/KLF2/CXCL3/CXCL2/VEGFA/PTGS2/IL1B/CD83/GRN/CCL4/CEBPB/TIMP1/LTB	33
obese female vs lean female	Immune	Photodynamic therapy-induced NF-kB survival signaling	10/280	35/7763	2.62082e-07	2.20256e-05	1.79128e-05	NFKB1/REL/CXCL8/ICAM1/BIRC3/BCL2A1/CXCL2/VEGFA/PTGS2/IL1B	10
obese female vs lean female	Immune	Apoptosis-related network due to altered Notch3 in ovarian cancer	12/280	54/7763	3.38983e-07	2.20256e-05	1.79128e-05	JUND/ETS1/SOCS3/NFKB1/IER3/PAK2/THBS1/HSPA5/HSPD1/CDKN1A/YBX3/IL7R	12
obese female vs lean female	Immune	Burn wound healing	17/280	110/7763	3.41482e-07	2.20256e-05	1.79128e-05	S100A6/HMGB1/NFKB1/S100A11/NFKBIA/CXCL8/TNFAIP3/ICAM1/CXCR4/CCL2/NFKBIZ/VEGFA/IL1B/S100A9/DCN/KLF4/TIMP1	17
obese female vs lean female	Immune	Orexin receptor pathway	20/280	155/7763	6.38909e-07	3.53225e-05	2.87269e-05	FOSL2/LDHA/MAFF/GADD45B/NR4A3/DUSP4/BTF3/SERP1/CXCL8/ICAM1/HSPA5/NR4A1/CXCL2/VEGFA/IL1B/FOSB/CDKN1A/JUNB/EGR1/KLF4	20
obese female vs lean female	Immune	Electron transport chain: OXPHOS system in mitochondria	15/280	105/7763	4.67994e-06	0.000226392	0.000184119	ATP5F1E/ATP5ME/UQCR11/COX7C/NDUFA1/NDUFA3/COX6C/NDUFB1/COX6B1/COX17/ATP5MG/UQCRQ/ATP5MF/UQCR10/COX5B	15
obese female vs lean female	Immune	Network map of SARS-CoV-2 signaling pathway	22/280	221/7763	1.39653e-05	0.000600506	0.000488376	HBB/CD2/ACTB/RPS6/CD3G/HSPA8/CCL3/CXCL8/CCL2/EIF4A2/CXCL3/CXCL2/PTGS2/IL1B/IFITM1/JUNB/DDIT4/NLRP3/CTSZ/EGR1/CCL4/CEBPB	22
obese female vs lean female	Immune	Prostaglandin signaling	8/280	33/7763	1.63938e-05	0.000634441	0.000515974	NFKB1/AREG/CCL3/CXCL8/CCL2/VEGFA/IL1B/NLRP3	8
obese female vs lean female	Immune	IL1 and megakaryocytes in obesity	7/280	25/7763	2.02503e-05	0.000653612	0.000531565	NFKB1/ICAM1/CCL2/IL1B/S100A9/NLRP3/TIMP1	7
obese female vs lean female	Immune	Oncostatin M signaling pathway	11/280	66/7763	2.0267e-05	0.000653612	0.000531565	JUND/STAT3/RPS6/SOCS3/NFKB1/NFKBIA/CCL2/VEGFA/JUNB/EGR1/CEBPB	11
obese female vs lean female	Immune	Nonalcoholic fatty liver disease	17/280	159/7763	5.5131e-05	0.00164121	0.00133475	UQCR11/COX7C/NDUFA1/NDUFA3/COX6C/NDUFA13/NDUFB1/COX6B1/SOCS3/NFKB1/UQCRQ/UQCR10/CYCS/CXCL8/COX5B/CCL2/IL1B	17
obese female vs lean female	Immune	Spinal cord injury	14/280	120/7763	9.8215e-05	0.00271494	0.00220799	PTPRA/GADD45A/MIF/CXCL8/ZFP36/ICAM1/CCL2/NR4A1/CXCL2/PTGS2/IL1B/EGR1/ANXA1/LTB	14
obese female vs lean female	Immune	Glucocorticoid receptor pathway	10/280	71/7763	0.000208981	0.00498576	0.00405479	SRGN/HSP90AA1/GADD45B/SERPINB9/TNFAIP3/BIRC3/CCL2/PTGS2/THBD/RGS2	10
obese female vs lean female	Immune	Complement system	12/280	99/7763	0.000214458	0.00498576	0.00405479	CD55/PLAUR/ICAM1/THBS1/FCGR3A/VSIG4/PRNP/DCN/FCN1/CFD/ITGB2/C5AR1	12
obese female vs lean female	Immune	Gastrin signaling pathway	13/280	114/7763	0.000219013	0.00498576	0.00405479	STAT3/RPS6/NFKB1/NFKBIA/CXCL8/BIRC3/VEGFA/PTGS2/ITGB1/MEF2C/CDKN1A/EGR1/KLF4	13
obese female vs lean female	Immune	Lung fibrosis	9/280	63/7763	0.000388436	0.00835137	0.00679195	MT2A/CCL3/CXCL8/CCL2/CXCL2/IL1B/CCL4/CEBPB/TIMP1	9
obese female vs lean female	Immune	Adipogenesis	13/280	131/7763	0.000849593	0.0173049	0.0140736	STAT3/GADD45B/SOCS3/GADD45A/LMNA/MIF/NAMPT/MBNL1/GTF3A/MEF2C/CDKN1A/CFD/CEBPB	13
obese female vs lean female	Immune	STING pathway in Kawasaki-like disease and COVID-19	5/280	22/7763	0.000935766	0.0181071	0.014726	NFKB1/NFKBIA/REL/IL1B/NLRP3	5
obese female vs lean female	Immune	Mitochondrial complex IV assembly	6/280	35/7763	0.00140124	0.0258228	0.021001	COX7C/PET100/COX6C/COX6B1/COX17/COX5B	6
obese female vs lean female	Immune	COVID-19 adverse outcome pathway	4/280	15/7763	0.00165012	0.028953	0.0235467	CCL3/CXCL8/CCL2/IL1B	4
obese female vs lean female	Immune	miRNAs involvement in the immune response in sepsis	8/280	63/7763	0.00179105	0.028953	0.0235467	NFKB1/NFKBIA/CCL3/REL/CXCL8/ICAM1/GZMB/CCL4	8
obese female vs lean female	Immune	Corticotropin-releasing hormone signaling pathway	10/280	93/7763	0.0018215	0.028953	0.0235467	JUND/FOSL2/HSP90AA1/NFKB1/NR4A2/NFKBIA/CXCL8/NR4A1/FOSB/JUNB	10
obese female vs lean female	Immune	Photodynamic therapy-induced HIF-1 survival signaling	6/280	37/7763	0.00188933	0.028953	0.0235467	LDHA/SLC2A3/MCL1/BCL2A1/VEGFA/PTGS2	6
obese female vs lean female	Immune	Hepatitis C and hepatocellular carcinoma	7/280	50/7763	0.00194517	0.028953	0.0235467	STAT3/NFKB1/CXCL8/BIRC3/VEGFA/PTGS2/CDKN1A	7
obese female vs lean female	Immune	Quercetin and Nf-kB / AP-1 induced apoptosis	4/280	16/7763	0.00213834	0.0306495	0.0249265	NFKB1/NFKBIA/VEGFA/PTGS2	4
obese female vs lean female	Immune	Cells and molecules involved in local acute inflammatory response	4/280	17/7763	0.00271782	0.0365408	0.0297176	CXCL8/ICAM1/ITGB1/ITGB2	4
obese female vs lean female	Immune	Vitamin B12 metabolism	7/280	53/7763	0.0027382	0.0365408	0.0297176	HBB/HBA1/NFKB1/ICAM1/CCL2/IL1B/SOD2	7
obese female vs lean female	Immune	Interactions of natural killer cells in pancreatic cancer	5/280	28/7763	0.00292579	0.0365453	0.0297214	CCL3/CCL2/FCGR3A/GZMB/CCL4	5
obese female vs lean female	Immune	SARS-CoV-2 innate immunity evasion and cell-specific immune response	8/280	68/7763	0.00292741	0.0365453	0.0297214	NFKB1/CCL3/CXCL8/CCL2/CXCL3/CXCL2/IFITM1/CCL4	8
obese female vs lean female	Immune	Copper homeostasis	7/280	54/7763	0.00305119	0.0368708	0.029986	MT1X/MT1E/MT2A/MT1G/COX17/PRNP/MT1A	7
obese female vs lean female	Immune	Nucleotide-binding oligomerization domain (NOD) pathway	6/280	41/7763	0.0032393	0.0368708	0.029986	HSP90AA1/NDUFA13/NFKBIA/IL1B/PRDM1/NLRP3	6
obese female vs lean female	Immune	Oxidative damage response	6/280	41/7763	0.0032393	0.0368708	0.029986	NFKB1/GADD45A/CYCS/CDKN1A/C1QC/C5AR1	6
obese female vs lean female	Mesothelial	Cytoplasmic ribosomal proteins	47/403	90/7763	3.79193e-37	1.62674e-34	1.53673e-34	RPS27/RPL37/RPS29/RPL17/RPS28/RPL37A/RPS26/RPL34/RPL39/RPL38/RPS17/RPL36/RPL22/RPL3/RPLP2/RPL35A/RPS8/RPL41/RPS15A/RPS25/RPL31/RPL15/RPS9/RPL7A/RPL21/RPS3/RPL36A/RPL8/RPL13/RPS7/RPS24/RPL9/RPL10A/RPL26/RPL28/RPL23/RPL35/RPS20/RPL30/RPS18/RPS21/RPL29/RPS5/RPL18/RPS4X/RPS2/RPL7	47
obese female vs lean female	Mesothelial	VEGFA-VEGFR2 signaling pathway	52/403	438/7763	1.08011e-08	2.31684e-06	2.18865e-06	TXNIP/EGR1/RPLP2/ANXA1/CCL2/HSPA1A/LDHA/TUBA1C/CYCS/CFL1/PFN1/MAP2K3/IER5/LRRC59/CLIC1/HSP90AA1/RACK1/GAPDH/ATF4/TXN/FHL2/ARPC5L/TMSB4X/NFKBIA/SOD2/RPL10A/RPL26/PLAUR/MAPKAPK2/DNAJA1/NFATC2/NRP2/ACTG1/BMP2/PPP2CA/CAV1/EZR/PIK3R1/LARP7/GPC1/NCL/PSMD11/NR4A3/ELOC/HBEGF/SDCBP/NEXN/IGFBP7/PRRC2C/ADAMTS1/RPL7/FN1	52
obese female vs lean female	Mesothelial	Electron transport chain: OXPHOS system in mitochondria	21/403	105/7763	7.03168e-08	1.00553e-05	9.49894e-06	ATP5ME/COX7C/ATP5F1E/NDUFB1/NDUFC1/NDUFA3/NDUFA1/UQCR11/UQCRQ/COX6B1/COX6C/SLC25A5/NDUFB4/UQCR10/COX7A2/COX7B/COX17/NDUFA2/SLC25A6/ATP5IF1/COX5B	21
obese female vs lean female	Mesothelial	Nonalcoholic fatty liver disease	24/403	159/7763	1.98002e-06	0.000212357	0.000200607	COX7C/NDUFB1/CCL2/CYCS/NDUFC1/NDUFA13/NDUFA3/NDUFA1/UQCR11/ATF4/UQCRQ/COX6B1/COX6C/NDUFB4/UQCR10/TNFRSF1A/COX7A2/PIK3R1/COX7B/EIF2S1/NDUFA2/COX5B/SOCS3/VCAM1	24
obese female vs lean female	Mesothelial	Mitochondrial complex IV assembly	9/403	35/7763	5.28941e-05	0.00453832	0.00428721	COX7C/PET100/COX16/COX6B1/COX6C/COX7A2/COX7B/COX17/COX5B	9
obese female vs lean female	Mesothelial	IL-18 signaling pathway	30/403	279/7763	0.000109145	0.00780389	0.0073721	CCL2/ENO1/CYCS/NDUFC1/TIMP1/TMSB4X/NFKBIA/TOMM40/SDC4/BTG2/FOS/BMP2/TNFRSF1A/PIK3R1/DES/TMEM165/HSPB8/COX17/B2M/LRRFIP1/COL3A1/RGS16/HDGF/PHF20/COL1A2/NFKBIZ/SOCS3/BIRC3/IER3/FN1	30
obese female vs lean female	Mesothelial	Ebola virus infection in host	17/403	131/7763	0.000409909	0.0243632	0.0230151	TOP1/CLTB/FLNC/RFC1/ACTG1/HLA-B/CAV1/PIK3R1/EIF2S1/CAV2/RAB7A/C1QBP/HLA-A/ACTN1/FLNA/GSN/SOCS3	17
obese female vs lean female	Mesothelial	Pathogenic Escherichia coli infection	10/403	55/7763	0.000454325	0.0243632	0.0230151	KRT18/TUBB4B/TUBA1C/TUBB2A/ARPC5L/TUBA1B/ACTG1/TUBB6/EZR/NCL	10
obese female vs lean female	Mesothelial	Methionine de novo and salvage pathway	6/403	22/7763	0.000690984	0.0329369	0.0311145	TXN/MAT2A/ODC1/AMD1/SRM/ADI1	6
obese female vs lean female	Mesothelial	Parkin-ubiquitin proteasomal system pathway	11/403	70/7763	0.000871355	0.0373811	0.0353128	HSPA8/TUBB4B/HSPA1A/TUBA1C/HSPA1B/TUBB2A/TUBA1B/HSPA5/TUBB6/PSMD11/HSPA6	11
obese female vs lean female	Mesothelial	Glucocorticoid receptor pathway	11/403	71/7763	0.000984157	0.0383684	0.0362454	CCL2/HSP90AA1/THBD/SPRY1/PTGES3/GADD45B/AKAP13/BIRC3/ANGPTL4/SRGN/TSC22D3	11
obese female vs lean female	Mesothelial	Orexin receptor pathway	18/403	155/7763	0.00107324	0.0383684	0.0362454	EGR1/LDHA/LDLR/HMGA1/KLF4/FOS/HSPA5/CDKN1A/FOSB/DUSP4/ID4/PIK3R1/SERP1/NR4A3/ARC/HBEGF/GADD45B/VCAM1	18
obese female vs lean female	Mesothelial	mRNA processing	16/403	133/7763	0.00137951	0.0455239	0.0430051	SRSF2/YBX1/HNRNPAB/SRSF7/SNRPB/SFPQ/SNU13/PRMT2/TRA2B/HNRNPA1/SNRPD2/SNRPD1/HNRNPA2B1/HNRNPH1/PRMT1/SRSF3	16
obese female vs lean female	Mesothelial	Burn wound healing	14/403	110/7763	0.00157627	0.0483014	0.0456288	CCL2/PFN1/TIMP1/NFKBIA/KLF4/SCEL/S100A6/TAGLN/COL1A2/NFKBIZ/S100A11/DCN/XIST/FN1	14
obese vs lean	Fibro	Cytoplasmic ribosomal proteins	38/297	90/7763	8.00757e-31	3.46728e-28	2.672e-28	RPS27/RPL32/RPL34/RPL37/RPL39/RPS29/RPS15A/RPS21/RPL36/RPS28/RPL38/RPL35A/RPL13A/RPL36A/RPL22/RPS23/RPL41/RPS8/RPS16/RPL10A/RPS2/RPL7/RPL26/RPL6/RPL17/RPL35/FAU/RPL23A/RPL30/RPS26/RPS15/RPL11/RPS25/RPS4Y1/RPL37A/RPS12/RPS17/RPS10	38
obese vs lean	Fibro	Orexin receptor pathway	27/297	155/7763	2.33782e-11	5.06138e-09	3.90047e-09	EGR1/CDKN1A/MYC/LDHA/NR4A1/FOS/GADD45B/JUNB/FOSB/CXCL2/MAFF/IL6/KLF4/VEGFA/NR4A3/KLF10/COX7A1/ICAM1/BHLHE40/PIK3R1/FOSL2/HSPA5/ID3/TENT5A/ARC/SGK1/LAMA2	27
obese vs lean	Fibro	IL-18 signaling pathway	35/297	279/7763	3.50179e-10	5.05425e-08	3.89497e-08	BTG2/ATF3/NFKBIZ/PTX3/IRF1/TIMP1/NR4A1/NFKBIA/FOS/SOCS3/CEBPB/KLF2/CXCL2/IER3/COL3A1/CYCS/IL6/CCL2/B2M/COL1A2/VEGFA/RGS16/COL1A1/ICAM1/JUN/PIK3R1/PTGS2/PTEN/NDUFC1/ARL4D/ENO1/REL/TNFAIP3/MMP2/TNFAIP2	35
obese vs lean	Fibro	VEGFA-VEGFR2 signaling pathway	42/297	438/7763	2.25757e-08	2.44382e-06	1.88329e-06	TXNIP/TMSB10/EGR1/SOD2/LDHA/NR4A1/NFKBIA/RPL13A/CYCS/DNAJA1/CCL2/IGFBP3/ACKR3/VEGFA/HSP90AA1/RPL10A/RPL7/RPL26/NR4A3/PLAUR/STAT3/ICAM1/JUN/IER5/PIK3R1/GJA1/PTGS2/NDRG1/SDCBP/ITGB1/ANXA1/RCAN1/SH3BGRL3/NR4A2/MMP2/PTMA/ADAMTS1/NCL/PLAU/ELOC/PRDX6/HSPA1A	42
obese vs lean	Fibro	Electron transport chain: OXPHOS system in mitochondria	18/297	105/7763	7.25259e-08	6.28074e-06	4.84015e-06	ATP5ME/ATP5F1E/NDUFB1/COX7C/UQCR11/SLC25A5/COX7A1/NDUFA1/UQCRQ/UQCR10/NDUFC1/NDUFA3/COX6B1/COX6C/NDUFB4/ATP5MG/ATP5MF/ATP5IF1	18
obese vs lean	Fibro	Oncostatin M signaling pathway	14/297	66/7763	1.36381e-07	9.84214e-06	7.58468e-06	EGR1/NFKBIA/FOS/SOCS3/CEBPB/JUNB/CCL2/VEGFA/LIFR/SERPINE1/JUND/STAT3/PIK3R1/OSMR	14
obese vs lean	Fibro	Adipogenesis	19/297	131/7763	4.82556e-07	2.98495e-05	2.3003e-05	CDKN1A/NAMPT/IGF1/SOCS3/CEBPB/GADD45B/LMNA/IL6/KLF6/LIFR/CEBPD/SERPINE1/SFRP4/STAT3/PTGIS/NR3C1/NR2F1/ID3/PLIN2	19
obese vs lean	Fibro	Nonalcoholic fatty liver disease	20/297	159/7763	2.42364e-06	0.00013118	0.000101091	SOCS3/CYCS/IL6/CCL2/NDUFB1/COX7C/UQCR11/COX7A1/NDUFA1/JUN/PIK3R1/UQCRQ/UQCR10/NDUFC1/VMP1/NDUFA3/COX6B1/COX6C/NDUFB4/NDUFA13	20
obese vs lean	Fibro	Spinal cord injury	17/297	120/7763	2.731e-06	0.000131391	0.000101255	BTG2/RTN4/EGR1/MYC/NR4A1/FOS/ZFP36/CXCL2/IL6/CCL2/ICAM1/GJA1/PTGS2/PLA2G2A/VCAN/ANXA1/IL1R1	17
obese vs lean	Fibro	Burn wound healing	16/297	110/7763	3.79196e-06	0.000164192	0.000126532	NFKBIZ/TIMP1/CXCL12/NFKBIA/IL6/CCL2/KLF4/COL1A2/VEGFA/COL1A1/ICAM1/XIST/TNFAIP3/CXCL14/MMP2/FBN1	16
obese vs lean	Fibro	Gastrin signaling pathway	16/297	114/7763	6.09847e-06	0.000240058	0.000184997	EGR1/CDKN1A/MYC/NFKBIA/FOS/KLF4/VEGFA/SERPINE1/STAT3/JUN/PIK3R1/PTGS2/CD44/ITGB1/ANXA2/TCF4	16
obese vs lean	Fibro	Glucocorticoid receptor pathway	12/297	71/7763	1.33058e-05	0.000480117	0.000369994	GADD45B/CCL2/ACKR3/HSP90AA1/BHLHE40/JUN/PTGS2/NR3C1/SLC19A2/TNFAIP3/SPRY1/SRGN	12
obese vs lean	Fibro	Small cell lung cancer	13/297	98/7763	8.33928e-05	0.00277762	0.00214053	CDKN1A/MYC/NFKBIA/GADD45B/CYCS/LAMA4/LAMB1/PIK3R1/PTGS2/PTEN/ITGB1/LAMC1/LAMA2	13
obese vs lean	Fibro	Nuclear receptors meta-pathway	27/297	322/7763	9.61513e-05	0.00297382	0.00229173	EGR1/PDK4/MYC/SLC2A3/GADD45B/JUNB/MAFF/HSP90AB1/CCL2/SLC39A14/ACKR3/HSP90AA1/JUND/STAT3/BHLHE40/JUN/PTGS2/NR3C1/SLC19A2/TNFAIP3/FKBP5/DNAJB1/DBI/SPRY1/PRDX6/SRGN/HSPA1A	27
obese vs lean	Fibro	Photodynamic therapy-induced AP-1 survival signaling	9/297	51/7763	0.000114767	0.00310537	0.0023931	MCL1/CDKN1A/FOS/JUNB/IL6/HSP90AA1/JUN/PDGFRA/MMP2	9
obese vs lean	Fibro	Circadian rhythm genes	20/297	207/7763	0.000120609	0.00310537	0.0023931	EGR1/NAMPT/NFIL3/UBC/PTGDS/IL6/ID2/DDX5/KLF9/SERPINE1/JUND/KLF10/BHLHE40/JUN/PTEN/ID3/HNRNPU/SFPQ/CREM/CST3	20
obese vs lean	Fibro	Lung fibrosis	10/297	63/7763	0.00012192	0.00310537	0.0023931	PTX3/TIMP1/IGF1/CEBPB/CXCL2/IL6/CCL2/MT2A/MMP2/PLAU	10
obese vs lean	Fibro	Apoptosis-related network due to altered Notch3 in ovarian cancer	9/297	54/7763	0.000181384	0.00428747	0.00330407	CDKN1A/SOCS3/YBX3/IER3/THBS1/JUND/HSPD1/HSPA5/APOE	9
obese vs lean	Fibro	miRNA targets in ECM and membrane receptors	8/297	43/7763	0.000188134	0.00428747	0.00330407	COL3A1/LAMA4/COL1A2/THBS1/COL6A1/COL6A2/LAMC1/COL6A3	8
obese vs lean	Fibro	Quercetin and Nf-kB / AP-1 induced apoptosis	5/297	16/7763	0.000244447	0.00529228	0.0040784	NFKBIA/FOS/VEGFA/JUN/PTGS2	5
obese vs lean	Fibro	Photodynamic therapy-induced NF-kB survival signaling	7/297	35/7763	0.000298547	0.00591069	0.00455498	CXCL2/IL6/VEGFA/ICAM1/PTGS2/REL/MMP2	7
obese vs lean	Fibro	PI3K-Akt signaling pathway	27/297	345/7763	0.000300312	0.00591069	0.00455498	MCL1/CDKN1A/MYC/IGF1/HSP90AB1/IL6/LAMA4/COL1A2/VEGFA/HSP90AA1/THBS1/COL6A1/COL1A1/LAMB1/PIK3R1/PTEN/COL6A2/ITGB1/LAMC1/COL6A3/ITGA5/CREB5/NTRK2/SGK1/PDGFRA/LAMA2/OSMR	27
obese vs lean	Fibro	Photodynamic therapy-induced HIF-1 survival signaling	7/297	37/7763	0.000428056	0.00805862	0.00621024	MCL1/LDHA/SLC2A3/IGFBP3/VEGFA/SERPINE1/PTGS2	7
obese vs lean	Fibro	TGF-beta signaling pathway	14/297	133/7763	0.000535755	0.00919383	0.00708507	ATF3/CDKN1A/MYC/FOS/JUNB/FOSB/COL1A2/KLF6/THBS1/JUND/KLF10/JUN/PIK3R1/ITGB1	14
obese vs lean	Fibro	Allograft rejection	11/297	89/7763	0.000544681	0.00919383	0.00708507	HLA-E/CXCL12/VEGFA/HLA-A/HLA-C/TUBA1B/CD55/AGTR1/C3/PDGFRA/HLA-B	11
obese vs lean	Fibro	Hepatitis C and hepatocellular carcinoma	8/297	50/7763	0.000552054	0.00919383	0.00708507	CDKN1A/MYC/IL6/VEGFA/STAT3/JUN/PTGS2/CD44	8
obese vs lean	Fibro	Prolactin signaling pathway	10/297	76/7763	0.000587003	0.0094138	0.00725458	IRF1/MYC/NFKBIA/FOS/SOCS3/STAT3/YWHAG/JUN/PIK3R1/ITGB1	10
obese vs lean	Fibro	Hypertrophy model	5/297	20/7763	0.000764866	0.0118281	0.00911514	ATF3/VEGFA/NR4A3/JUND/IL1R1	5
obese vs lean	Fibro	Corticotropin-releasing hormone signaling pathway	11/297	93/7763	0.000793967	0.0118547	0.00913566	NR4A1/NFKBIA/FOS/JUNB/FOSB/HSP90AA1/JUND/GJA1/FOSL2/NR4A2/TCF4	11
obese vs lean	Fibro	IL-6 signaling pathway	7/297	43/7763	0.00110086	0.0158891	0.0122447	IRF1/TIMP1/SOCS3/JUNB/IL6/STAT3/PIK3R1	7
obese vs lean	Fibro	CCL18 signaling pathway	8/297	56/7763	0.00119743	0.0167255	0.0128892	ATF3/MYC/LDHA/COL1A2/PTEN/CD44/VMP1/MMP2	8
obese vs lean	Fibro	Complement system	11/297	99/7763	0.00133993	0.018087	0.0139385	PTX3/THBS1/PLAUR/ICAM1/LAMB1/LAMC1/CD55/F10/CD59/C3/CFH	11
obese vs lean	Fibro	Inflammatory response pathway	6/297	33/7763	0.00137846	0.018087	0.0139385	COL3A1/COL1A2/THBS1/COL1A1/LAMB1/LAMC1	6
obese vs lean	Fibro	Complement and coagulation cascades	8/297	59/7763	0.00169283	0.0215587	0.0166139	PLAUR/SERPINE1/CD55/F10/PLAT/C3/PLAU/CFH	8
obese vs lean	Fibro	Hypothesized pathways in pathogenesis of cardiovascular disease	5/297	25/7763	0.00224037	0.0269467	0.020766	SERPINE1/LTBP2/AGTR1/POSTN/FBN1	5
obese vs lean	Fibro	Physiological and pathological hypertrophy of the heart	5/297	25/7763	0.00224037	0.0269467	0.020766	FOS/LIFR/STAT3/JUN/CALM2	5
obese vs lean	Fibro	Oxidative phosphorylation	8/297	62/7763	0.00233787	0.0273593	0.021084	ATP5ME/ATP5F1E/NDUFB1/NDUFC1/NDUFA3/NDUFB4/ATP5MG/ATP5MF	8
obese vs lean	Fibro	Zinc homeostasis	6/297	37/7763	0.00254503	0.0289999	0.0223483	SLC39A14/MT1A/MT2A/MT1X/MT1E/MT1M	6
obese vs lean	Fibro	Aryl hydrocarbon receptor pathway	9/297	78/7763	0.00278895	0.0309645	0.0238623	CDKN1A/MYC/JUNB/VEGFA/HSP90AA1/KLF6/JUND/JUN/PTGS2	9
obese vs lean	Fibro	Endochondral ossification	8/297	65/7763	0.00316153	0.0333888	0.0257305	IGF1/ADAMTS4/VEGFA/PLAT/CALM2/ADAMTS1/PLAU/MGP	8
obese vs lean	Fibro	Endochondral ossification with skeletal dysplasias	8/297	65/7763	0.00316153	0.0333888	0.0257305	IGF1/ADAMTS4/VEGFA/PLAT/CALM2/ADAMTS1/PLAU/MGP	8
obese vs lean	Fibro	Cells and molecules involved in local acute inflammatory response	4/297	17/7763	0.003366	0.0347019	0.0267424	IL6/ICAM1/ITGB1/C3	4
obese vs lean	Fibro	Malignant pleural mesothelioma	29/297	447/7763	0.00349519	0.0351957	0.027123	MCL1/ATF3/CDKN1A/MYC/PRSS23/CXCL12/IGF1/CYCS/CTHRC1/IL6/CCL2/LAMA4/VEGFA/FABP4/SFRP4/JUN/LAMB1/SLC3A2/NDRG1/PTEN/CD44/ITGB1/LAMC1/NTRK2/PDGFRA/LAMA2/MMP2/ADAMTS1/PLAU	29
obese vs lean	Fibro	Focal adhesion: PI3K-Akt-mTOR-signaling pathway	22/297	309/7763	0.00358798	0.035309	0.0272103	CDKN1A/SLC2A3/IGF1/COL3A1/HSP90AB1/LAMA4/COL1A2/VEGFA/HSP90AA1/THBS1/COL1A1/LAMB1/PIK3R1/PTEN/COL6A2/ITGB1/LAMC1/ITGA5/CREB5/PDGFRA/LAMA2/OSMR	22
obese vs lean	Fibro	Vitamin B12 metabolism	7/297	53/7763	0.0038016	0.0365798	0.0281896	SOD2/IL6/CCL2/SERPINE1/ICAM1/PLAT/APOE	7
obese vs lean	Fibro	NOTCH1 regulation of endothelial cell calcification	4/297	18/7763	0.0041991	0.0389537	0.030019	VEGFA/PLAT/SAT1/MGP	4
obese vs lean	Fibro	Copper homeostasis	7/297	54/7763	0.00422823	0.0389537	0.030019	JUN/PTEN/MT1A/MT2A/MT1X/MT1E/STEAP4	7
obese vs lean	Fibro	Bladder cancer	6/297	41/7763	0.00433141	0.039073	0.0301109	CDKN1A/MYC/VEGFA/THBS1/PIK3R1/MMP2	6
obese vs lean	Fibro	Focal adhesion	16/297	202/7763	0.00453486	0.0398201	0.0306867	IGF1/LAMA4/COL1A2/VEGFA/THBS1/COL1A1/JUN/LAMB1/PIK3R1/PTEN/COL6A2/ITGB1/LAMC1/ITGA5/PDGFRA/LAMA2	16
obese vs lean	Fibro	Network map of SARS-CoV-2 signaling pathway	17/297	221/7763	0.00468812	0.0398201	0.0306867	EGR1/DUSP1/HSPA8/CXCL12/FOS/CEBPB/JUNB/CXCL2/IL6/CCL2/IGFBP3/SERPINE1/APOD/JUN/PTGS2/CTSL/CFH	17
obese vs lean	Fibro	IL-4 signaling pathway	7/297	55/7763	0.00469013	0.0398201	0.0306867	NFIL3/NFKBIA/FOS/SOCS3/CEBPB/STAT3/PIK3R1	7
obese vs lean	Fibro	IL-2 signaling pathway	6/297	42/7763	0.0048946	0.040757	0.0314087	MYC/FOS/SOCS3/STAT3/JUN/PIK3R1	6
obese vs lean	Fibro	Mammary gland development pathway - Involution (Stage 4 of 4)	3/297	10/7763	0.00544496	0.0444843	0.0342811	MYC/SOCS3/STAT3	3
obese vs lean	Fibro	p53 transcriptional gene network	8/297	72/7763	0.00595624	0.0477602	0.0368056	BTG2/CDKN1A/CCL2/THBS1/SERPINE1/ICAM1/PTEN/SAT1	8
obese vs lean	Endothelial	Cytoplasmic ribosomal proteins	15/161	90/7763	3.50696e-10	1.30108e-07	1.00779e-07	RPS28/RPS27/RPS2/RPS16/RPL39/RPL21/RPL13A/RPS29/RPL36/RPL23A/RPS20/RPLP0/RPS4X/RPL38/RPS21	15
obese vs lean	Endothelial	Spinal cord injury	15/161	120/7763	2.11779e-08	3.9285e-06	3.04293e-06	ZFP36/VIM/FOS/MYC/EGR1/IL6/IL1R1/GJA1/CCL2/CXCL2/RTN4/RHOB/BTG2/LGALS3/AQP1	15
obese vs lean	Endothelial	Glucocorticoid receptor pathway	10/161	71/7763	1.73125e-06	0.000214098	0.000165836	CCL2/GADD45B/THBD/JUN/ANGPTL4/B3GNT5/SPRY1/CAVIN2/SRGN/CDKN1C	10
obese vs lean	Endothelial	Orexin receptor pathway	14/161	155/7763	3.57138e-06	0.000331246	0.000256575	CDKN1A/JUNB/LDLR/FOS/FOSB/MYC/EGR1/IL6/GADD45B/KLF4/CXCL2/LDHA/HES1/COX7A1	14
obese vs lean	Endothelial	Nonalcoholic fatty liver disease	14/161	159/7763	4.82409e-06	0.000357947	0.000277258	SOCS3/IL6/VMP1/CCL2/CYCS/COX6C/NDUFA4L2/JUN/NDUFB1/NDUFA3/NDUFA4/NDUFA12/NDUFA1/COX7A1	14
obese vs lean	Endothelial	Nuclear receptors meta-pathway	20/161	322/7763	1.00112e-05	0.000619023	0.000479482	JUNB/SLC2A3/HSP90AB1/MYC/EGR1/CCL2/GADD45B/STAT3/CYP1B1/JUND/THBD/JUN/ANGPTL4/B3GNT5/HES1/SPRY1/FTL/CAVIN2/SRGN/CDKN1C	20
obese vs lean	Endothelial	Oncostatin M signaling pathway	8/161	66/7763	5.9469e-05	0.00286591	0.00221987	SOCS3/JUNB/LDLR/FOS/EGR1/CCL2/STAT3/JUND	8
obese vs lean	Endothelial	IL-18 signaling pathway	17/161	279/7763	6.17986e-05	0.00286591	0.00221987	SOCS3/ATF3/FOS/NFKBIZ/IRF1/IL6/CCL2/CYCS/CETP/EPS8/CD36/CXCL2/FN1/IER3/JUN/RGS16/BTG2	17
obese vs lean	Endothelial	Photodynamic therapy-induced AP-1 survival signaling	7/161	51/7763	7.78651e-05	0.00320977	0.00248622	CDKN1A/JUNB/FOS/IL6/MCL1/JUN/TNFSF10	7
obese vs lean	Endothelial	Myometrial relaxation and contraction pathways	12/161	158/7763	0.000101256	0.00375661	0.00290979	ATF3/FOS/IL6/GJA1/ACTB/RAMP2/RGS5/JUN/RGS16/CALM1/CALD1/GNG11	12
obese vs lean	Endothelial	Apoptosis-related network due to altered Notch3 in ovarian cancer	7/161	54/7763	0.00011306	0.00381321	0.00295363	SOCS3/CDKN1A/YBX3/VIM/JUND/HSPD1/IER3	7
obese vs lean	Endothelial	Physiological and pathological hypertrophy of the heart	5/161	25/7763	0.000136904	0.00423261	0.00327849	FOS/STAT3/EDN1/JUN/CALM1	5
obese vs lean	Endothelial	Network map of SARS-CoV-2 signaling pathway	14/161	221/7763	0.00018877	0.00521215	0.00403722	HLA-DRB5/JUNB/FOS/EGR1/IL6/CCL2/ACTB/CXCL2/HLA-DRA/FN1/JUN/TNFSF10/IFITM1/APOD	14
obese vs lean	Endothelial	Aryl hydrocarbon receptor pathway	8/161	78/7763	0.000196685	0.00521215	0.00403722	CDKN1A/JUNB/MYC/CYP1B1/JUND/CD36/JUN/HES1	8
obese vs lean	Endothelial	VEGFA-VEGFR2 signaling pathway	21/161	438/7763	0.000262306	0.0064877	0.00502523	ADAMTS9/PNP/IGFBP7/RPL13A/RCAN1/ADAMTS1/EGR1/GJA1/CCL2/STAT3/CYCS/APOLD1/NCL/LDHA/DNAJA1/MEF2C/FN1/ELOC/JUN/SOD2/TMSB10	21
obese vs lean	Endothelial	Electron transport chain: OXPHOS system in mitochondria	9/161	105/7763	0.000311195	0.00721583	0.00558922	ATP5F1E/ATP5ME/COX6C/NDUFB1/NDUFA3/NDUFA4/NDUFA12/NDUFA1/COX7A1	9
obese vs lean	Endothelial	Ebola virus infection in host	10/161	131/7763	0.000372255	0.00812392	0.00629261	HLA-DRB5/SOCS3/TOP1/ACTB/HLA-DRA/HLA-A/HLA-DPA1/RHOB/HLA-DPB1/ITGA6	10
obese vs lean	Endothelial	TGF-beta signaling pathway	10/161	133/7763	0.000420344	0.00866376	0.00671076	CDKN1A/ATF3/JUNB/FOS/FOSB/MYC/JUND/MEF2C/FN1/JUN	10
obese vs lean	Endothelial	Gastrin signaling pathway	9/161	114/7763	0.000572767	0.011184	0.0086629	CDKN1A/FOS/MYC/EGR1/STAT3/KLF4/MEF2C/JUN/RHOB	9
obese vs lean	Endothelial	Galanin receptor pathway	4/161	21/7763	0.000809778	0.0150214	0.0116352	CDKN1A/FOS/IL6/CDKN1C	4
obese vs lean	Endothelial	Photodynamic therapy-induced HIF-1 survival signaling	5/161	37/7763	0.000918966	0.0154421	0.0119611	SLC2A3/MCL1/ANGPT2/EDN1/LDHA	5
obese vs lean	Endothelial	Mammary gland development pathway - Involution (Stage 4 of 4)	3/161	10/7763	0.000943961	0.0154421	0.0119611	SOCS3/MYC/STAT3	3
obese vs lean	Endothelial	PI3K/AKT/mTOR - VitD3 signaling	4/161	22/7763	0.000973871	0.0154421	0.0119611	SLC2A3/MYC/LDHA/HLA-DRA	4
obese vs lean	Endothelial	CCL18 signaling pathway	6/161	56/7763	0.000998948	0.0154421	0.0119611	VIM/ATF3/MYC/VMP1/LDHA/FN1	6
obese vs lean	Endothelial	Adipogenesis	9/161	131/7763	0.00154899	0.022987	0.0178052	SOCS3/CDKN1A/PLIN2/NAMPT/IL6/GADD45B/STAT3/MEF2C/CEBPD	9
obese vs lean	Endothelial	IL-2 signaling pathway	5/161	42/7763	0.00165004	0.0234669	0.018177	SOCS3/FOS/MYC/STAT3/JUN	5
obese vs lean	Endothelial	Oxidative phosphorylation	6/161	62/7763	0.00170784	0.0234669	0.018177	ATP5F1E/ATP5ME/NDUFA4L2/NDUFB1/NDUFA3/NDUFA4	6
obese vs lean	Endothelial	IL-6 signaling pathway	5/161	43/7763	0.00183634	0.0243316	0.0188467	SOCS3/JUNB/IRF1/IL6/STAT3	5
obese vs lean	Endothelial	Estrogen receptor pathway	3/161	13/7763	0.00214903	0.0252824	0.0195832	STAT3/CYP1B1/JUN	3
obese vs lean	Endothelial	Mammary gland development pathway - Puberty (Stage 2 of 4)	3/161	13/7763	0.00214903	0.0252824	0.0195832	VIM/MYC/FN1	3
obese vs lean	Endothelial	Endochondral ossification	6/161	65/7763	0.00218069	0.0252824	0.0195832	ADAMTS4/ADAMTS1/MEF2C/CALM1/MGP/CDKN1C	6
obese vs lean	Endothelial	Endochondral ossification with skeletal dysplasias	6/161	65/7763	0.00218069	0.0252824	0.0195832	ADAMTS4/ADAMTS1/MEF2C/CALM1/MGP/CDKN1C	6
obese vs lean	Endothelial	Allograft rejection	7/161	89/7763	0.00240094	0.0269924	0.0209077	HLA-DRB5/VIM/TUBA1B/HLA-DRA/HLA-A/HLA-DPA1/HLA-DPB1	7
obese vs lean	Endothelial	Apoptosis modulation and signaling	7/161	91/7763	0.00272491	0.0297336	0.023031	FOS/BAG3/IL1R1/MCL1/CYCS/JUN/TNFSF10	7
obese vs lean	Endothelial	let-7 inhibition of ES cell reprogramming	3/161	15/7763	0.00331632	0.035153	0.0272287	MYC/EGR1/KLF4	3
obese vs lean	Endothelial	Hepatitis C and hepatocellular carcinoma	5/161	50/7763	0.00359834	0.0370829	0.0287236	CDKN1A/MYC/IL6/STAT3/JUN	5
obese vs lean	Endothelial	MAPK pathway in congenital thyroid cancer	3/161	16/7763	0.00402001	0.0399424	0.0309385	FOS/MYC/JUN	3
obese vs lean	Endothelial	Small cell lung cancer	7/161	98/7763	0.00412924	0.0399424	0.0309385	CDKN1A/MYC/GADD45B/CYCS/FN1/ITGA6/CDKN1C	7
obese vs lean	Endothelial	Chromosomal and microsatellite instability in colorectal cancer	6/161	74/7763	0.0041988	0.0399424	0.0309385	CDKN1A/FOS/MYC/GADD45B/CYCS/JUN	6
obese vs lean	Endothelial	Hepatitis B infection	9/161	154/7763	0.00463093	0.0424691	0.0328956	CDKN1A/FOS/MYC/IL6/STAT3/CYCS/DDX3X/HSPG2/JUN	9
obese vs lean	Endothelial	Prolactin signaling pathway	6/161	76/7763	0.00479026	0.0424691	0.0328956	SOCS3/FOS/MYC/IRF1/STAT3/JUN	6
obese vs lean	Endothelial	nsp1 from SARS-CoV-2 inhibits translation initiation in the host cell	3/161	17/7763	0.00480782	0.0424691	0.0328956	EIF1/EIF3A/EIF3I	3
obese vs lean	Endothelial	Familial hyperlipidemia type 1	3/161	18/7763	0.00568246	0.0490278	0.0379758	LDLR/CETP/ANGPTL4	3
obese vs lean	Endothelial	Mitochondrial complex I assembly model OXPHOS system	5/161	56/7763	0.00587384	0.0495272	0.0383627	TMEM70/NDUFB1/NDUFA3/NDUFA12/NDUFA1	5
obese vs lean	Immune	Cytoplasmic ribosomal proteins	36/241	90/7763	1.49387e-31	5.93065e-29	4.62312e-29	RPL17/RPS28/RPL39/RPL38/RPS4X/RPL37/RPL3/RPS9/RPS2/RPL37A/RPS16/RPS29/RPL13/RPL15/RPL34/RPS17/RPL36/RPL10/RPS3/RPL36A/RPS18/RPS27/RPL7/RPL7A/RPS21/RPL27A/RPL23A/RPL10A/RPL9/RPS26/RPL13A/RPL18/RPS3A/RPS6/RPS4Y1/RPSA	36
obese vs lean	Immune	Allograft rejection	18/241	89/7763	1.61967e-10	3.21504e-08	2.50622e-08	HLA-DQA2/HLA-A/CD55/VEGFA/CXCL8/IL1B/GZMB/IL10/HLA-DMA/HLA-DRB1/C1QC/HLA-DQB1/HLA-DQA1/C1QA/C1QB/GNLY/HLA-DPA1/HLA-DPB1	18
obese vs lean	Immune	IL-18 signaling pathway	28/241	279/7763	3.1791e-08	3.83743e-06	2.99139e-06	HSPB1/TNFAIP3/SOCS3/PHF20/CYCS/NFKB1/CCL2/NFKBIZ/REL/NCF1/VEGFA/ICAM1/CCL3/CXCL8/CXCL2/NFKBIA/CXCL3/IL1B/BIRC3/PTGS2/GRN/IL10/IER3/CCL4/LTB/KLF2/TIMP1/CEBPB	28
obese vs lean	Immune	Burn wound healing	17/241	110/7763	3.86643e-08	3.83743e-06	2.99139e-06	TNFAIP3/S100A6/HMGB1/NFKB1/S100A11/CCL2/NFKBIZ/DCN/CXCR4/PFN1/VEGFA/ICAM1/CXCL8/NFKBIA/IL1B/TIMP1/S100A9	17
obese vs lean	Immune	VEGFA-VEGFR2 signaling pathway	36/241	438/7763	5.87863e-08	4.23621e-06	3.30226e-06	TXNIP/HSPA1A/HSPB1/TMSB10/RACK1/STAT3/RPL7/LDHA/RPL10A/EZR/NR4A2/HMGB1/CYCS/NR4A3/RPL13A/NFKB1/CCL2/RPS6/NCF1/PFN1/FYN/VEGFA/PLAUR/ICAM1/CXCL8/NFKBIA/TPM3/PTGS2/MEF2C/HBEGF/SDCBP/CYBB/ANXA1/DNAJA1/ETS1/SOD2	36
obese vs lean	Immune	Photodynamic therapy-induced NF-kB survival signaling	10/241	35/7763	6.40234e-08	4.23621e-06	3.30226e-06	NFKB1/REL/VEGFA/ICAM1/CXCL8/CXCL2/BCL2A1/IL1B/BIRC3/PTGS2	10
obese vs lean	Immune	IL1 and megakaryocytes in obesity	8/241	25/7763	5.26089e-07	2.98368e-05	2.32587e-05	NFKB1/CCL2/ICAM1/IL1B/NLRP3/HBEGF/TIMP1/S100A9	8
obese vs lean	Immune	Apoptosis-related network due to altered Notch3 in ovarian cancer	11/241	54/7763	6.04514e-07	2.9999e-05	2.33851e-05	JUND/HSPB1/SOCS3/NFKB1/THBS1/CDKN1A/HSPA5/IER3/ETS1/YBX3/APOE	11
obese vs lean	Immune	Ebola virus infection in host	16/241	131/7763	2.59174e-06	0.000114325	8.91195e-05	ACTB/HLA-DQA2/HLA-A/SOCS3/NFKB1/CLEC10A/REL/NPC2/HLA-DMA/HLA-DRB1/HLA-DQB1/HLA-DQA1/HLA-DPA1/CTSL/HLA-DPB1/CTSB	16
obese vs lean	Immune	Network map of SARS-CoV-2 signaling pathway	21/241	221/7763	4.46718e-06	0.000177347	0.000138248	HBB/ACTB/CCL2/RPS6/JUNB/FYN/CCL3/CXCL8/CXCL2/CXCL3/IL1B/PTGS2/NLRP3/CTSZ/IL10/CCL4/CD2/HLA-DRB1/CEBPB/CTSL/CTSB	21
obese vs lean	Immune	Prostaglandin signaling	8/241	33/7763	5.44439e-06	0.000185044	0.000144247	AREG/NFKB1/CCL2/VEGFA/CCL3/CXCL8/IL1B/NLRP3	8
obese vs lean	Immune	Orexin receptor pathway	17/241	155/7763	5.59327e-06	0.000185044	0.000144247	FOSL2/MAFF/DUSP4/LDHA/NR4A3/JUNB/VEGFA/ICAM1/CXCL8/CXCL2/FOSB/CDKN1A/HSPA5/IL1B/IL10/HBEGF/GADD45B	17
obese vs lean	Immune	Spinal cord injury	14/241	120/7763	1.89145e-05	0.00057762	0.000450273	ZFP36/CCL2/LGALS3/GADD45A/ICAM1/CXCL8/CXCL2/IL1B/PTGS2/LTB/ANXA1/VCAN/AIF1/C1QB	14
obese vs lean	Immune	Oxidative damage response	8/241	41/7763	3.02194e-05	0.000783031	0.000610397	CYCS/NFKB1/GADD45A/CDKN1A/C5AR1/C1QC/C1QA/C1QB	8
obese vs lean	Immune	Nonalcoholic fatty liver disease	16/241	159/7763	3.14864e-05	0.000783031	0.000610397	UQCR11/SOCS3/COX6B1/COX6C/CYCS/NFKB1/COX7C/NDUFA1/NDUFA3/CCL2/NDUFB1/COX5B/NDUFA13/CXCL8/IL1B/VMP1	16
obese vs lean	Immune	Oncostatin M signaling pathway	10/241	66/7763	3.15579e-05	0.000783031	0.000610397	JUND/STAT3/SOCS3/NFKB1/CCL2/RPS6/JUNB/VEGFA/NFKBIA/CEBPB	10
obese vs lean	Immune	Nuclear receptors meta-pathway	24/241	322/7763	5.69557e-05	0.00132942	0.00103633	SRGN/JUND/PDK4/FTH1/HSPA1A/SLC2A3/STAT3/TNFAIP3/DNAJB1/MAFF/PDE4B/SERPINB9/CCL2/JUNB/THBD/FKBP5/IL1B/BIRC3/PTGS2/ALOX5AP/HBEGF/GADD45B/PLTP/HSP90AB1	24
obese vs lean	Immune	Glucocorticoid receptor pathway	10/241	71/7763	6.02762e-05	0.00132942	0.00103633	SRGN/TNFAIP3/PDE4B/SERPINB9/CCL2/THBD/BIRC3/PTGS2/ALOX5AP/GADD45B	10
obese vs lean	Immune	COVID-19 adverse outcome pathway	5/241	15/7763	6.43772e-05	0.00134514	0.00104858	CCL2/CCL3/CXCL8/IL1B/IL10	5
obese vs lean	Immune	Acute viral myocarditis	11/241	87/7763	7.15969e-05	0.0014212	0.00110787	ACTB/STAT3/CD55/CYCS/CXCR4/FYN/ABL2/IL10/HLA-DMA/ITGB2/AIF1	11
obese vs lean	Immune	Lung fibrosis	9/241	63/7763	0.000126312	0.00227937	0.00177684	MT2A/CCL2/CCL3/CXCL8/CXCL2/IL1B/CCL4/TIMP1/CEBPB	9
obese vs lean	Immune	miRNAs involvement in the immune response in sepsis	9/241	63/7763	0.000126312	0.00227937	0.00177684	NFKB1/REL/ICAM1/CCL3/CXCL8/NFKBIA/GZMB/IL10/CCL4	9
obese vs lean	Immune	Hepatitis C and hepatocellular carcinoma	8/241	50/7763	0.000133403	0.00230264	0.00179498	STAT3/NFKB1/VEGFA/CXCL8/CDKN1A/BIRC3/PTGS2/CD44	8
obese vs lean	Immune	Microglia pathogen phagocytosis pathway	7/241	40/7763	0.000197751	0.00310685	0.00242189	NCF1/ARPC1B/CYBB/ITGB2/C1QC/C1QA/C1QB	7
obese vs lean	Immune	Vitamin B12 metabolism	8/241	53/7763	0.000203245	0.00310685	0.00242189	HBB/HBA1/NFKB1/CCL2/ICAM1/IL1B/SOD2/APOE	8
obese vs lean	Immune	Gastrin signaling pathway	12/241	114/7763	0.000203471	0.00310685	0.00242189	STAT3/NFKB1/RPS6/FYN/VEGFA/CXCL8/CDKN1A/NFKBIA/BIRC3/PTGS2/CD44/MEF2C	12
obese vs lean	Immune	STING pathway in Kawasaki-like disease and COVID-19	5/241	22/7763	0.000472402	0.00694607	0.00541467	NFKB1/REL/NFKBIA/IL1B/NLRP3	5
obese vs lean	Immune	Selenium micronutrient network	10/241	92/7763	0.0005322	0.00754584	0.00588221	HBB/HBA1/NFKB1/SELENOK/CCL2/ICAM1/IL1B/PTGS2/ALOX5AP/SOD2	10
obese vs lean	Immune	Overview of proinflammatory and profibrotic mediators	12/241	129/7763	0.000639169	0.00875	0.00682089	AREG/NFKB1/CCL2/VEGFA/CCL3/CXCL8/CXCL2/CXCL3/IL1B/IL10/XCL2/CCL4	12
obese vs lean	Immune	Photodynamic therapy-induced HIF-1 survival signaling	6/241	37/7763	0.000871438	0.01116	0.00869958	SLC2A3/LDHA/MCL1/VEGFA/BCL2A1/PTGS2	6
obese vs lean	Immune	Prion disease pathway	6/241	37/7763	0.000871438	0.01116	0.00869958	STAT3/NFKB1/FYN/HSPA5/PRNP/MEF2C	6
obese vs lean	Immune	Ferroptosis	8/241	66/7763	0.000930977	0.0114451	0.00892184	FTH1/HSPB1/PRNP/SLC40A1/TFRC/ACSL1/CYBB/SAT1	8
obese vs lean	Immune	Complement system	10/241	99/7763	0.000951359	0.0114451	0.00892184	CD55/DCN/THBS1/PLAUR/VSIG4/ICAM1/PRNP/C5AR1/FCGR3A/ITGB2	10
obese vs lean	Immune	SARS-CoV-2 innate immunity evasion and cell-specific immune response	8/241	68/7763	0.00113605	0.0132651	0.0103405	NFKB1/CCL2/CCL3/CXCL8/CXCL2/CXCL3/IL10/CCL4	8
obese vs lean	Immune	Quercetin and Nf-kB / AP-1 induced apoptosis	4/241	16/7763	0.00122814	0.0139306	0.0108593	NFKB1/VEGFA/NFKBIA/PTGS2	4
obese vs lean	Immune	Electron transport chain: OXPHOS system in mitochondria	10/241	105/7763	0.0014979	0.0162492	0.0126667	ATP5F1E/ATP5ME/UQCR11/COX6B1/COX6C/COX7C/NDUFA1/NDUFA3/NDUFB1/COX5B	10
obese vs lean	Immune	Interactions of natural killer cells in pancreatic cancer	5/241	28/7763	0.00151441	0.0162492	0.0126667	CCL2/CCL3/GZMB/CCL4/FCGR3A	5
obese vs lean	Immune	Vitamin D receptor pathway	14/241	186/7763	0.00188957	0.019741	0.0153887	HLA-DQA2/TNFAIP3/S100A6/S100A4/GADD45A/JUNB/THBD/CDKN1A/G0S2/ATP2B1/HLA-DRB1/HLA-DQA1/S100A8/S100A9	14
obese vs lean	Immune	Complement and coagulation cascades	7/241	59/7763	0.0021939	0.0223328	0.0174091	CD55/THBD/PLAUR/C5AR1/C1QC/C1QA/C1QB	7
obese vs lean	Immune	Antiviral and anti-inflammatory effects of Nrf2 on SARS-CoV-2 pathway	5/241	32/7763	0.00280503	0.0278399	0.0217021	NFKB1/CCL2/CXCL8/NFKBIA/IL1B	5
obese vs lean	Immune	Hypertrophy model	4/241	20/7763	0.00296528	0.0287126	0.0223824	JUND/NR4A3/VEGFA/HBEGF	4
obese vs lean	Immune	Thymic stromal lymphopoietin (TSLP) signaling pathway	6/241	47/7763	0.00310847	0.0293824	0.0229045	STAT3/NFKB1/RPS6/FYN/CXCL8/NFKBIA	6
obese vs lean	Immune	Pathogenesis of SARS-CoV-2 mediated by nsp9-nsp10 complex	4/241	21/7763	0.0035749	0.0325147	0.0253462	FYN/CXCL8/CD2/HLA-DRB1	4
obese vs lean	Immune	Measles virus infection	11/241	138/7763	0.00367015	0.0325147	0.0253462	HSPA1B/HSPA1A/RACK1/STAT3/TNFAIP3/CYCS/NFKB1/FCGR2B/NFKBIA/IL1B/HSPA6	11
obese vs lean	Immune	Oxidative stress response	5/241	34/7763	0.00368554	0.0325147	0.0253462	MT1X/NFKB1/JUNB/CYBB/SOD2	5
obese vs lean	Immune	AGE/RAGE pathway	7/241	66/7763	0.0041696	0.0352696	0.0274938	STAT3/EZR/CYCS/NFKB1/LGALS3/NCF1/NFKBIA	7
obese vs lean	Immune	Mitochondrial complex IV assembly	5/241	35/7763	0.004193	0.0352696	0.0274938	COX6B1/COX6C/COX7C/PET100/COX5B	5
obese vs lean	Immune	Complement activation	4/241	22/7763	0.00426434	0.0352696	0.0274938	CD55/C1QC/C1QA/C1QB	4
obese vs lean	Immune	Cancer immunotherapy by PD-1 blockade	4/241	23/7763	0.0050382	0.0408197	0.0318202	STAT3/HLA-A/NFKB1/HLA-DRB1	4
obese vs lean	Immune	Iron metabolism in placenta	3/241	12/7763	0.005281	0.0416789	0.03249	FTH1/SLC40A1/TFRC	3
obese vs lean	Immune	Zinc homeostasis	5/241	37/7763	0.00535422	0.0416789	0.03249	MT1X/MT1E/MT2A/MT1G/MT1A	5
obese vs lean	Immune	Copper homeostasis	6/241	54/7763	0.00624543	0.0476814	0.0371691	MT1X/MT1E/MT2A/MT1G/PRNP/MT1A	6
obese vs lean	Immune	p53 transcriptional gene network	7/241	72/7763	0.00674366	0.0493196	0.0384461	SESN1/CCL2/GADD45A/THBS1/ICAM1/CDKN1A/SAT1	7
obese vs lean	Immune	Interferon type I signaling pathways	6/241	55/7763	0.00683268	0.0493196	0.0384461	RACK1/STAT3/SOCS3/RPS6/REL/FYN	6
obese vs lean	Immune	Pathogenic Escherichia coli infection	6/241	55/7763	0.00683268	0.0493196	0.0384461	ACTB/EZR/FYN/KRT18/TUBA4A/ARPC1B	6
obese vs lean	Mesothelial	Cytoplasmic ribosomal proteins	37/434	90/7763	1.68053e-23	7.78084e-21	6.33293e-21	RPS8/RPS27/RPL37A/RPL34/RPL37/RPL39/RPS29/RPL38/RPS28/RPL36/RPL22/RPL17/RPS25/RPL30/RPL11/RPL35A/RPS27A/RPLP2/RPLP1/RPS17/RPL31/RPS15A/RPS13/RPLP0/RPL32/RPL23/RPL24/RPL28/RPL14/RPL41/RPL18A/RPS11/RPL10/RPS3A/RPS6KA3/RPL9/RPS4Y1	37
obese vs lean	Mesothelial	VEGFA-VEGFR2 signaling pathway	60/434	438/7763	4.05319e-11	9.38314e-09	7.63707e-09	TXNIP/PIK3R1/SOD2/CYCS/LDHA/TUBA1C/NFKBIA/CCL2/ICAM1/DNAJA1/LRRC59/MAP2K3/IER5/NCL/ARPC5L/RPLP2/CFL1/ANXA1/ACTG1/BMP2/PLAUR/HSP90AA1/CLIC1/DNAJB4/MAPKAPK2/NFKB1/FHL2/PSMD11/EGR3/TXN/NEXN/FOXO1/HSPB1/PFN1/STAT3/PPP2CA/ADAMTS9/RPL18A/SDCBP/ATF4/NRP2/EIF4G1/ZC3H15/CXCL8/PRRC2C/PABPC1/RPS11/SET/SDF2L1/RAP1B/EGR1/EIF4G2/JUN/ELOC/F3/NFATC2/TMOD3/FOXO3/FN1/HSPA1A	60
obese vs lean	Mesothelial	Apoptosis-related network due to altered Notch3 in ovarian cancer	15/434	54/7763	1.4768e-07	1.97933e-05	1.611e-05	YBX3/CDKN1A/IER3/HSPD1/ANXA5/HSPA5/SOCS3/BCL3/THBS1/SERBP1/JUND/NFKB1/BEX3/HSPB1/VIM	15
obese vs lean	Mesothelial	Nonalcoholic fatty liver disease	27/434	159/7763	1.71e-07	1.97933e-05	1.611e-05	PIK3R1/IL6/CYCS/CCL2/VCAM1/COX7C/SOCS3/NDUFC1/NDUFB1/NDUFA1/VMP1/NFKB1/EIF2S1/NDUFA3/DDIT3/XBP1/COX6C/TNFRSF1A/NDUFA4/UQCR10/ATF4/COX6B1/UQCR11/UQCRQ/NDUFB4/CXCL8/JUN	27
obese vs lean	Mesothelial	IL-18 signaling pathway	37/434	279/7763	6.6608e-07	5.98901e-05	4.87454e-05	ENO1/PIK3R1/IL6/CYCS/TIMP1/NFKBIA/CCL2/SDC4/ICAM1/IER3/IRF1/ZC3H12A/SOCS3/TMEM165/CXCL2/BMP2/NDUFC1/BIRC3/RGS16/TNFAIP2/REL/TOMM40/NFKB1/TNFAIP3/NFKBIZ/TNFRSF1A/HSPB1/CLDN1/CXCL8/HDGF/RPS11/CLDN15/JUN/DES/LRRFIP1/FOS/FN1	37
obese vs lean	Mesothelial	Adipogenesis	23/434	131/7763	7.76114e-07	5.98901e-05	4.87454e-05	LMNA/IL6/NAMPT/CDKN1A/HIF1A/NR2F1/GADD45A/SOCS3/HMGA1/MIF/BMP2/LIF/CEBPD/DDIT3/FOXO1/KLF5/STAT3/GADD45B/SERPINE1/ID3/IL6ST/PCK1/KLF6	23
obese vs lean	Mesothelial	Orexin receptor pathway	25/434	155/7763	1.33613e-06	8.83753e-05	7.19299e-05	PIK3R1/IL6/LDHA/ICAM1/VCAM1/LDLR/ID4/CDKN1A/SGK1/HIF1A/HSPA5/HMGA1/CXCL2/DUSP4/MAFF/EGR3/FOSL2/GADD45B/FOSB/PAPPA/ID3/CXCL8/EGR1/FOS/JUNB	25
obese vs lean	Mesothelial	Oncostatin M signaling pathway	15/434	66/7763	2.46122e-06	0.000127971	0.000104158	PIK3R1/NFKBIA/CCL2/LDLR/HIF1A/SOCS3/OSMR/JUND/NFKB1/STAT3/SERPINE1/IL6ST/EGR1/FOS/JUNB	15
obese vs lean	Mesothelial	Spinal cord injury	21/434	120/7763	2.48756e-06	0.000127971	0.000104158	IL1R1/IL6/CCL2/ICAM1/CXCL1/GADD45A/CXCL2/MIF/ANXA1/PLA2G2A/EFNB2/VIM/RHOB/CXCL8/RTN4/AQP1/FKBP1A/EGR1/LGALS3/FOS/FOXO3	21
obese vs lean	Mesothelial	Photodynamic therapy-induced NF-kB survival signaling	10/434	35/7763	1.394e-05	0.000645424	0.000525319	IL6/ICAM1/VCAM1/CXCL2/BIRC3/REL/NFKB1/RELB/TNFRSF1A/CXCL8	10
obese vs lean	Mesothelial	Gastrin signaling pathway	19/434	114/7763	1.55597e-05	0.000654921	0.000533049	PIK3R1/NFKBIA/SERPINB2/CDKN1A/BMP2/BIRC3/NFKB1/EIF4EBP1/FOXO1/STAT3/RHOB/SERPINE1/CLDN1/CXCL8/ANXA2/EGR1/JUN/FOS/FOXO3	19
obese vs lean	Mesothelial	Network map of SARS-CoV-2 signaling pathway	28/434	221/7763	3.71165e-05	0.00143208	0.00116559	IL6/HSPA8/CCL2/CXCL1/TNFSF10/HIF1A/CFB/CXCL2/ACTG1/IFITM1/DUSP1/HBB/EIF4A2/EIF4EBP1/SERPINE1/CXCL8/DDIT4/EGR1/FGF2/CFH/JUN/HP/CXCL6/FOS/JUNB/FN1/GSN/IFI27	28
obese vs lean	Mesothelial	Electron transport chain: OXPHOS system in mitochondria	17/434	105/7763	6.36236e-05	0.00226598	0.00184431	COX7C/ATP5ME/ATP5MC2/NDUFC1/NDUFB1/ATP5F1E/NDUFA1/SLC25A5/NDUFA3/COX6C/NDUFA4/UQCR10/ATP5IF1/COX6B1/UQCR11/UQCRQ/NDUFB4	17
obese vs lean	Mesothelial	Photodynamic therapy-induced AP-1 survival signaling	11/434	51/7763	9.14556e-05	0.00302457	0.00246174	IL6/CDKN1A/MAP2K3/TNFSF10/BCL3/HSP90AA1/TNFRSF1A/JUN/FOS/PDGFRA/JUNB	11
obese vs lean	Mesothelial	Burn wound healing	17/434	110/7763	0.00011569	0.00357097	0.00290646	IL6/TIMP1/NFKBIA/CCL2/ICAM1/CXCL1/TAGLN/NFKB1/TNFAIP3/NFKBIZ/PFN1/SERPINH1/VIM/S100A11/CXCL8/FN1/XIST	17
obese vs lean	Mesothelial	Translation factors	11/434	53/7763	0.00013227	0.00382755	0.0031153	EIF4A1/EIF1/ETF1/EIF3A/EIF5A/EIF2S1/EIF4A2/EIF4EBP1/EIF3J/EIF4G1/PABPC1	11
obese vs lean	Mesothelial	NAD metabolism, sirtuins and aging	5/434	11/7763	0.00018618	0.00507068	0.0041271	NAMPT/HIF1A/NFKB1/FOXO1/FOXO3	5
obese vs lean	Mesothelial	TNF-alpha signaling pathway	15/434	94/7763	0.000201248	0.00517654	0.00421326	IL6/NFKBIA/CCL2/MAP2K3/BIRC3/HSP90AA1/REL/NFKB1/TNFAIP3/TXN/TNFRSF1A/SKP1/PPP2CA/GLUL/JUN	15
obese vs lean	Mesothelial	Exercise-induced circadian regulation	10/434	49/7763	0.000308255	0.00751168	0.00611386	HSPA8/DNAJA1/BTG1/RBPMS/TOB1/UGP2/VAPA/GSTM3/AZIN1/EIF4G2	10
obese vs lean	Mesothelial	Parkin-ubiquitin proteasomal system pathway	12/434	70/7763	0.000440402	0.0101953	0.00829811	HSPA8/TUBA1C/TUBB4B/TUBB2A/HSPA5/TUBB6/TUBA1B/PSMD11/HSPA9/PSMD7/HSPA1B/HSPA1A	12
obese vs lean	Mesothelial	Mammary gland development pathway - Puberty (Stage 2 of 4)	5/434	13/7763	0.000472335	0.0104139	0.00847599	TIMP1/FOSL1/VIM/AREG/FN1	5
obese vs lean	Mesothelial	Glucocorticoid receptor pathway	12/434	71/7763	0.000503759	0.0106018	0.00862897	CCL2/TSC22D3/THBD/SPRY1/BIRC3/HSP90AA1/TNFAIP3/CDKN1C/GADD45B/JUN/CAVIN2/ANGPTL4	12
obese vs lean	Mesothelial	Host-pathogen interaction of human coronaviruses - MAPK signaling	8/434	36/7763	0.000676165	0.0134767	0.0109689	MAP2K3/IFITM1/DDIT3/JUN/RPS6KA3/FOS/JUNB/IFI27	8
obese vs lean	Mesothelial	Copper homeostasis	10/434	54/7763	0.000698577	0.0134767	0.0109689	MT2A/STEAP1/MT1A/MT1X/MT1E/STEAP2/FOXO1/PRNP/JUN/FOXO3	10
obese vs lean	Mesothelial	Galanin receptor pathway	6/434	21/7763	0.000779134	0.0144296	0.0117444	IL6/CDKN1A/VAMP2/CDKN1C/KRT19/FOS	6
obese vs lean	Mesothelial	Pathogenic Escherichia coli infection	10/434	55/7763	0.000812118	0.0144619	0.0117708	TUBA1C/KRT18/TUBB4B/TUBB2A/TUBB6/NCL/ARPC5L/ACTG1/TUBA1B/CLDN1	10
obese vs lean	Mesothelial	Methionine de novo and salvage pathway	6/434	22/7763	0.0010214	0.0175151	0.0142558	MAT2A/AMD1/ODC1/TXN/SRM/ADI1	6
obese vs lean	Mesothelial	IL-1 signaling pathway	10/434	57/7763	0.00108485	0.0179388	0.0146006	IL1R1/PIK3R1/NFKBIA/CCL2/MAP2K3/MAPKAPK2/REL/NFKB1/UBE2N/JUN	10
obese vs lean	Mesothelial	MAPK signaling pathway	26/434	249/7763	0.00147789	0.0229142	0.0186502	IL1R1/HSPA8/MAP2K3/GADD45A/FLNC/DUSP4/DUSP1/MAPKAPK2/JUND/NFKB1/RELB/DDIT3/DUSP6/TNFRSF1A/HSPB1/MAP4K4/RRAS2/ATF4/RAP1B/FGF2/JUN/RPS6KA3/FOS/FGF1/HSPA1B/HSPA1A	26
obese vs lean	Mesothelial	Apoptosis modulation and signaling	13/434	91/7763	0.00153537	0.0229142	0.0186502	IL1R1/CYCS/NFKBIA/TNFSF10/BAG3/BIRC3/NFKB1/PTRH2/TNFRSF1A/PEA15/JUN/FOS/HSPA1A	13
obese vs lean	Mesothelial	Mammary gland development pathway - Involution (Stage 4 of 4)	4/434	10/7763	0.00154443	0.0229142	0.0186502	SOCS3/STAT3/CHI3L1/IL6ST	4
obese vs lean	Mesothelial	Hepatitis C and hepatocellular carcinoma	9/434	50/7763	0.0015837	0.0229142	0.0186502	IL6/CDKN1A/HIF1A/BIRC3/NFKB1/STAT3/CXCL8/PODXL/JUN	9
obese vs lean	Mesothelial	ncRNAs involved in STAT3 signaling in hepatocellular carcinoma	5/434	17/7763	0.00188508	0.0264482	0.0215266	IL6/NFKB1/STAT3/SOX4/IL6ST	5
obese vs lean	Mesothelial	TNF-related weak inducer of apoptosis (TWEAK) signaling pathway	8/434	42/7763	0.00196445	0.0267511	0.0217731	IL6/NFKBIA/TNFRSF12A/CCL2/BIRC3/NFKB1/RELB/JUN	8
obese vs lean	Mesothelial	IL1 and megakaryocytes in obesity	6/434	25/7763	0.00210176	0.0270309	0.0220009	IL1R1/TIMP1/CCL2/ICAM1/NFKB1/SELENBP1	6
obese vs lean	Mesothelial	Unfolded protein response	6/434	25/7763	0.00210176	0.0270309	0.0220009	TXNIP/HSPA5/EIF2S1/DDIT3/XBP1/ATF4	6
obese vs lean	Mesothelial	IL-6 signaling pathway	8/434	43/7763	0.00229813	0.0287577	0.0234063	PIK3R1/IL6/TIMP1/IRF1/SOCS3/STAT3/IL6ST/JUNB	8
obese vs lean	Mesothelial	16p11.2 proximal deletion syndrome	11/434	76/7763	0.00311934	0.0363316	0.0295708	MAP2K3/CCT5/CCT2/KIF22/YPEL3/CCT3/CCT6A/REL/NFKB1/PPP2CA/TCP1	11
obese vs lean	Mesothelial	Prolactin signaling pathway	11/434	76/7763	0.00311934	0.0363316	0.0295708	PIK3R1/NFKBIA/IRF1/SOCS3/SOCS2/YWHAG/NFKB1/EIF4EBP1/STAT3/JUN/FOS	11
obese vs lean	Mesothelial	RANKL/RANK signaling pathway	9/434	55/7763	0.0031388	0.0363316	0.0295708	PIK3R1/NFKBIA/ICAM1/VCAM1/NFKB1/RELB/FHL2/JUN/FOS	9
obese vs lean	Mesothelial	Nuclear receptors meta-pathway	30/434	322/7763	0.00388638	0.0438876	0.0357207	PDK4/CCL2/SERPINB2/TSC22D3/THBD/SLC39A14/SPRY1/GSTM5/BIRC3/HSP90AA1/JUND/MAFF/TNFAIP3/CDKN1C/TXN/HSP90AB1/FOXO1/STAT3/GSTM3/GADD45B/MGST1/MGST3/FTL/EGR1/JUN/PCK1/CAVIN2/JUNB/ANGPTL4/HSPA1A	30
obese vs lean	Mesothelial	TGF-beta receptor signaling	9/434	58/7763	0.00453386	0.0495088	0.0402959	BAMBI/THBS1/LIF/NFKB1/STAT3/SERPINE1/FKBP1A/JUN/FOS	9
obese vs lean	Mesothelial	Estrogen receptor pathway	4/434	13/7763	0.00459801	0.0495088	0.0402959	PDK4/STAT3/JUN/PCK1	4
male vs female	Fibro	Cytoplasmic ribosomal proteins	17/165	90/7763	3.94207e-12	1.38367e-09	1.08303e-09	RPS4X/RPS29/RPS4Y1/RPS10/RPL36A/RPL37A/RPS21/RPL27A/RPL31/RPL13A/RPS20/RPL38/RPS7/RPS27/RPL23/RPL37/RPL17	17
male vs female	Fibro	Burn wound healing	14/165	110/7763	6.93194e-08	1.21656e-05	9.5223e-06	XIST/KLF4/NFKBIA/CXCL12/COL1A2/MMP2/NFKBIZ/SFRP2/VIM/CD248/CXCL14/FBN1/COL1A1/ICAM1	14
male vs female	Fibro	Orexin receptor pathway	16/165	155/7763	1.54785e-07	1.81098e-05	1.4175e-05	EGR1/MYC/KLF4/FOS/FOSB/GADD45B/JUNB/MAFF/BHLHE40/ARC/NR4A1/KLF10/LAMA2/PIK3R1/LDHA/ICAM1	16
male vs female	Fibro	IL-18 signaling pathway	21/165	279/7763	3.95447e-07	3.47005e-05	2.7161e-05	JUN/FOS/NFKBIA/KLF2/CD81/COL1A2/ATF3/BTG2/MMP2/B2M/NFKBIZ/HSPB1/SOCS3/NR4A1/COL3A1/COL1A1/IER3/PIK3R1/ADAMTS5/ICAM1/TNFAIP2	21
male vs female	Fibro	Spinal cord injury	13/165	120/7763	1.37464e-06	9.64994e-05	7.55326e-05	EGR1/MYC/FOS/ZFP36/BTG2/MIF/RHOB/NR4A1/VIM/RTN4/FKBP1A/PLA2G2A/ICAM1	13
male vs female	Fibro	TGF-beta signaling pathway	12/165	133/7763	2.36056e-05	0.00138093	0.00108089	JUN/MYC/FOS/JUND/FOSB/COL1A2/ATF3/JUNB/KLF6/CAV1/KLF10/PIK3R1	12
male vs female	Fibro	miRNA targets in ECM and membrane receptors	7/165	43/7763	2.91909e-05	0.00146371	0.00114569	COL6A2/COL6A1/COL1A2/COL6A3/LAMC1/COL3A1/THBS2	7
male vs female	Fibro	Nuclear receptors meta-pathway	19/165	322/7763	4.89353e-05	0.00214704	0.00168054	JUN/EGR1/MYC/DNAJB1/JUND/GADD45B/JUNB/MAFF/HSPA1A/SLC2A3/ACKR3/HSP90AA1/BHLHE40/FKBP5/HSP90AB1/PLTP/GPX3/RGS2/PDK4	19
male vs female	Fibro	Oncostatin M signaling pathway	8/165	66/7763	7.07647e-05	0.00275982	0.00216018	EGR1/FOS/JUND/NFKBIA/JUNB/SOCS3/PIK3R1/SERPINE1	8
male vs female	Fibro	Photodynamic therapy-induced AP-1 survival signaling	7/165	51/7763	9.09239e-05	0.00319143	0.00249801	JUN/FOS/JUNB/MMP2/HSP90AA1/MCL1/FGF7	7
male vs female	Fibro	Apoptosis-related network due to altered Notch3 in ovarian cancer	7/165	54/7763	0.000131844	0.00420702	0.00329295	JUND/APOE/HSPB1/SOCS3/VIM/IER3/HSPD1	7
male vs female	Fibro	Prolactin signaling pathway	8/165	76/7763	0.000194048	0.00567591	0.00444268	JUN/MYC/FOS/NFKBIA/SOCS3/PPIB/YWHAZ/PIK3R1	8
male vs female	Fibro	Inflammatory response pathway	5/165	33/7763	0.000598399	0.0160089	0.0125306	COL1A2/LAMC1/COL3A1/LAMB1/COL1A1	5
male vs female	Fibro	ncRNAs involved in Wnt signaling in hepatocellular carcinoma	8/165	91/7763	0.000668063	0.0160089	0.0125306	JUN/MYC/KLF4/SFRP2/SFRP1/SERPINF1/SFRP4/PLAU	8
male vs female	Fibro	Gastrin signaling pathway	9/165	114/7763	0.00068414	0.0160089	0.0125306	JUN/EGR1/MYC/KLF4/FOS/NFKBIA/RHOB/PIK3R1/SERPINE1	9
male vs female	Fibro	Host-pathogen interaction of human coronaviruses - MAPK signaling	5/165	36/7763	0.00090292	0.0189663	0.0148454	JUN/FOS/IFITM1/JUNB/IFI27	5
male vs female	Fibro	PI3K-Akt signaling pathway	17/165	345/7763	0.00101523	0.0189663	0.0148454	MYC/COL6A2/COL6A1/COL1A2/COL6A3/HSP90AA1/MCL1/HSP90AB1/LAMA2/LAMC1/LAMB1/IGF1/CREB5/COL1A1/PIK3R1/THBS2/FGF7	17
male vs female	Fibro	Photodynamic therapy-induced HIF-1 survival signaling	5/165	37/7763	0.00102629	0.0189663	0.0148454	SLC2A3/MCL1/IGFBP2/LDHA/SERPINE1	5
male vs female	Fibro	RANKL/RANK signaling pathway	6/165	55/7763	0.00103101	0.0189663	0.0148454	JUN/FOS/NFKBIA/FHL2/PIK3R1/ICAM1	6
male vs female	Fibro	Small cell lung cancer	8/165	98/7763	0.00109117	0.0189663	0.0148454	MYC/NFKBIA/GADD45B/LAMA2/LAMC1/GADD45G/LAMB1/PIK3R1	8
male vs female	Fibro	CCL18 signaling pathway	6/165	56/7763	0.00113474	0.0189663	0.0148454	MYC/COL1A2/ATF3/MMP2/VIM/LDHA	6
male vs female	Fibro	Complement and coagulation cascades	6/165	59/7763	0.00149438	0.0238422	0.0186619	PLAT/CD55/C7/CFH/SERPINE1/PLAU	6
male vs female	Fibro	lncRNA in canonical Wnt signaling and colorectal cancer	8/165	104/7763	0.00160415	0.0244807	0.0191617	JUN/MYC/ATF3/SFRP2/SFRP1/SERPINF1/SFRP4/PLAU	8
male vs female	Fibro	Adipogenesis	9/165	131/7763	0.00183599	0.0258177	0.0202082	GADD45B/MIF/SOCS3/KLF6/IGF1/NR2F1/SFRP4/SERPINE1/LMNA	9
male vs female	Fibro	IL-2 signaling pathway	5/165	42/7763	0.00183887	0.0258177	0.0202082	JUN/MYC/FOS/SOCS3/PIK3R1	5
male vs female	Fibro	VEGFA-VEGFR2 signaling pathway	19/165	438/7763	0.00230454	0.0288699	0.0225973	JUN/EGR1/NFKBIA/FHL2/MMP2/DNAJA1/HSPA1A/ACKR3/HSP90AA1/IGFBP7/HSPB1/RPL13A/NR4A1/CAV1/HTRA1/PIK3R1/LDHA/ICAM1/PLAU	19
male vs female	Fibro	Neuroinflammation	3/165	13/7763	0.00230529	0.0288699	0.0225973	JUN/FOS/NFKBIA	3
male vs female	Fibro	Focal adhesion: PI3K-Akt-mTOR-signaling pathway	15/165	309/7763	0.0023294	0.0288699	0.0225973	COL6A2/COL1A2/SLC2A3/HSP90AA1/HSP90AB1/LAMA2/LAMC1/COL3A1/LAMB1/IGF1/CREB5/COL1A1/PIK3R1/THBS2/FGF7	15
male vs female	Fibro	Endochondral ossification	6/165	65/7763	0.00246752	0.0288699	0.0225973	PLAT/IGF1/SLC38A2/ADAMTS4/ADAMTS5/PLAU	6
male vs female	Fibro	Endochondral ossification with skeletal dysplasias	6/165	65/7763	0.00246752	0.0288699	0.0225973	PLAT/IGF1/SLC38A2/ADAMTS4/ADAMTS5/PLAU	6
male vs female	Fibro	Network map of SARS-CoV-2 signaling pathway	12/165	221/7763	0.00256586	0.0290521	0.0227399	JUN/EGR1/DUSP1/FOS/CXCL12/IFITM1/HBB/JUNB/HSPA8/IFI27/CFH/SERPINE1	12
male vs female	Fibro	Hair follicle development: cytodifferentiation - part 3 of 3	7/165	89/7763	0.0027568	0.0302386	0.0236686	JUN/FOS/FOSB/SFRP1/CD34/IGF1/PHLDA1	7
male vs female	Fibro	Corticotropin-releasing hormone signaling pathway	7/165	93/7763	0.00353203	0.0366973	0.0287239	FOS/JUND/FOSB/NFKBIA/JUNB/HSP90AA1/NR4A1	7
male vs female	Fibro	let-7 inhibition of ES cell reprogramming	3/165	15/7763	0.00355472	0.0366973	0.0287239	EGR1/MYC/KLF4	3
male vs female	Fibro	Focal adhesion	11/165	202/7763	0.00376432	0.0375821	0.0294165	JUN/COL6A2/COL1A2/CAV1/LAMA2/LAMC1/LAMB1/IGF1/COL1A1/PIK3R1/THBS2	11
male vs female	Fibro	Glucocorticoid receptor pathway	6/165	71/7763	0.00385458	0.0375821	0.0294165	JUN/GADD45B/ACKR3/HSP90AA1/BHLHE40/RGS2	6
male vs female	Fibro	MAPK pathway in congenital thyroid cancer	3/165	16/7763	0.00430735	0.0397863	0.0311417	JUN/MYC/FOS	3
male vs female	Fibro	Quercetin and Nf-kB / AP-1 induced apoptosis	3/165	16/7763	0.00430735	0.0397863	0.0311417	JUN/FOS/NFKBIA	3
male vs female	Fibro	Type I collagen synthesis in the context of osteogenesis imperfecta	4/165	33/7763	0.0049798	0.0448182	0.0350804	COL1A2/PPIB/SERPINF1/COL1A1	4
male vs female	Fibro	Vitamin B12 metabolism	5/165	53/7763	0.00514428	0.0451411	0.0353331	HBB/APOE/PLAT/ICAM1/SERPINE1	5
male vs female	Fibro	Oxidative stress response	4/165	34/7763	0.00555182	0.047529	0.0372022	FOS/JUNB/GPX3/MT1X	4
male vs female	Fibro	Aryl hydrocarbon receptor pathway	6/165	78/7763	0.00612245	0.0491889	0.0385014	JUN/MYC/JUND/JUNB/HSP90AA1/KLF6	6
male vs female	Fibro	Breast cancer pathway	9/165	157/7763	0.00615265	0.0491889	0.0385014	JUN/MYC/FOS/GADD45B/GADD45G/IGF1/PIK3R1/SFRP4/FGF7	9
male vs female	Fibro	Alpha 6 beta 4 signaling pathway	4/165	35/7763	0.00616613	0.0491889	0.0385014	LAMA2/LAMC1/LAMB1/PIK3R1	4
male vs female	Fibro	Myometrial relaxation and contraction pathways	9/165	158/7763	0.0064083	0.0499848	0.0391244	JUN/FOS/ATF3/MAFF/ACKR3/YWHAZ/IGFBP2/IGFBP6/RGS2	9
male vs female	Endothelial	Cytoplasmic ribosomal proteins	21/181	90/7763	6.91694e-16	2.27567e-13	2.01683e-13	RPS4Y1/RPL37A/RPS29/RPS20/RPL23/RPL31/RPL13A/RPS10/RPL21/RPS4X/RPS7/RPL37/RPL8/RPL38/RPS21/RPL27A/RPLP2/RPS27/RPL36A/RPS17/RPL17	21
male vs female	Endothelial	Orexin receptor pathway	15/181	155/7763	2.88394e-06	0.000426176	0.000377702	CXCL2/NR4A1/EGR1/LDLR/CDKN1A/BHLHE40/IL6/GADD45B/ID3/FOSB/HES1/FOSL2/KLF4/MYC/SGK1	15
male vs female	Endothelial	Spinal cord injury	13/181	120/7763	3.8861e-06	0.000426176	0.000377702	CXCL2/NR4A1/EGR1/ZFP36/LGALS3/IL6/RHOC/MIF/CCL2/BTG2/GJA1/FKBP1A/MYC	13
male vs female	Endothelial	Glucocorticoid receptor pathway	9/181	71/7763	3.57971e-05	0.00294431	0.00260942	B3GNT5/BHLHE40/GADD45B/CCL2/TNFAIP3/SPRY1/THBD/CDKN1C/HSP90AA1	9
male vs female	Endothelial	Nuclear receptors meta-pathway	20/181	322/7763	5.62193e-05	0.00369923	0.00327848	EGR1/SLC2A3/MGST3/B3GNT5/DBI/BHLHE40/HSP90AB1/GSTP1/GADD45B/HES1/CCL2/DNAJB1/MGST2/TNFAIP3/MGST1/SPRY1/THBD/CDKN1C/MYC/HSP90AA1	20
male vs female	Endothelial	Network map of SARS-CoV-2 signaling pathway	15/181	221/7763	0.000190613	0.010452	0.00926314	CXCL2/EGR1/HBB/IFITM1/HLA-DRB1/BST2/IFI27/GSN/CCL4/IL6/GABARAPL2/CCL2/RRAS/DUSP1/HLA-DRA	15
male vs female	Endothelial	Ebola virus infection in host	11/181	131/7763	0.000228325	0.0107313	0.00951068	HLA-DRB1/HLA-B/BST2/GSN/RHOC/SOCS3/CLTA/HLA-DPA1/HLA-DPB1/HLA-DMA/HLA-DRA	11
male vs female	Endothelial	IL-18 signaling pathway	17/181	279/7763	0.000261541	0.0107559	0.00953249	CXCL2/NR4A1/TMSB4X/CD36/CD81/CCL4/IL6/CETP/ATF3/SOCS3/NFKBIZ/CCL2/BTG2/NRN1/NFKBIA/TNFAIP3/EPS8	17
male vs female	Endothelial	Fatty acid transporters	4/181	18/7763	0.000677139	0.0247532	0.0219377	CD36/FABP4/DBI/FABP5	4
male vs female	Endothelial	Nonalcoholic fatty liver disease	11/181	159/7763	0.00118243	0.03762	0.033341	NDUFA12/NDUFC2/COX4I1/IL6/VMP1/SOCS3/NDUFA13/CCL2/NDUFA4/NDUFA4L2/UQCR11	11
male vs female	Endothelial	VEGFA-VEGFR2 signaling pathway	21/181	438/7763	0.00125781	0.03762	0.033341	APOLD1/ADAMTS1/NR4A1/TMSB4X/EGR1/TXNIP/RPL13A/PABPC1/DNAJA1/RPLP2/RHOC/PFN1/ADAMTS9/NCL/SOD2/ENG/CCL2/GJA1/PNP/NFKBIA/HSP90AA1	21
male vs female	Endothelial	Zinc homeostasis	5/181	37/7763	0.00155122	0.0425294	0.037692	MT2A/MT1A/MT1X/MT1M/MT1E	5
male vs female	Immune	Ebola virus infection in host	17/148	131/7763	3.37235e-10	9.88097e-08	8.87459e-08	HLA-DQA2/ACTB/HLA-DRB1/RAC1/HLA-DRA/NPC2/HLA-DPB1/HLA-DPA1/CLEC10A/HLA-DMA/CTSB/ACTG1/PIK3R1/HLA-DQA1/HLA-DQB1/REL/CTSL	17
male vs female	Immune	Cytoplasmic ribosomal proteins	14/148	90/7763	1.17749e-09	1.72502e-07	1.54933e-07	RPS4Y1/RPS4X/RPS29/RPS27/RPS26/RPS9/RPL37A/RPL38/RPL37/RPS15A/RPS25/RPL36/RPL39/RPL17	14
male vs female	Immune	Microglia pathogen phagocytosis pathway	9/148	40/7763	4.30962e-08	4.20906e-06	3.78037e-06	RAC1/TYROBP/CYBA/FCER1G/ARPC1B/PIK3R1/ITGB2/C1QA/C1QB	9
male vs female	Immune	Allograft rejection	12/148	89/7763	9.9232e-08	7.26875e-06	6.52842e-06	HLA-DQA2/HLA-DRB1/HLA-DRA/HLA-DPB1/HLA-DPA1/HLA-DMA/IL1B/HLA-DQA1/GNLY/HLA-DQB1/C1QA/C1QB	12
male vs female	Immune	Pathogenic Escherichia coli infection	9/148	55/7763	7.85605e-07	4.35363e-05	3.91021e-05	ACTB/TUBA4A/EZR/ARPC3/ARPC5/ACTG1/CD14/ARPC1B/KRT18	9
male vs female	Immune	Network map of SARS-CoV-2 signaling pathway	17/148	221/7763	8.91529e-07	4.35363e-05	3.91021e-05	HBB/ACTB/HLA-DRB1/RAC1/HLA-DRA/EGR1/CD3E/CTSZ/CTSB/ACTG1/IL1B/CD14/CD2/CCL5/CTSD/CTSL/CCL4	17
male vs female	Immune	TYROBP causal network in microglia	9/148	63/7763	2.56846e-06	0.000107509	9.65587e-05	ZFP36L2/RNASE6/NPC2/TYROBP/PYCARD/RUNX3/RGS1/CAPG/ITGB2	9
male vs female	Immune	Apoptosis-related network due to altered Notch3 in ovarian cancer	8/148	54/7763	7.15484e-06	0.000262046	0.000235357	ETS1/JUND/HSPA5/IER3/THBS1/IL7R/APOE/HSPB1	8
male vs female	Immune	Burn wound healing	9/148	110/7763	0.000235576	0.00766932	0.0068882	XIST/TIMP1/S100A11/CXCR4/S100A9/CD3E/S100A6/IL1B/TNFAIP3	9
male vs female	Immune	Spinal cord injury	9/148	120/7763	0.000451474	0.012677	0.0113859	LGALS3/RAC1/ZFP36/AIF1/EGR1/VCAN/IL1B/LTB/C1QB	9
male vs female	Immune	Vitamin B12 metabolism	6/148	53/7763	0.00047593	0.012677	0.0113859	HBB/HBA1/SOD2/IL1B/CCL5/APOE	6
male vs female	Immune	Pathogenesis of SARS-CoV-2 mediated by nsp9-nsp10 complex	4/148	21/7763	0.00058968	0.014398	0.0129316	HLA-DRB1/HLA-DRA/CD3E/CD2	4
male vs female	Immune	Vitamin D receptor pathway	11/148	186/7763	0.000819002	0.018459	0.016579	HLA-DQA2/HLA-DRB1/S100A9/PTGER4/S100A6/S100A8/TNFAIP3/CD14/HLA-DQA1/S100A4/CD9	11
male vs female	Immune	Acute viral myocarditis	7/148	87/7763	0.00129862	0.0271783	0.0244101	ACTB/CXCR4/AIF1/PYCARD/HLA-DMA/PIK3R1/ITGB2	7
male vs female	Immune	IL-18 signaling pathway	13/148	279/7763	0.00250843	0.0489979	0.0440075	TIMP1/GRN/CD83/IL1B/TNFAIP3/PIK3R1/CCL5/LTB/IER3/CD36/REL/HSPB1/CCL4	13
male vs female	Mesothelial	Cytoplasmic ribosomal proteins	44/185	90/7763	7.48718e-49	2.73282e-46	2.15158e-46	RPL9/RPL13A/RPS4Y1/RPL7/RPS21/RPL37/RPL36A/RPS9/RPS3A/RPL36/RPS27/RPL41/RPL17/RPS29/RPL39/RPS28/RPL15/RPL34/RPL8/RPL10A/RPL37A/RPL26/RPL13/RPS11/RPS2/RPL38/RPL27A/RPS5/RPS15A/RPS6/RPL35A/RPS3/RPS16/RPL3/RPLP0/RPL18/RPL10/RPS4X/RPS7/RPSA/RPS17/RPS20/RPL18A/RPS26	44
male vs female	Mesothelial	Orexin receptor pathway	18/185	155/7763	2.32791e-08	4.24844e-06	3.34484e-06	MYC/SGK1/ID1/BHLHE40/NR4A1/EGR1/IL6/KLF10/ICAM1/CXCL2/MAFF/PIK3R1/FOS/VCAM1/GADD45B/JUNB/FOSB/KLF4	18
male vs female	Mesothelial	IL-18 signaling pathway	22/185	279/7763	6.8361e-07	8.31726e-05	6.54827e-05	ATF3/NR4A1/IL6/RPS11/TNFAIP2/ICAM1/SOCS3/TMSB4X/CD81/CXCL2/PIK3R1/FOS/CEBPB/NFKB1/LRRFIP1/TNFAIP3/REL/JUN/IL18/IRF1/NFKBIZ/TIMP1	22
male vs female	Mesothelial	VEGFA-VEGFR2 signaling pathway	26/185	438/7763	1.32842e-05	0.00121219	0.000954367	RPL13A/DUSP5/RPL7/NR4A1/EGR1/RPL10A/RPL26/RPS11/ICAM1/RPS6/TMSB4X/PIK3R1/NFKB1/RPL18A/RBM39/EZR/TMSB10/TMOD3/JUN/F3/SDCBP/GAPDH/SOD2/ADAMTS1/IGFBP7/TXNIP	26
male vs female	Mesothelial	Zinc homeostasis	7/185	37/7763	2.19027e-05	0.00136753	0.00107667	MT1E/MT1X/MT2A/MT1M/MT1A/SLC39A14/MT1G	7
male vs female	Mesothelial	Oncostatin M signaling pathway	9/185	66/7763	2.34132e-05	0.00136753	0.00107667	JUND/EGR1/RPS6/SOCS3/PIK3R1/FOS/CEBPB/NFKB1/JUNB	9
male vs female	Mesothelial	Spinal cord injury	12/185	120/7763	2.62267e-05	0.00136753	0.00107667	MYC/ZFP36/GADD45A/NR4A1/EGR1/IL6/CXCL1/ICAM1/CXCL2/FOS/RHOB/MIF	12
male vs female	Mesothelial	Burn wound healing	11/185	110/7763	5.72648e-05	0.00233189	0.00183592	XIST/IL6/CXCL1/ICAM1/S100A6/NFKB1/DCN/TNFAIP3/KLF4/NFKBIZ/TIMP1	11
male vs female	Mesothelial	Network map of SARS-CoV-2 signaling pathway	16/185	221/7763	7.00812e-05	0.00233189	0.00183592	DUSP1/HBB/EGR1/IL6/CXCL1/RPS6/CXCL2/FOS/CEBPB/GSN/JUNB/JUN/IL18/EIF4A2/HP/CFB	16
male vs female	Mesothelial	TGF-beta signaling pathway	12/185	133/7763	7.2868e-05	0.00233189	0.00183592	MYC/JUND/KLF6/ATF3/KLF10/PIK3R1/FOS/THBS1/JUNB/JUN/FOSB/DAB2	12
male vs female	Mesothelial	Prolactin signaling pathway	9/185	76/7763	7.34227e-05	0.00233189	0.00183592	MYC/RPS6/SOCS3/PIK3R1/FOS/SOCS2/NFKB1/JUN/IRF1	9
male vs female	Mesothelial	Nuclear receptors meta-pathway	20/185	322/7763	7.66649e-05	0.00233189	0.00183592	MYC/JUND/BHLHE40/EGR1/MAFF/DNAJB1/FTL/GADD45B/FTH1/MGST3/SPRY1/SLC39A14/GSTP1/TSC22D3/TNFAIP3/JUNB/JUN/SERPINB2/ANGPTL4/CDKN1C	20
male vs female	Mesothelial	Nonalcoholic fatty liver disease	13/185	159/7763	0.000101145	0.00283217	0.0022298	IL6/COX7C/SOCS3/NDUFS5/PIK3R1/VCAM1/NDUFA13/NDUFB1/NFKB1/COX4I1/NDUFA3/NDUFA1/JUN	13
male vs female	Mesothelial	Galanin receptor pathway	5/185	21/7763	0.000108631	0.00283217	0.0022298	IL6/KRT19/FOS/VAMP2/CDKN1C	5
male vs female	Mesothelial	Photodynamic therapy-induced NF-kB survival signaling	6/185	35/7763	0.000154181	0.00375175	0.00295379	IL6/ICAM1/CXCL2/VCAM1/NFKB1/REL	6
male vs female	Mesothelial	Glucocorticoid receptor pathway	8/185	71/7763	0.000263672	0.00574792	0.0045254	BHLHE40/GADD45B/SPRY1/TSC22D3/TNFAIP3/JUN/ANGPTL4/CDKN1C	8
male vs female	Mesothelial	Copper homeostasis	7/185	54/7763	0.000267711	0.00574792	0.0045254	MT1E/MT1X/MT2A/MT1A/JUN/MT1G/STEAP1	7
male vs female	Mesothelial	Gastrin signaling pathway	10/185	114/7763	0.000368741	0.00747724	0.00588691	MYC/EGR1/RPS6/PIK3R1/FOS/RHOB/NFKB1/JUN/KLF4/SERPINB2	10
male vs female	Mesothelial	IL-2 signaling pathway	6/185	42/7763	0.00043392	0.00833584	0.00656289	MYC/RPS6/SOCS3/PIK3R1/FOS/JUN	6
male vs female	Mesothelial	IL-6 signaling pathway	6/185	43/7763	0.000494434	0.00902341	0.00710423	IL6/SOCS3/PIK3R1/JUNB/IRF1/TIMP1	6
male vs female	Mesothelial	Electron transport chain: OXPHOS system in mitochondria	9/185	105/7763	0.000856536	0.0148874	0.011721	ATP5F1E/COX7C/NDUFS5/ATP5ME/ATP5MC3/NDUFB1/COX4I1/NDUFA3/NDUFA1	9
male vs female	Mesothelial	Adipogenesis	10/185	131/7763	0.00110264	0.0182938	0.0144029	KLF6/GADD45A/IL6/SOCS3/CEBPB/MIF/GADD45B/PTGIS/CFD/LMNA	10
male vs female	Mesothelial	Oxidative stress response	5/185	34/7763	0.00115559	0.0183387	0.0144383	MT1X/FOS/NFKB1/JUNB/SOD2	5
male vs female	Mesothelial	RANKL/RANK signaling pathway	6/185	55/7763	0.00185658	0.0278572	0.0219323	ICAM1/PIK3R1/FOS/VCAM1/NFKB1/JUN	6
male vs female	Mesothelial	Acquired partial lipodystrophy / Barraquer-Simons syndrome	3/185	11/7763	0.00190803	0.0278572	0.0219323	CFD/LMNA/CFB	3
male vs female	Mesothelial	IL-5 signaling pathway	5/185	40/7763	0.00243508	0.0334204	0.0263122	MYC/RPS6/PIK3R1/FOS/JUN	5
male vs female	Mesothelial	Aryl hydrocarbon receptor pathway	7/185	78/7763	0.00247219	0.0334204	0.0263122	MYC/JUND/KLF6/NFKB1/JUNB/JUN/SERPINB2	7
male vs female	Mesothelial	IL1 and megakaryocytes in obesity	4/185	25/7763	0.00266832	0.0347835	0.0273854	ICAM1/NFKB1/IL18/TIMP1	4
male vs female	Mesothelial	Mammary gland development pathway - Puberty (Stage 2 of 4)	3/185	13/7763	0.003193	0.0401878	0.0316403	MYC/AREG/TIMP1	3
male vs female	Mesothelial	Oxidative phosphorylation	6/185	62/7763	0.00343219	0.0417583	0.0328767	ATP5F1E/NDUFS5/ATP5ME/ATP5MC3/NDUFB1/NDUFA3	6
male vs female	Mesothelial	miRNAs involvement in the immune response in sepsis	6/185	63/7763	0.00371995	0.0437994	0.0344838	IL6/ICAM1/VCAM1/NFKB1/REL/IRF1	6
