# Supplementary material for: BMPER is a marker of adipose progenitors and adipocytes and a positive modulator of adipogenesis
Source: Commun Biol. 2023 Jun 13;6:638. doi: 10.1038/s42003-023-05011-w (PMC10264349; doi:10.1038/s42003-023-05011-w)
Supplement: Supplementary file 8 — Supplementary Data 6 [file 42003_2023_5011_MOESM8_ESM.xlsx]

## Sheet: Mouse Wikipathways
contrast	cell_type	pathway	GeneRatio	BgRatio	pvalue	p.adjust	qvalue	geneID	Count
male NCD vs female NCD	Fibro	Cytoplasmic Ribosomal Proteins	49/308	96/4564	4.0152e-33	5.13945e-31	4.52238e-31	Rpl13/Rpsa/Rps18/Rps3/Rpl17/Rps6/Rpl10a/Rps5/Rpl15/Rps24/Rpl8/Rps2/Rpl28/Rpl18/Rps19/Rpl32/Rplp0/Rps8/Rpl9/Rps3a1/Rps7/Rps4x/Rps13/Rpl18a/Rps27a/Rps14/Rplp1/Rps10/Rpl27a/Rpl12/Rpl26/Rpl19/Rpl11/Rps15a/Rps12/Rpl7/Rpl21/Rpl29/Rpl3/Rps16/Rps15/Rps11/Rps20/Rps26/Rpl6/Rpl24/Rpl7a/Rpl41/Rpl23a	49
male NCD vs female NCD	Fibro	Focal Adhesion	26/308	185/4564	0.000231687	0.0148279	0.0130476	Col4a4/Igf1/Col3a1/Egfr/Col4a6/Lamb2/Thbs1/Rhob/Selenop/Vegfc/Col5a3/Cav1/Mylk/Pten/Actb/Col6a2/Lama2/Lamb1/Lama4/Lamc1/Birc3/Col1a1/Col4a2/Ccnd2/Vtn/Jun	26
male NCD vs female NCD	Fibro	Inflammatory Response Pathway	8/308	30/4564	0.000618871	0.0264052	0.0232348	Il4ra/Col3a1/Lamb2/Thbs1/Lamb1/Lamc1/Col1a1/Vtn	8
male NCD vs female NCD	Fibro	Adipogenesis genes	19/308	134/4564	0.00145133	0.0464426	0.0408664	Agt/Gdf10/Igf1/Nrip1/Sfrp4/Lpl/Cebpd/Fzd1/Plin2/Fabp4/Frzb/Mbnl1/Epas1/Serpine1/Cebpb/Id3/Nr2f1/Socs3/Irs2	19
male NCD vs female NCD	Endothelial	Cytoplasmic Ribosomal Proteins	9/83	96/4564	5.02633e-05	0.00407133	0.00386234	Rpl35/Rps29/Rps28/Rpl38/Rps21/Rpl37a/Rpl36/Rpl39/Rpl37	9
male NCD vs female NCD	Endothelial	Dysregulated miRNA Targeting in Insulin/PI3K-AKT Signaling	4/83	26/4564	0.00112083	0.0453935	0.0430634	Col3a1/Fasn/Col1a1/Acaca	4
male NCD vs female NCD	Immune	Cytoplasmic Ribosomal Proteins	11/54	96/4564	9.06045e-09	5.34567e-07	5.24552e-07	Rpl35/Rps28/Rps29/Rpl37a/Rpl38/Rpl37/Rps21/Rpl36a/Rps27/Rpl39/Rpl36	11
male NCD vs female NCD	Mesothelial	Factors and pathways affecting insulin-like growth factor (IGF1)-Akt signaling	6/96	31/4564	3.56371e-05	0.00327861	0.00292599	Igf1/Igfbp2/Foxo1/Igfbp6/Igfbp5/Igfbp7	6
male NCD vs female NCD	Mesothelial	Cytoplasmic Ribosomal Proteins	8/96	96/4564	0.000827877	0.0380823	0.0339865	Rplp1/Rpsa/Rpl17/Rps3a1/Rpl13/Rpl35/Rps5/Rps19	8
male HFD vs male NCD	Fibro	Cytoplasmic Ribosomal Proteins	23/320	96/4564	1.0033e-07	1.40462e-05	1.2462e-05	Rps28/Rpl15/Rps21/Rps27/Rpl8/Rps3/Rpl35a/Rpl38/Rps26/Rpl27/Rplp2/Rps18/Rpl37/Rplp0/Rps12/Rpl13/Rpl37a/Rpl36a/Rps29/Rpl39/Rpl23a/Rpl13a/Rpl35	23
male HFD vs male NCD	Fibro	Endochondral Ossification	14/320	62/4564	6.93968e-05	0.00485778	0.00430991	Igf1/Ctsl/Mgp/Sox9/Adamts1/Ddr2/Serpinh1/Vegfa/Timp3/Calm1/Igf1r/Gli3/Plau/Thra	14
male HFD vs male NCD	Fibro	Dysregulated miRNA Targeting in Insulin/PI3K-AKT Signaling	8/320	26/4564	0.000273191	0.0127489	0.011311	Col3a1/Col1a1/Col4a2/Prkar2a/Col1a2/Col5a3/Pik3r1/Ccnd2	8
male HFD vs male NCD	Fibro	Focal Adhesion	26/320	185/4564	0.000425112	0.0148789	0.0132008	Col3a1/Rhob/Igf1/Thbs2/Col6a2/Lamc1/Col1a1/Col4a2/Thbs1/Lamb2/Zyx/Pdgfra/Itgb1/Col4a1/Vegfa/Col5a2/Col1a2/Col5a3/Pik3r1/Capn1/Egfr/Ccnd2/Birc3/Fn1/Pten/Ppp1r12a	26
male HFD vs male NCD	Fibro	Adipogenesis genes	20/320	134/4564	0.000915559	0.0256356	0.0227444	Igf1/Gdf10/Fabp4/Irs2/Bmp1/Plin2/Foxo1/Nrip1/Cebpd/Socs3/Ncoa1/Sfrp4/Klf6/Klf7/Nr2f1/Id3/Gadd45b/Agt/Lpl/Bmp2	20
male HFD vs male NCD	Fibro	Hypertrophy Model	6/320	20/4564	0.00189252	0.0441589	0.0391786	Jund/Atf3/Eif4ebp1/Vegfa/Il1r1/Zeb1	6
male HFD vs male NCD	Endothelial	Cytoplasmic Ribosomal Proteins	32/420	96/4564	2.63238e-11	3.68533e-09	3.24198e-09	Rpl15/Rps28/Rps18/Rpl13/Rplp0/Rpl32/Rpl12/Rps21/Rpsa/Rpl10a/Rps2/Rps3/Rps10/Rpl18/Rpl10/Rpl11/Rps7/Rps4x/Rps16/Rps8/Rpl19/Rps27a/Rps11/Rpl38/Rps27/Rps13/Rps6ka3/Rps5/Rpl3/Rpl8/Rps6/Rpl7a	32
male HFD vs male NCD	Endothelial	Adipogenesis genes	32/420	134/4564	2.51493e-07	1.76045e-05	1.54867e-05	Cfd/Scd1/Retn/Adipoq/Ctnnb1/Lipe/Pck1/Wwtr1/Epas1/Mef2d/Klf7/Foxo1/Lifr/Ncor1/Gata2/Celf1/Rxra/Ahr/Stat3/Lep/Mef2a/Nr3c1/Mef2c/Nrip1/Ebf1/Rora/Stat1/Mif/Klf6/Mbnl1/Cebpa/Agpat2	32
male HFD vs male NCD	Endothelial	White fat cell differentiation	11/420	32/4564	7.61542e-05	0.00355386	0.00312633	Foxo1/Mecom/Gata2/Nr3c1/Ctnna1/Ebf1/Rora/Nr2f2/Klf2/Cebpa/Klf4	11
male HFD vs male NCD	Endothelial	Delta-Notch Signaling Pathway	19/420	84/4564	0.000160219	0.00560767	0.00493307	Notch1/Fhl1/Ep300/Dll4/Notch4/Gsk3b/Ncor1/Spen/Stat3/Hes1/Mef2c/Smad1/App/Jag1/Adam10/Pik3r1/Sin3a/Maml2/Yy1	19
male HFD vs male NCD	Endothelial	Primary Focal Segmental Glomerulosclerosis FSGS	16/420	72/4564	0.000646029	0.0180888	0.0159127	Lamb2/Ctnnb1/Utrn/Notch1/Lrp5/Podxl/Vim/Inf2/Myh9/Plcg1/Ptk2/Lama5/Cd2ap/Actn4/Jag1/Ctsl	16
male HFD vs male NCD	Endothelial	Leptin and adiponectin	5/420	10/4564	0.00109894	0.0256419	0.0225571	Adipoq/Adipor2/Adipor1/Lep/Acaca	5
male HFD vs male NCD	Endothelial	Id Signaling Pathway	12/420	51/4564	0.00179716	0.0359432	0.0316192	Ctnnb1/Kdr/Elk4/Igf1r/Bmp6/Smad5/Bmpr2/Elk3/Flt1/Tcf7l2/Hes1/Smad1	12
male HFD vs male NCD	Immune	IL-2 Signaling Pathway	23/405	76/4564	7.07185e-08	1.0042e-05	8.56066e-06	Nr3c1/Pik3r1/Nfkb1/Cbl/Ets1/Stat3/Il2rg/Jak1/Cd53/Irs2/Pik3cd/Ybx1/Il2ra/Il2rb/Cish/Mapk14/Bcl2/Kras/Creb1/Ptk2b/Itm2b/Ptpn11/Socs3	23
male HFD vs male NCD	Immune	Adipogenesis genes	28/405	134/4564	1.13863e-05	0.000542487	0.000462461	Fabp4/Lpl/Plin2/Klf6/Mbnl1/Nrip1/Cfd/Nr3c1/Tle3/Stat3/Gata3/Klf7/Celf1/Ncor1/Irs2/Rbl2/Sp1/Ctnnb1/Mef2d/Pparg/Rora/Creb1/Mef2a/Mef2c/Lpin1/Scd1/Igf1/Socs3	28
male HFD vs male NCD	Immune	IL-3 Signaling Pathway	23/405	99/4564	1.1461e-05	0.000542487	0.000462461	Mmp9/Inpp5d/Pik3r1/Nfkb1/Cbl/Ywhaz/Stat3/Jak1/Spi1/Gsk3b/Prkcb/Pik3cd/Socs2/Cish/Mapk14/Bcl2/Kras/Matk/Creb1/Rac2/Bax/Ptpn11/Socs3	23
male HFD vs male NCD	Immune	IL-5 Signaling Pathway	18/405	68/4564	1.5728e-05	0.000558343	0.000475978	Pik3r1/Nfkb1/Cbl/Ywhaz/Stat3/Jak1/Gsk3b/Prkcb/Il2rb/Ctnnb1/Mapk14/Alox5/Kras/Pim1/Ptk2b/Ccnd3/Bax/Ptpn11	18
male HFD vs male NCD	Immune	TYROBP Causal Network	16/405	58/4564	2.67599e-05	0.000759982	0.000647872	Capg/Tyrobp/Zfp36l2/Npc2/Gpx1/Rgs1/Maf/Igsf6/Ppp1r18/Runx3/Pycard/Samsn1/C1qc/Tmem106a/Tcirg1/Cd37	16
male HFD vs male NCD	Immune	Microglia Pathogen Phagocytosis Pathway	12/405	41/4564	0.000147707	0.00349572	0.00298004	Trem2/Cyba/Tyrobp/Arpc1b/C1qb/Pik3r1/Fcer1g/Pik3cd/C1qa/Rac2/Lat/C1qc	12
male HFD vs male NCD	Immune	Macrophage markers	5/405	10/4564	0.000928936	0.0188441	0.0160643	Cd68/Lyz2/Cd163/Cd74/Rac2	5
male HFD vs male NCD	Immune	IL-7 Signaling Pathway	11/405	44/4564	0.00121565	0.0215777	0.0183946	Ccnd2/Pik3r1/Cbl/Stat3/Il2rg/Jak1/Gsk3b/Irs2/Cltc/Ptk2b/Bax	11
male HFD vs male NCD	Immune	White fat cell differentiation	9/405	32/4564	0.00137589	0.0217086	0.0185062	Klf2/Nr3c1/Tle3/Gata3/Pparg/Rora/Creb1/Klf4/Irf4	9
male HFD vs male NCD	Immune	Chemokine signaling pathway	29/405	188/4564	0.00199316	0.026939	0.0229651	Pik3r1/Nfkb1/Grk2/Ccl24/Stat3/Itk/Ccl9/Gsk3b/Gngt2/Prkacb/Cxcr6/Prkcb/Pik3cd/Grk6/Dock2/Elmo1/Ccr1/Kras/Rock2/Gng5/Cxcl12/Rac2/Ptk2b/Prex1/Gnai3/Gng11/Cxcl1/Ccl8/Gng12	29
male HFD vs male NCD	Immune	Oxidative Stress	8/405	28/4564	0.00227061	0.026939	0.0229651	Cyba/Gpx1/Junb/Nfkb1/Sp1/Mapk14/Sod1/Mgst1	8
male HFD vs male NCD	Immune	G Protein Signaling Pathways	17/405	91/4564	0.00227654	0.026939	0.0229651	Calm1/Pde7a/Ppp3ca/Akap13/Gngt2/Prkacb/Prkcq/Prkcb/Arhgef1/Itpr1/Kras/Gng5/Gnai3/Gng11/Gnas/Pde4b/Gng12	17
male HFD vs male NCD	Immune	IL-9 Signaling Pathway	7/405	24/4564	0.00375295	0.0409937	0.0349465	Pik3r1/Stat3/Il2rg/Jak1/Irs2/Ptpn11/Socs3	7
male HFD vs male NCD	Immune	Cytoplasmic Ribosomal Proteins	17/405	96/4564	0.00408238	0.041407	0.0352988	Rps28/Rpl37a/Rpl38/Rps21/Rps29/Rps27/Rpl27/Rplp2/Rpl15/Rpl37/Rplp1/Rpl10a/Rps26/Rpl39/Rps18/Rpl13a/Rpl36a	17
male HFD vs male NCD	Immune	MicroRNAs in Cardiomyocyte Hypertrophy	15/405	82/4564	0.00498225	0.047138	0.0401843	Calm1/Pik3r1/Nfkb1/Stat3/Igf1r/Ppp3ca/Gsk3b/Prkcb/Pik3cd/Cish/Ctnnb1/Mapk14/Rock2/Lrp6/Igf1	15
male HFD vs male NCD	Immune	Iron Homeostasis	5/405	14/4564	0.00547128	0.047138	0.0401843	Ftl1/Fth1/Slc40a1/Hfe/Il6ra	5
male HFD vs male NCD	Immune	Spinal Cord Injury	17/405	99/4564	0.00564328	0.047138	0.0401843	Mmp9/Mmp12/Vim/Anxa1/Rhoc/Btg2/Ppp3ca/Rhob/Ltb/Zfp36/Rock2/Egr1/Nr4a1/Cxcl1/Pirb/Ltb4r1/Rtn4	17
male HFD vs male NCD	Mesothelial	Matrix Metalloproteinases	2/9	29/4564	0.00136539	0.024577	0.0186842	Timp1/Timp3	2
female HFD vs female NCD	Fibro	Cytoplasmic Ribosomal Proteins	25/130	96/4564	3.16043e-18	3.31845e-16	3.02736e-16	Rps28/Rplp1/Rps12/Rps26/Rpsa/Rps19/Rplp2/Rps2/Rpl41/Rps4x/Rps27a/Rpl27/Rps24/Rps15a/Rps8/Rpl36a/Rps20/Rpl23a/Rps3a1/Rpl35a/Rpl28/Rpl10a/Rps15/Rpl39/Rps25	25
female HFD vs female NCD	Fibro	Cholesterol Biosynthesis	4/130	15/4564	0.000672203	0.01852	0.0168954	Fdps/Cyp51/Idi1/Hmgcs1	4
female HFD vs female NCD	Fibro	Focal Adhesion	14/130	185/4564	0.000690474	0.01852	0.0168954	Igf1/Thbs2/Actb/Pdgfra/Col6a2/Col1a2/Ccnd2/Selenop/Lama2/Jun/Vegfd/Col1a1/Thbs1/Col4a2	14
female HFD vs female NCD	Fibro	Dysregulated miRNA Targeting in Insulin/PI3K-AKT Signaling	5/130	26/4564	0.000705522	0.01852	0.0168954	Col1a2/Ccnd2/Col1a1/Socs1/Col4a2	5
female HFD vs female NCD	Fibro	Lung fibrosis	7/130	61/4564	0.00156837	0.0259017	0.0236296	Igf1/Plau/Ccl11/Mt2/Eln/Il6/Ptx3	7
female HFD vs female NCD	Fibro	Prostaglandin Synthesis and Regulation	5/130	31/4564	0.00162577	0.0259017	0.0236296	S100a6/Hpgd/Hsd11b1/Ptgs2/Anxa3	5
female HFD vs female NCD	Fibro	Endochondral Ossification	7/130	62/4564	0.00172678	0.0259017	0.0236296	Serpinh1/Igf1/Plau/Hmgcs1/Adamts1/Adamts5/Mgp	7
female HFD vs female NCD	Fibro	Osteoblast	3/130	10/4564	0.00234023	0.0307155	0.0280212	Pdgfra/Col1a1/Tnfrsf11b	3
female HFD vs female NCD	Endothelial	Adipogenesis genes	19/188	134/4564	1.69986e-06	0.000212483	0.000184301	Cfd/Scd1/Retn/Lipe/Adipoq/Epas1/Ahr/Klf7/Cyp26b1/Lpl/Sp1/Stat3/Ctnnb1/Ncor1/Cebpa/Ebf1/Nrip1/Cebpd/Agpat2	19
female HFD vs female NCD	Endothelial	Fatty Acid Biosynthesis	6/188	22/4564	0.000193728	0.0105507	0.00915134	Scd1/Fasn/Acaca/Pcx/Acly/Acacb	6
female HFD vs female NCD	Endothelial	Triacylglyceride Synthesis	6/188	23/4564	0.000253217	0.0105507	0.00915134	Lipe/Plpp3/Lpl/Pnpla2/Dgat2/Agpat2	6
female HFD vs female NCD	Endothelial	Oxidative Stress	6/188	28/4564	0.000795601	0.0248625	0.021565	Gpx3/Cyp1a1/Sp1/Fos/Mt1/Mgst1	6
female HFD vs female NCD	Endothelial	PPAR signaling pathway	10/188	81/4564	0.00162543	0.0406356	0.0352461	Scd1/Pltp/Fabp5/Adipoq/Lpl/Me1/Angptl4/Dbi/Acox1/Scp2	10
female HFD vs female NCD	Immune	Microglia Pathogen Phagocytosis Pathway	12/161	41/4564	8.02979e-09	8.51157e-07	6.93097e-07	C1qb/Arpc1b/Tyrobp/Lat/Trem2/Pik3r1/Rac2/C1qa/Pik3cd/Fcer1g/C1qc/Cybb	12
female HFD vs female NCD	Immune	Macrophage markers	6/161	10/4564	3.2828e-07	1.73988e-05	1.41679e-05	Cd83/Cd68/Cd74/Lyz2/Cd14/Rac2	6
female HFD vs female NCD	Immune	IL-3 Signaling Pathway	13/161	99/4564	3.57793e-05	0.0012642	0.00102944	Mmp9/Spi1/Pik3r1/Rac2/Cbl/Lck/Jak1/Inpp5d/Pik3cd/Cish/Gsk3b/Fyn/Nfkb1	13
female HFD vs female NCD	Immune	IL-2 Signaling Pathway	11/161	76/4564	5.87799e-05	0.00128302	0.00104476	Il2rb/Pik3r1/Ets1/Cbl/Lck/Jak1/Pik3cd/Cish/Nr3c1/Fyn/Nfkb1	11
female HFD vs female NCD	Immune	Adipogenesis genes	15/161	134/4564	6.05196e-05	0.00128302	0.00104476	Cfd/Igf1/Nrip1/Mbnl1/Scd1/Plin2/Lpl/Gata3/Egr2/Nr3c1/Klf6/Celf1/Ncor1/Rora/Ctnnb1	15
female HFD vs female NCD	Immune	TYROBP Causal Network	9/161	58/4564	0.00016313	0.00288197	0.00234679	Zfp36l2/C3/Tyrobp/Igsf6/Capg/Runx3/C1qc/Ppp1r18/Gpx1	9
female HFD vs female NCD	Immune	Inflammatory Response Pathway	6/161	30/4564	0.000515638	0.00780823	0.00635824	Col3a1/Il2rb/Col1a2/Zap70/Lck/Ifng	6
female HFD vs female NCD	Immune	IL-7 Signaling Pathway	7/161	44/4564	0.000760181	0.0100724	0.00820195	Ccnd2/Pik3r1/Cbl/Jak1/Gsk3b/Fyn/Il7r	7
female HFD vs female NCD	Immune	Iron Homeostasis	4/161	14/4564	0.00113211	0.0133337	0.0108576	Ftl1/Fth1/Hfe/Slc40a1	4
female HFD vs female NCD	Immune	Complement Activation, Classical Pathway	4/161	16/4564	0.00194775	0.0193283	0.015739	C3/C1qb/C1qa/C1qc	4
female HFD vs female NCD	Immune	Focal Adhesion	15/161	185/4564	0.00200577	0.0193283	0.015739	Igf1/Col3a1/Ccnd2/Itgb7/Col1a2/Pik3r1/Rac2/Ppp1r12a/Itgal/Pik3cd/Gsk3b/Rhob/Vasp/Fyn/Itga4	15
female HFD vs female NCD	Immune	White fat cell differentiation	5/161	32/4564	0.00477572	0.0421855	0.0343517	Klf2/Gata3/Egr2/Nr3c1/Rora	5
female HFD vs female NCD	Immune	Type II interferon signaling (IFNG)	5/161	33/4564	0.00547119	0.0446112	0.0363269	Spi1/Cxcl10/Jak1/Cybb/Ifng	5
female HFD vs female NCD	Immune	Chemokine signaling pathway	14/161	188/4564	0.00608472	0.04607	0.0375148	Cxcr6/Ccl8/Itk/Cxcl10/Pik3r1/Rac2/Ccl5/Pik3cd/Gsk3b/Ccl9/Prex1/Cxcr3/Dock2/Nfkb1	14
obese vs lean	Fibro	Cytoplasmic Ribosomal Proteins	21/167	96/4564	1.42582e-11	1.58266e-09	1.35078e-09	Rps28/Rplp1/Rps12/Rps26/Rplp2/Rps19/Rpl27/Rpl41/Rpl36a/Rpl35a/Rpsa/Rps15a/Rpl23a/Rps4x/Rps8/Rpl39/Rps15/Rps27a/Rps24/Rps20/Rps25	21
obese vs lean	Fibro	Focal Adhesion	17/167	185/4564	0.000363147	0.0201546	0.0172017	Igf1/Thbs2/Pdgfra/Rhob/Lamc1/Itgb1/Zyx/Col4a2/Ccnd2/Selenop/Pik3r1/Thbs1/Col4a1/Lama2/Pdgfrb/Col3a1/Fn1	17
obese vs lean	Fibro	Lung fibrosis	8/167	61/4564	0.00152812	0.047199	0.0402837	Igf1/Plau/Ccl11/Mt2/Ptx3/Il6/Timp1/Eln	8
obese vs lean	Fibro	Endochondral Ossification	8/167	62/4564	0.00170087	0.047199	0.0402837	Igf1/Ctsl/Adamts1/Plau/Serpinh1/Hmgcs1/Mgp/Sox9	8
obese vs lean	Fibro	Dysregulated miRNA Targeting in Insulin/PI3K-AKT Signaling	5/167	26/4564	0.00217535	0.0482928	0.0412172	Col4a2/Ccnd2/Pik3r1/Socs1/Col3a1	5
obese vs lean	Endothelial	Adipogenesis genes	25/314	134/4564	3.05529e-06	0.00042163	0.000376283	Cfd/Scd1/Retn/Adipoq/Lipe/Epas1/Ctnnb1/Ahr/Klf7/Sp1/Mef2d/Ncor1/Stat3/Ebf1/Lifr/Nr3c1/Gata2/Nrip1/Mef2a/Foxo1/Mef2c/Celf1/Cebpa/Agpat2/Lpl	25
obese vs lean	Endothelial	Oxidative Stress	8/314	28/4564	0.000422211	0.0291325	0.0259993	Gpx3/Cyp1a1/Sp1/Mgst1/Nfix/Cat/Mt1/Cyba	8
obese vs lean	Immune	Microglia Pathogen Phagocytosis Pathway	12/278	41/4564	3.30316e-06	0.000295399	0.000255933	Trem2/Arpc1b/Cyba/Tyrobp/C1qb/Pik3r1/Fcer1g/Lat/Pik3cd/Rac2/C1qa/C1qc	12
obese vs lean	Immune	TYROBP Causal Network	14/278	58/4564	6.22365e-06	0.000295399	0.000255933	Capg/Zfp36l2/Tyrobp/Gpx1/Igsf6/Npc2/Runx3/Pycard/Ppp1r18/Maf/Rgs1/C1qc/Cd37/Samsn1	14
obese vs lean	Immune	Macrophage markers	6/278	10/4564	8.26371e-06	0.000295399	0.000255933	Cd68/Lyz2/Cd74/Cd83/Rac2/Cd163	6
obese vs lean	Immune	IL-2 Signaling Pathway	16/278	76/4564	9.08919e-06	0.000295399	0.000255933	Pik3r1/Nr3c1/Ets1/Cbl/Jak1/Il2rb/Nfkb1/Pik3cd/Ybx1/Cd53/Cish/Il2rg/Lck/Bcl2/Itm2b/Fyn	16
obese vs lean	Immune	Chemokine signaling pathway	27/278	188/4564	1.97525e-05	0.000513566	0.000444952	Pik3r1/Cxcr6/Itk/Grk2/Ccl9/Nfkb1/Pik3cd/Gsk3b/Gngt2/Rac2/Prkacb/Dock2/Prex1/Ccl8/Elmo1/Prkcb/Ccl24/Cxcr3/Cxcl2/Cxcl10/Ccl5/Cxcl1/Ccr1/Xcl1/Nfkbia/Ccl7/Ccl2	27
obese vs lean	Immune	Spinal Cord Injury	17/278	99/4564	7.82397e-05	0.00169519	0.00146871	Mmp9/Mmp12/Vim/Anxa1/Ltb/Rhoc/Rhob/Btg2/Ppp3ca/Cxcl2/Cxcl10/Ifng/Zfp36/Egr1/Cxcl1/Nr4a1/Ccl2	17
obese vs lean	Immune	IL-7 Signaling Pathway	10/278	44/4564	0.000232986	0.00429704	0.00372294	Ccnd2/Pik3r1/Cbl/Jak1/Gsk3b/Il2rg/Cltc/Cblb/Bax/Fyn	10
obese vs lean	Immune	IL-3 Signaling Pathway	16/278	99/4564	0.000264433	0.00429704	0.00372294	Mmp9/Spi1/Pik3r1/Inpp5d/Cbl/Jak1/Nfkb1/Pik3cd/Gsk3b/Rac2/Cish/Lck/Prkcb/Bcl2/Bax/Fyn	16
obese vs lean	Immune	Adipogenesis genes	19/278	134/4564	0.000413458	0.00597217	0.00517427	Lpl/Cfd/Plin2/Fabp4/Mbnl1/Klf6/Nrip1/Nr3c1/Igf1/Gata3/Celf1/Tle3/Ncor1/Scd1/Ctnnb1/Mef2d/Rora/Lmna/Klf7	19
obese vs lean	Immune	IL-5 Signaling Pathway	12/278	68/4564	0.000690379	0.00897493	0.00777585	Pik3r1/Cbl/Jak1/Il2rb/Nfkb1/Gsk3b/Ctnnb1/Prkcb/Ccnd3/Bax/Pim1/Nfkbia	12
obese vs lean	Immune	Prostaglandin Synthesis and Regulation	7/278	31/4564	0.0021362	0.025246	0.021873	Anxa1/Anxa6/Anxa4/Anxa2/Anxa5/Anxa3/Ednrb	7
obese vs lean	Immune	MicroRNAs in Cardiomyocyte Hypertrophy	12/278	82/4564	0.003657	0.0396175	0.0343245	Calm1/Pik3r1/Igf1/Nfkb1/Pik3cd/Gsk3b/Cish/Ppp3ca/Igf1r/Ctnnb1/Prkcb/Lrp6	12
male vs female	Fibro	Cytoplasmic Ribosomal Proteins	34/210	96/4564	2.24085e-22	2.6218e-20	2.28803e-20	Rps5/Rps18/Rpl17/Rps14/Rps6/Rpl13/Rpl26/Rps8/Rpl18a/Rps24/Rpl28/Rps3/Rpl32/Rpl10a/Rpsa/Rps13/Rps15/Rps19/Rpl9/Rps15a/Rpl27a/Rpl21/Rps4x/Rps7/Rpl8/Rps3a1/Rps12/Rps10/Rpl18/Rpl12/Rps26/Rpl7/Rplp1/Rpl23a	34
male vs female	Fibro	Focal Adhesion	24/210	185/4564	2.80591e-06	0.000164146	0.000143249	Egfr/Col1a2/Cav1/Col4a4/Vegfc/Mylk/Col4a2/Igf1/Selenop/Lamb2/Thbs1/Col5a2/Lamb1/Pten/Lama4/Fyn/Col4a1/Lama2/Ccnd2/Pdgfrb/Vtn/Col1a1/Fn1/Rhob	24
male vs female	Fibro	Inflammatory Response Pathway	8/210	30/4564	4.28213e-05	0.00167003	0.00145743	Il4ra/Col1a2/Lamb2/Thbs1/Lamb1/Vtn/Col1a1/Fn1	8
male vs female	Fibro	Complement and Coagulation Cascades	11/210	61/4564	8.26476e-05	0.00241744	0.00210969	C7/Cd55/Thbd/F2r/Serping1/C3/Plat/F3/C4b/Plau/Serpine1	11
male vs female	Fibro	Factors and pathways affecting insulin-like growth factor (IGF1)-Akt signaling	7/210	31/4564	0.000403725	0.00944716	0.00824448	Igfbp7/Igfbp3/Igfbp5/Igf1/Pten/Igfbp6/Igfbp4	7
male vs female	Fibro	Endochondral Ossification	9/210	62/4564	0.00188378	0.0367337	0.0320573	Adamts5/Igf1/Sox9/Serpinh1/Timp3/Cdkn1c/Plat/Plau/Mgp	9
male vs female	Endothelial	Macrophage markers	4/169	10/4564	0.000319958	0.0270411	0.0241947	Lyz2/Cd74/Cd52/Cd68	4
male vs female	Endothelial	Oxidative Stress	6/169	28/4564	0.000450685	0.0270411	0.0241947	Gstt2/Cyp1a1/Cat/Mgst1/Mt1/Gpx1	6
male vs female	Endothelial	PPAR signaling pathway	10/169	81/4564	0.000716034	0.0286413	0.0256265	Cd36/Pltp/Sorbs1/Ubc/Aqp7/Scd1/Adipoq/Me1/Fabp5/Acsl1	10
male vs female	Endothelial	Fatty Acid Biosynthesis	5/169	22/4564	0.00103482	0.0310446	0.0277768	Fasn/Acly/Scd1/Acaca/Acsl1	5
male vs female	Immune	Prostaglandin Synthesis and Regulation	10/138	31/4564	1.18998e-08	1.27328e-06	1.17746e-06	Anxa1/Anxa2/S100a6/Anxa4/Hpgd/Anxa3/Ednrb/Anxa5/Ptgs1/S100a10	10
male vs female	Immune	Iron Homeostasis	6/138	14/4564	1.68699e-06	9.0254e-05	8.34617e-05	Slc40a1/Fth1/Trf/Tnf/Il6ra/Ftl1	6
male vs female	Immune	Spinal Cord Injury	10/138	99/4564	0.000722597	0.0201992	0.0186791	Anxa1/Mmp12/Vim/Mmp9/Rhoc/Egr1/Cxcl2/Tnf/Cxcl1/Il1b	10
male vs female	Immune	Glycolysis and Gluconeogenesis	7/138	51/4564	0.000755112	0.0201992	0.0186791	Pkm/Eno1/Ldha/Gapdh/Tpi1/Pgam1/Aldoa	7
male vs female	Immune	TYROBP Causal Network	7/138	58/4564	0.00164452	0.0351927	0.0325442	Capg/Rgs1/Maf/Gpx1/Itgax/Zfp36l2/Tyrobp	7
male vs female	Immune	Statin Pathway	4/138	19/4564	0.00217771	0.0388359	0.0359131	Lpl/Soat1/Lrp1/Abca1	4
male vs female	Immune	Macrophage markers	3/138	10/4564	0.00277717	0.042451	0.0392562	Cd163/Cd68/Cd86	3
male vs female	Mesothelial	Factors and pathways affecting insulin-like growth factor (IGF1)-Akt signaling	6/122	31/4564	0.000137316	0.0133197	0.0118525	Igf1/Foxo1/Igfbp2/Igfbp5/Igfbp6/Igfbp7	6
