# Supplementary material for: BMPER is a marker of adipose progenitors and adipocytes and a positive modulator of adipogenesis
Source: Commun Biol. 2023 Jun 13;6:638. doi: 10.1038/s42003-023-05011-w (PMC10264349; doi:10.1038/s42003-023-05011-w)
Supplement: Supplementary file 9 — Supplementary Data 7 [file 42003_2023_5011_MOESM9_ESM.xlsx]

## Sheet: Fig 1F
	sample	diet	short	cells	freq
	lf1	Lean	Fibro	240	0.161074
	lf2	Lean	Fibro	1538	0.291012			FAP	0.161074	0.291012	0.594451	0.288871		0.07365	0.421342	0.264735	0.555084	0.309642	0.943747
	lm1	Lean	Fibro	2571	0.594451			Immune	0.606711	0.37824	0.093873	0.213175		0.693944	0.540447	0.57435	0.117597	0.319907	0.432722
	lm2	Lean	Fibro	2118	0.288871			Endothelial	0.094631	0.095743	0.306127	0.227769		0.020663	0.011629	0.070018	0.208024	0.011975	0.121263
	of1	Obese	Fibro	360	0.0736498			Mesothelial	0.137584	0.235005	0.005549	0.270185		0.211743	0.026581	0.090896	0.119295	0.358476	0.993645
	of2	Obese	Fibro	3297	0.421342
	of3	Obese	Fibro	1864	0.264735
	om1	Obese	Fibro	2615	0.555084
	om2	Obese	Fibro	1991	0.309642
	lf1	Lean	Immune	904	0.606711
	lf2	Lean	Immune	1999	0.37824
	lm1	Lean	Immune	406	0.0938728
	lm2	Lean	Immune	1563	0.213175
	of1	Obese	Immune	3392	0.693944
	of2	Obese	Immune	4229	0.540447
	of3	Obese	Immune	4044	0.57435
	om1	Obese	Immune	554	0.117597
	om2	Obese	Immune	2057	0.319907
	lf1	Lean	Endothelial	141	0.0946309
	lf2	Lean	Endothelial	506	0.0957427
	lm1	Lean	Endothelial	1324	0.306127
	lm2	Lean	Endothelial	1670	0.227769
	of1	Obese	Endothelial	101	0.0206628
	of2	Obese	Endothelial	91	0.0116294
	of3	Obese	Endothelial	493	0.0700185
	om1	Obese	Endothelial	980	0.208024
	om2	Obese	Endothelial	77	0.0119751
	lf1	Lean	Mesothelial	205	0.137584
	lf2	Lean	Mesothelial	1242	0.235005
	lm1	Lean	Mesothelial	24	0.00554913
	lm2	Lean	Mesothelial	1981	0.270185
	of1	Obese	Mesothelial	1035	0.211743
	of2	Obese	Mesothelial	208	0.0265815
	of3	Obese	Mesothelial	640	0.0908962
	om1	Obese	Mesothelial	562	0.119295
	om2	Obese	Mesothelial	2305	0.358476

## Sheet: Figure 1H
		FAP	Immune	Endothelial	Mesothelial
	Lean	0.382971	0.267098	0.310652	0.0392791
	Obese	0.318898	0.359955	0.311024	0.0101237

## Sheet: Fig 2B
	sample	sex	short	cells	freq
	lf1	Female	Fibro	240	0.161074
	lf2	Female	Fibro	1538	0.291012
	of1	Female	Fibro	360	0.0736498
	of2	Female	Fibro	3297	0.421342			FAP	0.594451	0.288871	0.555084	0.309642		0.161074	0.291012	0.07365	0.421342	0.264735	0.0994371
	of3	Female	Fibro	1864	0.264735			Immune	0.093873	0.213175	0.117597	0.319907		0.606711	0.37824	0.693944	0.540447	0.57435	0.00148357
	lm1	Male	Fibro	2571	0.594451			Endothelial	0.306127	0.227769	0.208024	0.011975		0.094631	0.095743	0.020663	0.011629	0.070018	0.126565
	lm2	Male	Fibro	2118	0.288871			Mesothelial	0.005549	0.270185	0.119295	0.358476		0.137584	0.235005	0.211743	0.026581	0.090896	0.609034
	om1	Male	Fibro	2615	0.555084
	om2	Male	Fibro	1991	0.309642
	lf1	Female	Immune	904	0.606711
	lf2	Female	Immune	1999	0.37824
	of1	Female	Immune	3392	0.693944
	of2	Female	Immune	4229	0.540447
	of3	Female	Immune	4044	0.57435
	lm1	Male	Immune	406	0.0938728
	lm2	Male	Immune	1563	0.213175
	om1	Male	Immune	554	0.117597
	om2	Male	Immune	2057	0.319907
	lf1	Female	Endothelial	141	0.0946309
	lf2	Female	Endothelial	506	0.0957427
	of1	Female	Endothelial	101	0.0206628
	of2	Female	Endothelial	91	0.0116294
	of3	Female	Endothelial	493	0.0700185
	lm1	Male	Endothelial	1324	0.306127
	lm2	Male	Endothelial	1670	0.227769
	om1	Male	Endothelial	980	0.208024
	om2	Male	Endothelial	77	0.0119751
	lf1	Female	Mesothelial	205	0.137584
	lf2	Female	Mesothelial	1242	0.235005
	of1	Female	Mesothelial	1035	0.211743
	of2	Female	Mesothelial	208	0.0265815
	of3	Female	Mesothelial	640	0.0908962
	lm1	Male	Mesothelial	24	0.00554913
	lm2	Male	Mesothelial	1981	0.270185
	om1	Male	Mesothelial	562	0.119295
	om2	Male	Mesothelial	2305	0.358476

## Sheet: Fig 2D
			FAP	Immune	Endothelial	Mesothelial
		Male	0.253986	0.380045	0.340184	0.0257847
		Female	0.414129	0.274522	0.290014	0.021335

## Sheet: Fig 3B
	lf1	lean	1	72	0.3				Cluster 1	0.3	0.045123	0.056056	0.100709		0.043103	0.588199	0.084256	0.004655	0.032323	0.848084
	lf2	lean	1	68	0.0451228				Cluster 4	0	0.001991	0.012152	0.000506		0.637931	0.006832	0.372079	0.002715	0.717172	0.0852702
	lm1	lean	1	143	0.0560564				Cluster 6	0	0	0.005096	0.001518		0.048851	0.004969	0.071341	0	0.14899	0.121036
	lm2	lean	1	199	0.100709
	of1	obese	1	15	0.0431034
	of2	obese	1	1894	0.588199
	of3	obese	1	137	0.0842558
	om1	obese	1	12	0.00465477
	om2	obese	1	64	0.0323232
	lf1	lean	4	0	0
	lf2	lean	4	3	0.00199071
	lm1	lean	4	31	0.0121521
	lm2	lean	4	1	0.000506073
	of1	obese	4	222	0.637931
	of2	obese	4	22	0.0068323
	of3	obese	4	605	0.372079
	om1	obese	4	7	0.00271528
	om2	obese	4	1420	0.717172
	lf1	lean	6	0	0
	lf2	lean	6	0	0
	lm1	lean	6	13	0.00509604
	lm2	lean	6	3	0.00151822
	of1	obese	6	17	0.0488506
	of2	obese	6	16	0.00496894
	of3	obese	6	116	0.0713407
	om1	obese	6	0	0
	om2	obese	6	295	0.14899

## Sheet: Fig 3E
	sample	sex	seurat_clusters	n	freq
	lf1	female	1	72	0.3				Cluster 1	0.005096	0.100709	0.004655	0.032323		0.3	0.045123	0.043103	0.588199	0.084256	0.170882
	lf2	female	1	68	0.0451228				Cluster 4	0.001518	0.000506	0.002715	0.717172		0	0.001991	0.637931	0.006832	0.372079	0.919675
	of1	female	1	15	0.0431034				Cluster 6	0	0.001518	0	0.14899		0	0	0.048851	0.004969	0.071341	0.768539
	of2	female	1	1894	0.588199
	of3	female	1	137	0.0842558
	lm1	male	1	143	0.0560564
	lm2	male	1	199	0.100709
	om1	male	1	12	0.00465477
	om2	male	1	64	0.0323232
	lf1	female	4	0	0
	lf2	female	4	3	0.00199071
	of1	female	4	222	0.637931
	of2	female	4	22	0.0068323
	of3	female	4	605	0.372079
	lm1	male	4	31	0.0121521
	lm2	male	4	1	0.000506073
	om1	male	4	7	0.00271528
	om2	male	4	1420	0.717172
	lf1	female	6	0	0
	lf2	female	6	0	0
	of1	female	6	17	0.0488506
	of2	female	6	16	0.00496894
	of3	female	6	116	0.0713407
	lm1	male	6	13	0.00509604
	lm2	male	6	3	0.00151822
	om1	male	6	0	0
	om2	male	6	295	0.14899

## Sheet: Fig 3C
			NCD		HFD
		Cluster 1	0.144255		0.191162
		Cluster 4	0.0516683		0.0306804
		Cluster 6	0.142352		0.119499

## Sheet: Fig 3F
				Male		Female
			Cluster 1	0.0788701		0.256548
			Cluster 4	0.0607645		0.0215842
			Cluster 6	0.188792		0.0730598

## Sheet: Fig 4C
		Male NC Diff	Male HFD Diff	Female NC Diff	Female HFD Diff
		14.75	2.07	0.0125	0.023
		10.1912	2.65	0.0119	0.014
		12.66	2.27	0.013	0.023
		11.56	2.49	0.0124	0.019
		10.6279	2.31	0.0117	0.016
		13.67	2.11	0.0122	0.02
		11.89	2.36	0.0128	0.016
		10.88	2.45	0.0113	0.015
		13.01

## Sheet: Fig 4D
			Female NC Undiff	Female NC Diff	Male NC Undiff	Male NC Diff
			0.9	4.74	4.6	18.66
			1.31	7.1	8.76	20.05
			0.96	7.38	9.78	24.06
			1.21	3.73	8.13	23
			1.28	4.14	10.36	19.75
			1.72	7.63	2.5	32.39
			1.66	3.22	6.33	27.65
			1.44	6.54	8.25	24.29
			1.26	5.39	7.37	26.33

[truncated: 40 more sheets: Fig 4E, Fig 4F, Fig 4G, Fig 5C, Fig 5D, Fig 6A, Fig 6B, Fig 6C, Fig 6D, Fig 6E, Fig 6F, Fig 7D, Fig 7E, Fig 7F, Fig 7G, Ext Data Fig 1B, Ext Data Fig 1C, Ext Data Fig 1E, Ext Data Fig 1F, Ext Data Fig2B …]
